# Supplementary material for: Endoplasmic stress sensor Ire1 is involved in cytosolic/nuclear protein quality control in Pichia pastoris cells independent of HAC1
Source: Front Microbiol. 2023 Jun 20;14:1157146. doi: 10.3389/fmicb.2023.1157146 (PMC10321714; doi:10.3389/fmicb.2023.1157146)
Supplement: Supplementary file 1 [file Table_1.XLSX]

## Sheet: Sheet1
Feature	Name	Gene name	WT 1 TPM	WT 2 TPM	WT 3 TPM	DI 1 TPM	DI 2 TPM	DI 3 TPM	DH 1 TPM	DH 2 TPM	DH 3 TPM	DIDH 1 TPM	DIDH 2 TPM	DIDH 3 TPM	p-value (DI vs WT)	p-value (DH vs WT)	p-value (DIDH vs WT)	p-value (DIDH vs DH)	P-value (DIDH vs DI)	Log2 FC (DI aganst WT)	Log2 FC (DH aganst WT)	Log2 FC (DIDH aganst WT)	Log2 FC (DIDH aganst DH)	Log2 FC (DIDH aganst DI)	Category	Feature	Gene name	Gene description	S.cerevisiae Gene Name	S.cerevisiae Systematic Name	GS115 Homolog	Uniprotid	CDS Length	Protein Length	Gene length	Number introns	Product
HAC1	HAC1_1	HAC1	75.89	106.89	84.55	1.69	0.84	2.1	0	0	0	0	0	0	0	3.40326e-07	2.25571e-06	0.98406	0.0169922	-5.86825	-11.8469	-11.9151	-0.0682631	-6.04689		HAC1	HAC1	Basic leucine zipper (bZIP) transcription factor (ATF/CREB1 homolog), regulates the unfolded protein response, via UPRE binding, and membrane biogenesis, ER stress-induced splicing pathway facilitates efficient Hac1p synthesis, protein abundance in S. cerevisiae increases in response to DNA replication stress	HAC1	YFL031W	PAS_chr1-1_0381	F2QMN8_KOMPC	996	331	996	0	Transcription activator
IRE1	IRE1_1	IRE1	45.65	52.93	46.99	0	0	0	45.18	46.13	45.82	0	0	0	8.13222e-09	0.729646	3.18501e-07	3.74776e-07	0.977885	-12.9535	-0.0775418	-12.8602	-12.7826	0.0932895	C	IRE1	IRE1	Serine-threonine kinase and endoribonuclease, transmembrane protein that mediates the unfolded protein response (UPR) by regulating Hac1p synthesis through HAC1 mRNA splicing, Kar2p binds inactive Ire1p and releases from it upon ER stress	IRE1	YHR079C		A0A1G4KQ60_KOMPC	3489	1162	3489	0	Serine/threonine-protein kinase/endoribonuclease
AAP1	AAP1_1	AAP1	20.15	45.65	37.57	64.64	38.31	40.72	34.33	24.1	38.11	31.22	33.51	66.02	0.159218	0.793717	0.185043	0.112212	0.937191	0.367103	-0.0685848	0.346623	0.415208	-0.0204803		AAP1	AAP1	Arginine/alanine amino peptidase, overproduction in S. cerevisiae stimulates glycogen accumulation, Pichia pastoris has also the paralog APE2	AAP1	YHR047C	PAS_chr2-1_0652	F2QSD8_KOMPC	2658	885	2658	0	Alanine/arginine aminopeptidase
AAR2	AAR2_1	AAR2	12.27	22.83	31.13	35.77	19.73	29.81	15.82	10.66	40.12	12.95	15.29	21.84	0.503278	0.984323	0.277097	0.284884	0.0777581	0.237817	-0.00704665	-0.393058	-0.386012	-0.630875		AAR2	AAR2	Component of the U5 snRNP, required for splicing of U3 precursors, originally described as a splicing factor specifically required for splicing pre-mRNA of the MATa1 cistron	AAR2	YBL074C	PAS_chr4_0706	A0A1G4KQR4_KOMPC	1068	355	1068	0	U5 snRNP component
AAT1	AAT1_1	AAT1	724.61	960.63	859.57	705.67	662.99	853.26	1126.58	1018.57	974.79	678.63	702.9	844.67	0.247368	0.237117	0.526709	0.069469	0.600593	-0.310961	0.31777	-0.170212	-0.487982	0.140749		AAT1	AAT1	Mitochondrial aspartate aminotransferase, catalyzes the conversion of oxaloacetate to aspartate in aspartate and asparagine biosynthesis	AAT1	YKL106W	PAS_chr1-1_0200	F2QML6_KOMPC	1281	426	1281	0	Aspartate aminotransferase
AAT2	AAT2_1	AAT2	217.16	288.76	287.64	159.33	194.22	217.9	319.55	263.86	291.73	204.75	211.88	239.7	0.0290656	0.551521	0.352625	0.127183	0.21049	-0.582271	0.158755	-0.248063	-0.406819	0.334207		AAT2	AAT2	Cytosolic aspartate aminotransferase, involved in nitrogen metabolism, localizes in S. cerevisiae to peroxisomes in oleate-grown cells	AAT2	YLR027C		F2QYY5_KOMPC	1242	413	1242	0	Aspartate aminotransferase
ABD1	ABD1_1	ABD1	31.12	36.8	33.42	36.11	30.45	36.66	30.39	24.24	42.16	26.32	35.21	37.98	0.72198	0.914998	0.980146	0.93469	0.740495	-0.0849933	-0.025656	-0.00598463	0.0196714	0.0790087		ABD1	ABD1	Methyltransferase, catalyzes the transfer of a methyl group from S-adenosylmethionine to the GpppN terminus of capped mRNA, the nuclear protein relocalizes in S. cerevisiae to the cytosol in response to hypoxia	ABD1	YBR236C		F2QVT6_KOMPC	1398	465	1398	0	Methyltransferase
ABP1	ABP1_1	ABP1	228.87	212.18	155.15	222.73	172.11	152.98	151.54	147.33	160.5	214.14	245.22	264.59	0.356825	0.18471	0.315649	0.0197991	0.0540972	-0.263174	-0.379274	0.28656	0.665835	0.549734	B	ABP1	ABP1	Actin-binding protein of the cortical actin cytoskeleton, important for activation of the Arp2/3 complex that plays a key role actin in cytoskeleton organization, phosphorylation within its PRR (Proline-Rich Region), mediated by Cdc28p and Pho85p, protects Abp1p from proteolysis mediated by its own PEST sequences	ABP1	YCR088W	PAS_chr2-2_0320	F2QRK6_KOMPC	1644	547	1644	0	Actin-binding protein
ABP140	ABP140_1	ABP140	20.96	19.51	17.08	23.33	28.93	28.23	12.52	15.69	26.77	14.39	21.34	22.05	0.222448	0.925569	0.928633	0.854424	0.257608	0.37572	-0.0293116	0.0280962	0.0574077	-0.347624		ABP140	ABP140	AdoMet-dependent tRNA methyltransferase and actin binding protein, C-terminal domain is responsible for 3-methylcytidine modification of residue 32 of the tRNA anticodon loop of tRNA-Thr and tRNA-Ser and contains an S-adenosylmethionine (AdoMet) binding motif, N-terminal actin binding sequence interacts with actin filaments and localizes in S. cerevisiae to actin patches and cables, N- and C-term…	ABP140	YOR239W	PAS_chr4_0460	F2QZ56_KOMPC	945	314	945	0	AdoMet-dependent tRNA methyltransferase and actin-binding protein
ABZ1	ABZ1_1	ABZ1	54.64	67.29	61.21	69.46	69.56	62.54	50.34	66.7	61.82	74.62	61.07	63.56	0.93904	0.936762	0.56133	0.508854	0.612926	0.0207946	-0.0216215	0.158178	0.1798	0.137383		ABZ1	ABZ1	Para-aminobenzoate (PABA) synthase, has similarity to Escherichia coli PABA synthase components PabA and PabB, required for the synthesis of para-aminobenzoic acid, an important intermediate for folate and ubiquinone Q biosynthesis, protein abundance in S. cerevisiae increases in response to DNA replication stress	ABZ1	YNR033W	PAS_chr2-2_0075	F2QQV0_KOMPC	2139	712	2139	0	Para-aminobenzoate (PABA) synthase
ABZ2	ABZ2_1	ABZ2	54.4	54.63	51.84	63.04	52.76	61.54	64.03	63.65	64.62	57.08	52.53	66.06	0.853701	0.241439	0.475795	0.646515	0.592293	0.0403749	0.257358	0.157074	-0.100284	0.116699		ABZ2	ABZ2	Aminodeoxychorismate lyase (4-amino-4-deoxychorismate lyase), catalyzes the third step in para-aminobenzoic acid biosynthesis, involved in folic acid biosynthesis	ABZ2	YMR289W	PAS_chr4_0940	F2QZP2_KOMPC	969	322	969	0	Aminodeoxychorismate lyase
ACA1	ACA1_1	ACA1	100.18	149.59	124.17	142.33	128.87	116.31	136.4	103.06	118.45	97.51	90.17	109.12	0.81177	0.866348	0.241794	0.315887	0.349493	-0.0613654	-0.0434559	-0.302788	-0.259332	-0.241423		ACA1	ACA1	ATF/CREB family basic leucine zipper (bZIP) transcription factor, binds as a homodimer to the ATF/CREB consensus sequence TGACGTCA, important for carbon source utilization, target genes include GRE2 and COS8, Pichia pastoris does not have the paralog CST6	ACA1	YER045C	PAS_chr3_0135	F2QXB7_KOMPC	1161	386	1161	0	Transcription factor
ACB1	ACB1_1	ACB1	634.77	616.41	801.54	444.86	522.87	884.97	1074.78	911.8	997.79	498.4	759.89	666.02	0.265564	0.0251203	0.747925	0.0104117	0.428631	-0.271455	0.545261	-0.0784636	-0.623724	0.192991	C	ACB1	ACB1	Acyl-CoA-binding protein, in Pichia pastoris is induced by nitrogen starvation, binds medium-chain fatty acyl CoA generated by peroxisomes, is involved in unconventional secretion via autophagosomes pathway and is involved in sporulation	ACB1	YGR037C	PAS_chr1-4_0674	F2QPF8_KOMPC	261	86	312	1	Acyl-CoA-binding protein
ACC1	ACC1_1	ACC1	158.36	272.37	236.47	188.18	132.86	293.04	199.25	214.1	227.66	113.12	106.61	199.14	0.470706	0.929752	0.0374759	0.0463189	0.173946	-0.230727	-0.0282004	-0.66574	-0.637539	-0.435013	C	ACC1	ACC1	Acetyl-CoA carboxylase, biotin containing enzyme, catalyzes carboxylation of cytosolic acetyl-CoA to form malonyl-CoA and regulates histone acetylation by regulating the availablity of acetyl-CoA, required for de novo biosynthesis of long-chain fatty acids, Pichia pastoris does not have the paralog HFA1	ACC1	YNR016C	PAS_chr1-4_0249	F2QLC7_KOMPC	6705	2234	6705	0	Acetyl-CoA carboxylase
ACF2-1	ACF2-1_1	ACF2-1	0	0.7	0.46	16.2	0	0.98	0.11	0.37	0.23	0.33	0.34	1.01	0.000615404	0.613693	0.626886	0.322492	0.00270199	3.70375	-0.603027	0.551461	1.15449	-3.15229		ACF2-1	ACF2-1	Intracellular beta-1,3-endoglucanase, expression is induced during sporulation, may have a role in cortical actin cytoskeleton assembly, protein abundance in S. cerevisiae increases in response to DNA replication stress	ACF2	YLR144C		F2R054_KOMPC	2130	709	2130	0	Intracellular beta-1,3-endoglucanase (isoform 1)
ACF2-2	ACF2-2_1	ACF2-2	6.42	13.18	12.02	8.48	8.8	14.2	34.52	13.69	13.77	7.54	5.53	15.17	0.785601	0.00632427	0.66483	0.00155016	0.869464	-0.102422	1.02123	-0.164392	-1.18562	-0.06197	C	ACF2-2	ACF2-2	Intracellular beta-1,3-endoglucanase, expression is induced during sporulation, may have a role in cortical actin cytoskeleton assembly, protein abundance in S. cerevisiae increases in response to DNA replication stress	ACF2	YLR144C	PAS_chr4_0048	F2R0D9_KOMPC	2301	766	2301	0	Intracellular beta-1,3-endoglucanase (isoform 2)
ACH1	ACH1_1	ACH1	339.24	397.64	394.07	268.04	354.29	449.5	382.85	391.85	471.84	267.78	276.16	356.89	0.437357	0.550142	0.194707	0.0581473	0.602293	-0.189264	0.145635	-0.316303	-0.461938	-0.127039		ACH1	ACH1	Protein with CoA transferase activity, particularly for CoASH transfer from succinyl-CoA to acetate, has minor acetyl-CoA-hydrolase activity, phosphorylated, required for acetate utilization and for diploid pseudohyphal growth	ACH1	YBL015W	PAS_chr3_0253	F2QWY7_KOMPC	1572	523	1572	0	Acetyl-CoA hydrolase
ACK1	ACK1_1	ACK1	22.72	30.16	24.74	31.57	22.57	23.98	23.42	19.78	30.8	19.41	22.81	29.13	0.625602	0.857588	0.661808	0.79598	0.961947	-0.104764	-0.0387157	-0.0945168	-0.0558012	0.0102474		ACK1	ACK1	Protein that functions upstream of Pkc1p in the cell wall integrity pathway, in S. cerevisiae the GFP-fusion protein expression is induced in response to the DNA-damaging agent MMS and non-tagged Ack1p is detected in purified mitochondria	ACK1	YDL203C	PAS_chr4_0678	F2QYI3_KOMPC	2958	985	2958	0	Activator of C kinase protein
ACL4	ACL4_1	ACL4	60.25	55.96	57.65	62.77	66.92	75.78	35.86	44.68	68.39	48.85	57.14	56.39	0.622478	0.335666	0.716147	0.548772	0.390496	0.115028	-0.227067	-0.0856301	0.141437	-0.200658		ACL4	ACL4	Specific assembly chaperone for ribosomal protein Rpl4p, binds to an evolutionarily conserved surface extension of nascent Rpl4p and chaperones Rpl4p until its assembly into the pre-ribosome, in S. cerevisiae transcriptionally co-regulated with rRNA and ribosome biosynthesis genes	ACL4	YDR161W	PAS_chr1-3_0266	F2QNK0_KOMPC	1185	394	1185	0	Ribosomal protein assembly chaperone
ACO1	ACO1_1	ACO1	1518.85	1340.95	1119.37	998.37	1446.97	1428.01	1433.52	1533.39	1248.64	1464.21	1305.79	1185.09	0.615642	0.78873	0.958902	0.828652	0.579867	-0.165146	0.0881484	0.0169521	-0.0711963	0.182098		ACO1	ACO1	Aconitase, required for the tricarboxylic acid (TCA) cycle and also independently required for mitochondrial genome maintenance, phosphorylated, component of the mitochondrial nucleoid, mutation in S. cerevisiae leads to glutamate auxotrophy	ACO1	YLR304C	PAS_chr1-3_0104	F2QLY4_KOMPC	2343	780	2343	0	Aconitase
ACO2	ACO2_1	ACO2	189.93	198.38	204.95	122.44	193.14	225.59	148.56	208.75	209.23	122.17	133.73	147.11	0.388066	0.822889	0.0563773	0.0920647	0.29535	-0.245227	-0.0636148	-0.542778	-0.479163	-0.297551		ACO2	ACO2	Putative mitochondrial aconitase isozyme, similarity to Aco1p, an aconitase required for the TCA cycle, in S. cerevisiae expression induced during growth on glucose, by amino acid starvation via Gcn4p, and repressed on ethanol	ACO2	YJL200C	PAS_chr3_0659	F2QVS2_KOMPC	2379	792	2379	0	Putative mitochondrial aconitase isozyme
ACO3	ACO3_1	ACO3	8.3	9.15	9.58	18.47	16.05	16.33	28.47	16.56	15.24	21.39	20.69	25.78	0.0259975	0.00110259	0.000127158	0.55913	0.0937794	0.775606	1.13824	1.3327	0.19446	0.557093		ACO3	ACO3	Peroxisomal acyl CoA oxidase similar to Yarrowia lipolytica ACO3	NA	NA		F2QSS4_KOMPC	975	324	975	0	Acyl CoA oxidase
ACP1	ACP1_1	ACP1	271.82	238.36	255.35	294.59	217.17	254.78	246.94	176.48	259	199.79	213.23	247.04	0.539898	0.445458	0.344174	0.85433	0.735407	-0.133238	-0.166649	-0.206811	-0.0401624	-0.0735736		ACP1	ACP1	Mitochondrial matrix acyl carrier protein, involved in biosynthesis of octanoate, which is a precursor to lipoic acid, activated by phosphopantetheinylation catalyzed by Ppt2p, ACPM2 (SDAP2) subunit of mitochondrial NADH:ubiquinone oxidoreductase (complex I) of Pichia pastoris	ACP1	YKL192C	PAS_chr3_1119	F2QUD9_KOMPC	393	130	393	0	Acyl carrier protein, mitochondrial NADH:ubiquinone oxidoreductase (complex I) subunit ACPM2
ACPM1	ACPM1_1	ACPM1	1018.67	1124.63	906.76	1464.02	1349.1	867.02	950.01	788.43	916.61	1286.01	1521.84	1215.68	0.597848	0.483099	0.115332	0.0228271	0.2945	0.145528	-0.193698	0.434517	0.628215	0.288989	B	ACPM1	ACPM1	ACPM1 (SDAP1) subunit of mitochondrial NADH:ubiquinone oxidoreductase (complex I) of Pichia pastoris	NA	NA		F2QSJ4_KOMPC	417	138	417	0	Mitochondrial NADH:ubiquinone oxidoreductase (complex I) subunit ACPM1
ACS1	ACS1_1	ACS1	56.01	89.05	87.67	125.18	87.02	120.79	115.23	104.99	89.07	85.25	118.92	228.11	0.135588	0.0963335	0.00111617	0.109952	0.0761731	0.400608	0.446891	0.874933	0.428043	0.474326		ACS1	ACS1	Acetyl-coA synthetase isoform which, along with Acs2p, is the nuclear source of acetyl-coA for histone acetylation, expressed in S. cerevisiae during growth on nonfermentable carbon sources and under aerobic conditions	ACS1	YAL054C	PAS_chr2-1_0767	F2QS15_KOMPC	2007	668	2007	0	Acetyl-coA synthetase
ACS2	ACS2_1	ACS2	401.73	522.59	415.85	275.12	395.74	411.82	512.47	507.8	442.97	342.34	359.99	346.03	0.135145	0.581338	0.249187	0.0884043	0.732844	-0.412062	0.152065	-0.317903	-0.469969	0.0941593		ACS2	ACS2	Acetyl-coA synthetase isoform which, along with Acs1p, is the nuclear source of acetyl-coA for histone acetylation, mutants in S. cerevisiae affect global transcription, required for growth on glucose, expressed under anaerobic conditions	ACS2	YLR153C	PAS_chr3_0403	F2QWI5_KOMPC	2019	672	2019	0	Acetyl-coA synthetase
ACT1	ACT1_1	ACT1	3599.01	2915.19	2972.63	2082.52	3399.6	2541.82	3685.61	3753.07	2935.62	3253.36	3677.85	2379.89	0.294785	0.699245	0.982678	0.715386	0.284887	-0.364375	0.134365	0.00755131	-0.126813	0.371926		ACT1	ACT1	Actin, structural protein involved in cell polarization, endocytosis, and other cytoskeletal functions	ACT1	YFL039C	PAS_chr3_1169	F2QX11_KOMPC	1131	376	1728	2	Actin
ADA2	ADA2_1	ADA2	96.93	118.46	105.93	168.02	109.33	145.91	60.26	105.85	106.36	135.23	141.59	170.84	0.277298	0.354699	0.0447497	0.00334811	0.354775	0.268693	-0.229988	0.496857	0.726845	0.228165	B	ADA2	ADA2	Transcription coactivator, component of the ADA and SAGA transcriptional adaptor/HAT (histone acetyltransferase) complexes	ADA2	YDR448W	PAS_chr2-1_0780	F2QS00_KOMPC	1338	445	1338	0	Transcription coactivator
ADD66	ADD66_1	ADD66	60.92	120.1	119.41	109.69	88.07	111.05	146.93	108.72	148.63	134.39	99.98	256.66	0.803985	0.0841695	0.00729413	0.337966	0.00324945	-0.065371	0.454621	0.705436	0.250815	0.770807		ADD66	ADD66	Protein involved in 20S proteasome assembly, forms a heterodimer with Pba1p that binds to proteasome precursors, interaction with Pba1p-Add66p may affect function of the mature proteasome and its role in maintaining respiratory metabolism, similar to human PAC2 constituent of the PAC1-PAC2 complex involved in proteasome assembly	ADD66	YKL206C	PAS_chr2-1_0552	A0A1G4KPW6_KOMPC	879	292	879	0	20S proteasome assembly protein
ADE1	ADE1_1	ADE1	148.75	138.13	172.41	110.71	148.92	160.56	134.03	120.93	146	138.84	131.73	157.98	0.37933	0.484878	0.749005	0.70497	0.576359	-0.252156	-0.200687	-0.0918956	0.108791	0.16026		ADE1	ADE1	N-succinyl-5-aminoimidazole-4-carboxamide ribotide (SAICAR) synthetase, required for 'de novo' purine nucleotide biosynthesis, red pigment accumulates in S. cerevisiae mutant cells deprived of adenine, protein abundance increases in response to DNA replication stress	ADE1	YAR015W	PAS_chr1-4_0450	F2QPP1_KOMPC	915	304	915	0	N-succinyl-5-aminoimidazole-4-carboxamide ribotide (SAICAR) synthetase
ADE12	ADE12_1	ADE12	402.66	431.63	416.75	290.65	427.55	486.44	464.63	465.05	456.31	342.74	353.54	403.4	0.518266	0.542706	0.5132	0.206676	0.993396	-0.167862	0.158193	-0.170013	-0.328206	-0.0021511		ADE12	ADE12	Adenylosuccinate synthase, catalyzes the first step in synthesis of adenosine monophosphate from inosine 5'monophosphate during purine nucleotide biosynthesis, exhibits binding to single-stranded autonomously replicating (ARS) core sequence	ADE12	YNL220W	PAS_chr4_0613	F2QYP8_KOMPC	1287	428	1287	0	Adenylosuccinate synthetase
ADE13	ADE13_1	ADE13	262.33	343.04	362.53	295.82	271.16	396.64	265.78	302.24	347.72	364.05	361.33	435.34	0.627305	0.783738	0.260787	0.161738	0.107148	-0.12317	-0.0696667	0.285303	0.354969	0.408472		ADE13	ADE13	Adenylosuccinate lyase, catalyzes two steps in the 'de novo' purine nucleotide biosynthetic pathway, expression in S. cerevisiae is repressed by adenine and activated by Bas1p and Pho2p, mutations in human ortholog ADSL cause adenylosuccinase deficiency	ADE13	YLR359W	PAS_chr2-2_0329	F2QRL5_KOMPC	1446	481	1446	0	Adenylosuccinate lyase
ADE17	ADE17_1	ADE17	397.17	302.91	330.08	392.83	451.53	312.16	390.39	458.93	327.63	502.02	442.23	446.46	0.918406	0.516556	0.139909	0.407899	0.169332	0.0310429	0.196605	0.447332	0.250728	0.416289		ADE17	ADE17	Enzyme of 'de novo' purine biosynthesis, contains both 5-aminoimidazole-4-carboxamide ribonucleotide transformylase and inosine monophosphate cyclohydrolase activities, Pichia pastoris does not have the paralog ADE16, ade16 ade17 mutants in S. cerevisiae require adenine and histidine	ADE17	YMR120C	PAS_chr2-1_0660	F2QSD0_KOMPC	1776	591	1776	0	De novo' purine biosynthesis enzyme
ADE2	ADE2_1	ADE2	156.27	197.02	165.31	157.13	195.72	175.88	142.96	143.94	161.03	150.44	146.45	156.31	0.773384	0.481217	0.560918	0.902233	0.768635	-0.0811087	-0.198633	-0.163983	0.0346495	-0.0828747		ADE2	ADE2	Phosphoribosylaminoimidazole carboxylase, catalyzes a step in the 'de novo' purine nucleotide biosynthetic pathway, red pigment accumulates in S. cerevisiae mutant cells deprived of adenine	ADE2	YOR128C	PAS_chr3_0085	F2QXG6_KOMPC	1692	563	1692	0	Phosphoribosylaminoimidazole carboxylase
ADE4	ADE4_1	ADE4	167.31	164.54	176.82	135.07	194.86	198.69	134.61	163.99	160.18	137.3	149.33	131.95	0.831501	0.614453	0.379566	0.707562	0.504834	-0.0615684	-0.145914	-0.254626	-0.108712	-0.193058		ADE4	ADE4	Phosphoribosylpyrophosphate amidotransferase (PRPPAT), catalyzes first step of the 'de novo' purine nucleotide biosynthetic pathway, also known as amidophosphoribosyltransferase	ADE4	YMR300C	PAS_chr1-1_0430	F2QMT5_KOMPC	1632	543	1632	0	Phosphoribosylpyrophosphate amidotransferase
ADE5,7	ADE5,7_1	ADE5,7	305.49	268.54	214.58	211.04	346.28	272.73	200.51	259.89	208.59	230.51	240.92	176.95	0.875059	0.436564	0.407028	0.959196	0.501409	-0.0475907	-0.235607	-0.251104	-0.0154964	-0.203513		ADE5,7	ADE5,7	Enzyme of the 'de novo' purine nucleotide biosynthetic pathway, contains aminoimidazole ribotide synthetase and glycinamide ribotide synthetase activities	ADE5,7	YGL234W	PAS_chr3_0770	F2QVF7_KOMPC	2361	786	2361	0	De novo' purine nucleotide biosynthesis enzyme
ADE6	ADE6_1	ADE6	229.16	231.84	215.32	147.82	249.09	235.2	162.07	209.31	182.92	165	163.4	149.21	0.468898	0.335177	0.103077	0.505097	0.364697	-0.20959	-0.278984	-0.471984	-0.193	-0.262394		ADE6	ADE6	Formylglycinamidine-ribonucleotide (FGAM)-synthetase, catalyzes a step in the 'de novo' purine nucleotide biosynthetic pathway	ADE6	YGR061C	PAS_chr1-4_0551	F2QPZ5_KOMPC	4047	1348	4047	0	Formylglycinamidine-ribonucleotide (FGAM)-synthetase
ADE8	ADE8_1	ADE8	103.94	89.78	84.71	170.65	106.3	89.37	63.39	73.67	77.8	115.35	163.85	131.85	0.328152	0.143348	0.0230678	0.000185851	0.191119	0.248993	-0.37743	0.579333	0.956763	0.33034	B	ADE8	ADE8	Phosphoribosyl-glycinamide transformylase, catalyzes a step in the 'de novo' purine nucleotide biosynthetic pathway	ADE8	YDR408C	PAS_chr2-1_0121	F2QTY4_KOMPC	636	211	636	0	Phosphoribosylglycinamide formyltransferase
ADH2	ADH2_1	ADH2	3933.41	9633.15	6587.54	2134.5	1610.11	5074.28	4764.93	4695	5102.46	2960.82	2178.99	5396.03	0.000904073	0.275531	0.0170687	0.195378	0.350569	-1.28614	-0.422558	-0.924365	-0.501806	0.36178		ADH2	ADH2	Unique alchohol dehydrogenase responsible in Pichia pastoris for the consumption of ethanol, glucose-repressible alcohol dehydrogenase II, catalyzes the conversion of ethanol to acetaldehyde, involved in the production of certain carboxylate esters, regulated by ADR1, previously known in Pichia pastoris as ADH3	ADH2	YMR303C	PAS_chr2-1_0472	F2QSX6_KOMPC	1053	350	1053	0	Alcohol dehydrogenase
ADH600	ADH600_1	ADH600	64.95	84.33	68.48	43.92	66.23	72.38	76.39	87.24	73.67	24.65	34.04	44.42	0.152786	0.56022	2.72341e-05	1.75396e-06	0.00515501	-0.357033	0.145363	-1.06695	-1.21231	-0.709917	C	ADH600	ADH600	Putative alcohol dehydrogenase of medium chain dehydrogenase/reductase family	NA	NA	PAS_chr3_0006	F2QXP6_KOMPC	1065	354	1065	0	Putative alcohol dehydrogenase
ADH601	ADH601_1	ADH601	45.05	65.06	53.67	28.28	44.48	64.91	69.82	59.9	63.18	24.65	25.25	37.58	0.184254	0.321858	0.000865825	1.54859e-05	0.0422155	-0.347672	0.258876	-0.887649	-1.14652	-0.539976	C	ADH601	ADH601	Putative alcohol dehydrogenase of medium chain dehydrogenase/reductase family	NA	NA		F2R0I8_KOMPC	1065	354	1065	0	Putative alcohol dehydrogenase
ADH7	ADH7_1	ADH7	53.24	60.64	46.21	52.49	66.84	48.11	95.53	97.36	64.36	70.27	65.5	58.98	0.859512	0.00711143	0.224443	0.139085	0.16157	-0.0469754	0.712323	0.32275	-0.389572	0.369726		ADH7	ADH7	NADPH-dependent medium chain alcohol dehydrogenase with broad substrate specificity, member of the cinnamyl family of alcohol dehydrogenases, may be involved in fusel alcohol synthesis or in aldehyde tolerance	ADH7	YCR105W	PAS_chr1-1_0357	F2QP78_KOMPC	1074	357	1074	0	NADPH-dependent medium chain alcohol dehydrogenase
ADI1	ADI1_1	ADI1	86.1	93.5	77.91	108.68	102.75	96.01	101.5	92.25	111.62	94.11	100.05	153.18	0.480906	0.204551	0.0291961	0.35934	0.133857	0.154559	0.279683	0.479392	0.199709	0.324833		ADI1	ADI1	Acireductone dioxygenease involved in methionine salvage pathway, transcribed as polycistronic mRNA with YMR010W and regulated post-transcriptionally by RNase III (Rnt1p) cleavage, ADI1 mRNA is induced in heat shock conditions, human ortholog ADI1 can complement yeast adi1 mutant	ADI1	YMR009W		A0A1G4KPY8_KOMPC	528	175	528	0	Acireductone dioxygenase
ADK1	ADK1_1	ADK1	560.41	602.63	696.78	409.11	494.07	617.52	571.59	600.86	661.99	470.62	330.31	530.1	0.128448	0.957399	0.079647	0.0891965	0.814963	-0.40791	-0.0143339	-0.470751	-0.456417	-0.0628406		ADK1	ADK1	Adenylate kinase, required for purine metabolism, localized in S. cerevisiae to the cytoplasm and the mitochondria, lacks cleavable signal sequence, protein abundance increases in response to DNA replication stress	ADK1	YDR226W	PAS_chr3_0257	F2QWY4_KOMPC	756	251	756	0	Adenylate kinase
ADK2	ADK2_1	ADK2	70.56	65.05	61.58	101.16	86.64	66.29	102.74	113.06	71.08	117.54	91.83	102.88	0.373902	0.0332126	0.00836636	0.609854	0.077143	0.231871	0.555973	0.687746	0.131774	0.455875		ADK2	ADK2	Mitochondrial adenylate kinase, catalyzes the reversible synthesis of GTP and AMP from GDP and ADP, may serve as a back-up for synthesizing GTP or ADP depending on metabolic conditions, 3' sequence of ADK2 varies with strain background	ADK2	YER170W	PAS_chr2-1_0111	F2QTZ4_KOMPC	672	223	672	0	Adenylate kinase
ADO1	ADO1_1	ADO1	903.34	818.87	859.05	1168.59	1218.34	846.82	1374.91	1019.67	1034.34	1316.74	1697.05	1447.33	0.52428	0.175135	0.0084823	0.201766	0.0459099	0.195419	0.416153	0.80778	0.391627	0.612361		ADO1	ADO1	Adenosine kinase, required for the utilization of S-adenosylmethionine (AdoMet), may be involved in recycling adenosine produced through the methyl cycle	ADO1	YJR105W	PAS_chr2-2_0162	F2QR37_KOMPC	1047	348	1047	0	Adenosine kinase
ADP1	ADP1_1	ADP1	78.1	107.25	88.06	65.52	81.38	71.52	104.09	103.15	88.53	65.4	64.64	75.44	0.114695	0.6075	0.159315	0.0546719	0.86652	-0.429484	0.139803	-0.383678	-0.523481	0.0458062		ADP1	ADP1	Putative ATP-dependent permease of the ABC transporter family of proteins	ADP1	YCR011C		F2QUX9_KOMPC	2964	987	2964	0	Putative ATP-dependent permease
ADR1	ADR1_1	ADR1	18.98	25.3	24.6	37.7	24.85	35.44	28.4	36.64	23.4	27.17	33.79	40.78	0.101697	0.0999733	0.0139722	0.414904	0.405381	0.38266	0.385901	0.575878	0.189977	0.193219		ADR1	ADR1	Transcription factor known as methanol expression regulator, essential in Pichia pastoris for the utilization of amino acids as unique carbon source, which regulates the synthesis of several key enzymes involved in amino acid metabolism and promotes the expression of Aox1 by repressing glycerol transporter, previously published in Pichia pastoris as Mxr1 but not related to S. cerevisiae Mxr1	ADR1	YDR216W	PAS_chr4_0487	F2QZ27_KOMPC	3468	1155	3468	0	Transcription factor
ADY2-1	ADY2-1_1	ADY2-1	7.4	6.76	3.22	11.05	17.65	17.98	12.8	19.39	8.99	14.5	15.16	25.48	0.0025095	0.00433795	0.000155312	0.336361	0.412939	1.37491	1.30972	1.72427	0.414553	0.349366		ADY2-1	ADY2-1	Acetate transporter required for normal sporulation, phosphorylated in mitochondria, Pichia pastoris has also the paralog ATO2 and three additional copies of ADY2	ADY2	YCR010C	PAS_chr1-1_0158	F2QMH3_KOMPC	792	263	792	0	Acetate transporter (isoform 1)
ADY2-2	ADY2-2_1	ADY2-2	30.66	50.81	54.37	43.63	53.35	50.55	41.24	38.9	57.21	35.28	37.01	38.14	0.967516	0.94524	0.289504	0.258405	0.304086	-0.0111377	0.0189001	-0.293502	-0.312402	-0.282365		ADY2-2	ADY2-2	Acetate transporter required for normal sporulation, phosphorylated in mitochondria, Pichia pastoris has also the paralog ATO2 and three additional copies of ADY2	ADY2	YCR010C	PAS_chr1-1_0417	F2QMS4_KOMPC	837	278	837	0	Acetate transporter (isoform 2)
ADY2-3	ADY2-3_1	ADY2-3	0	0	1.24	1.28	0.8	3.91	2.15	0.67	0.94	1.49	0.61	1.89	0.136752	0.358526	0.297583	0.896823	0.650184	1.66192	1.05533	1.19374	0.138417	-0.468177		ADY2-3	ADY2-3	Acetate transporter required for normal sporulation, phosphorylated in mitochondria, Pichia pastoris has also the paralog ATO2 and three additional copies of ADY2	ADY2	YCR010C	PAS_chr1-1_0418	F2QMS5_KOMPC	786	261	786	0	Acetate transporter (isoform 3)
ADY2-4	ADY2-4_1	ADY2-4	1.79	15.31	14.06	4.76	0.81	29.48	10.87	20.44	8.69	2.41	0	10	0.907787	0.579475	0.112779	0.0326731	0.0877298	0.0964684	0.461742	-1.3555	-1.81724	-1.45197	C	ADY2-4	ADY2-4	Acetate transporter required for normal sporulation, phosphorylated in mitochondria, Pichia pastoris has also the paralog ATO2 and three additional copies of ADY2	ADY2	YCR010C	PAS_chr1-1_0378	F2QMN6_KOMPC	777	258	777	0	Acetate transporter (isoform 4)
AEP3	AEP3_1	AEP3	9.03	11.73	10.58	12.19	10.32	10.86	5.4	9.67	11.06	8.97	12.16	7.99	0.929757	0.478685	0.791017	0.657109	0.857097	-0.0292643	-0.238825	-0.0890816	0.149744	-0.0598173		AEP3	AEP3	Peripheral mitochondrial inner membrane protein, may facilitate use of unformylated tRNA-Met in mitochondrial translation initiation, stabilizes the bicistronic AAP1-ATP6 mRNA	AEP3	YPL005W	PAS_chr1-1_0167	F2QMI2_KOMPC	1698	565	1698	0	Mitochondrial translation initiation-associated protein
AFG1	AFG1_1	AFG1	72	119.51	90.75	95.28	62.89	79.81	74.69	68.34	95.42	58.63	51.12	74.72	0.0851065	0.290673	0.00529902	0.08278	0.279822	-0.357057	-0.219707	-0.582425	-0.362718	-0.225368		AFG1	AFG1	Protein that may act as a chaperone for cytochrome c oxidase subunits, conserved protein, may act as a chaperone in the degradation of misfolded or unassembled cytochrome c oxidase subunits, localized in S. cerevisiae to matrix face of the mitochondrial inner membrane, member of the AAA family but lacks a protease domain	AFG1	YEL052W	PAS_chr1-1_0197	F2QML2_KOMPC	1503	500	1503	0	Chaperone
AFG2	AFG2_1	AFG2	9.25	17.13	15.19	21.14	17.02	18.16	7.79	9.47	15.7	10.23	10.27	16.53	0.251397	0.283684	0.597979	0.585645	0.0929945	0.319862	-0.304624	-0.14945	0.155174	-0.469312		AFG2	AFG2	ATPase of the CDC48/PAS1/SEC18 (AAA) family, forms a hexameric complex, is essential in S. cerevisiae for pre-60S maturation and release of several preribosome maturation factors, releases Rlp24p from purified pre-60S particles in vitro, may be involved in degradation of aberrant mRNAs	AFG2	YLR397C	PAS_chr2-1_0710	F2QS77_KOMPC	2292	763	2292	0	AAA family ATPase
AFG3	AFG3_1	AFG3	139.71	170.76	182.51	114.5	137.72	172.85	158.9	191.54	173.1	154.69	110.88	144.81	0.248132	0.710249	0.408502	0.230812	0.743157	-0.325573	0.104736	-0.233171	-0.337907	0.0924017		AFG3	AFG3	Mitochondrial inner membrane m-AAA protease component, mediates degradation of misfolded or unassembled proteins, also required for correct assembly of mitochondrial enzyme complexes, involved in cytoplasmic mRNA translation and aging, expression of human homolog AFG3L2 can complement yeast yta12 afg3 double mutant	AFG3	YER017C	PAS_chr4_0856	F2QXZ3_KOMPC	2250	749	2250	0	mitochondrial inner membrane m-AAA protease component
AGC1	AGC1_1	AGC1	148.24	192.42	180.52	108.54	107.24	157.66	160.32	138.5	171.25	84.3	82.39	118.12	0.0242376	0.603759	0.00117339	0.00638355	0.318675	-0.594888	-0.137011	-0.858798	-0.721787	-0.26391	C	AGC1	AGC1	Mitochondrial amino acid transporter, acts both as a glutamate uniporter and as an aspartate-glutamate exchanger, involved in nitrogen metabolism and nitrogen compound biosynthesis	AGC1	YPR021C	PAS_chr3_0434	F2QWF3_KOMPC	1938	645	1938	0	Amino acid transporter
AGE2	AGE2_1	AGE2	104.29	127.29	108.21	134.54	78.03	105.98	107.79	76.19	104.81	77.84	76.2	94.8	0.334778	0.328676	0.059855	0.364261	0.353138	-0.217085	-0.220905	-0.427055	-0.20615	-0.20997		AGE2	AGE2	ADP-ribosylation factor (ARF) GTPase activating protein (GAP) effector, involved in Trans-Golgi-Network (TGN) transport, contains C2C2H2 cysteine/histidine motif	AGE2	YIL044C	PAS_chr1-4_0340	F2QPC8_KOMPC	813	270	813	0	ADP-ribosylation factor GTPase-activating protein
AGP2-1	AGP2-1_1	AGP2-1	25.23	20.13	19.12	25.37	39.41	23.75	16.07	23.79	24.51	24.8	26.77	16.93	0.245945	0.967306	0.675881	0.645566	0.45866	0.334746	-0.0119401	0.121625	0.133565	-0.213121		AGP2-1	AGP2-1	Plasma membrane regulator of polyamine and carnitine transport, has similarity to transporters but lacks transport activity, may act as a sensor that transduces environmental signals, has a positive or negative regulatory effect on transcription of many transporter genes	AGP2	YBR132C	PAS_chr2-1_0049	F2QU56_KOMPC	1758	585	1758	0	High affinity polyamine and low-affinity amino acid permease (isoform 1)
AGP2-2	AGP2-2_1	AGP2-2	184.15	142.35	128.64	71.32	155.44	126.69	67.79	145.26	131.38	56.92	60.27	33.7	0.134166	0.196117	1.86403e-06	0.000504467	0.00104501	-0.485624	-0.419445	-1.55391	-1.13446	-1.06829	C	AGP2-2	AGP2-2	Plasma membrane regulator of polyamine and carnitine transport, has similarity to transporters but lacks transport activity, may act as a sensor that transduces environmental signals, has a positive or negative regulatory effect on transcription of many transporter genes	AGP2	YBR132C	PAS_chr3_0848	F2QV77_KOMPC	1713	570	1713	0	High affinity polyamine and low-affinity amino acid permease (isoform 1)
AGX1	AGX1_1	AGX1	620.12	801.87	626.21	492.43	606.33	656.66	559.5	543.88	625.8	472.25	484.59	521.22	0.211388	0.382231	0.0960918	0.429256	0.678011	-0.331339	-0.231736	-0.441457	-0.20972	-0.110117		AGX1	AGX1	Alanine:glyoxylate aminotransferase (AGT), catalyzes the synthesis of glycine from glyoxylate, which is one of three pathways for glycine biosynthesis in yeast, has similarity to mammalian and plant alanine:glyoxylate aminotransferases	AGX1	YFL030W	PAS_chr4_0416	F2QZA3_KOMPC	1209	402	1209	0	Alanine/glyoxylate aminotransferase
AHA1	AHA1_1	AHA1	439.05	339.7	222.05	538.98	400.73	263.18	299.54	246.8	278.31	368.95	472.57	422.13	0.744049	0.369976	0.307386	0.0551818	0.487136	0.107543	-0.295622	0.336296	0.631918	0.228753		AHA1	AHA1	Co-chaperone that binds to Hsp82p and activates its ATPase activity, similar to Hch1p, expression is regulated by stresses such as heat shock, protein abundance in S. cerevisiae increases in response to DNA replication stress	AHA1	YDR214W	PAS_chr1-4_0072	F2QN25_KOMPC	1005	334	1005	0	Co-chaperone
AHP1	AHP1_1	AHP1	156.58	176.23	255.7	165.32	204.6	171.77	204.23	200.73	213.5	127.93	110.46	129.29	0.276517	0.7485	0.00338203	0.00113637	0.0629187	-0.243967	0.07196	-0.664215	-0.736175	-0.420248	C	AHP1	AHP1	Thiol-specific peroxiredoxin, reduces hydroperoxides to protect against oxidative damage, function in vivo requires covalent conjugation to Urm1p	AHP1	YLR109W	PAS_chr1-4_0659	F2QLJ0_KOMPC	513	170	513	0	Thiol peroxidase
AIF1-1	AIF1-1_1	AIF1-1	39.7	67.38	66.35	56.25	49.82	49.82	61.71	41.64	53.46	50.26	49.24	69.53	0.205948	0.527682	0.912305	0.60166	0.247978	-0.278272	-0.139633	-0.0243183	0.115315	0.253954		AIF1-1	AIF1-1	Mitochondrial cell death effector that translocates the nucleus in response to apoptotic stimuli in S. cerevisiaeto , homolog of mammalian Apoptosis-Inducing Factor, putative reductase	AIF1	YNR074C	PAS_chr2-2_0080	F2QQV6_KOMPC	1068	355	1068	0	Apoptosis-inducing factor (isoform 1)
AIF1-2	AIF1-2_1	AIF1-2	70.77	121.12	126.91	139.44	112.15	67.47	148.28	112.53	148.54	209.8	165.69	200.86	0.666494	0.135307	0.000444583	0.0431929	7.63291e-05	-0.110584	0.383105	0.898935	0.51583	1.00952	B	AIF1-2	AIF1-2	Mitochondrial cell death effector that translocates to the nucleus in response to apoptotic stimuli in S. cerevisiae , homolog of mammalian Apoptosis-Inducing Factor, putative reductase	AIF1	YNR074C	PAS_chr2-2_0079	F2QQV5_PICP7	1068	355	1068	0	Apoptosis-inducing factor (isoform 2)
AIF1-3	AIF1-3_1	AIF1-3	1.47	3.8	4.92	10.61	4.7	15.83	8.7	5.17	7.93	10.73	1.98	32.28	0.0100943	0.0563162	0.000323619	0.0855988	0.287434	1.48004	1.1087	2.06653	0.957831	0.586499		AIF1-3	AIF1-3	Mitochondrial cell death effector that translocates to the nucleus in response to apoptotic stimuli in S. cerevisiae , homolog of mammalian Apoptosis-Inducing Factor, putative reductase	AIF1	YNR074C	PAS_chr3_0302	A0A1G4KQI3_KOMPC	1332	443	1332	0	Apoptosis-inducing factor (isoform 3)
AIM10	AIM10_1	AIM10	23.04	25.97	31.64	45.17	28.32	28.09	19.37	19.68	33.18	33.33	34.56	33.86	0.438692	0.509763	0.15206	0.0361706	0.50353	0.188715	-0.162655	0.350514	0.51317	0.1618	B	AIM10	AIM10	Protein with similarity to tRNA synthetases, in S. cerevisiae the non-tagged protein is detected in purified mitochondria and the null mutant is viable and displays elevated frequency of mitochondrial genome loss	AIM10	YER087W	PAS_chr2-2_0209	F2QR88_KOMPC	1695	564	1695	0	Putative tRNA synthetase
AIM11	AIM11_1	AIM11	143.96	119.59	133.87	105.67	127	96.7	111.62	140.04	103.51	204.64	124.96	88.57	0.175152	0.594954	0.663762	0.333414	0.0728343	-0.401197	-0.157618	0.128571	0.286189	0.529769		AIM11	AIM11	Protein of unknown function, S. cerevisiae null mutant is viable but shows increased loss of mitochondrial genome and synthetic interaction with prohibitin (phb1) and contains an intron, Pichia pastoris does not have the paralog YBL059W	AIM11	YER093C-A	PAS_chr4_0381	F2QZE0_KOMPC	465	154	465	0	Uncharacterized altered inheritance of mitochondria protein 11
AIM14	AIM14_1	AIM14	22.31	23.25	17.36	16.62	31.36	19.04	47.7	29.68	24.33	27.98	18.92	25.36	0.964752	0.0177716	0.458384	0.102705	0.428545	-0.0134081	0.716845	0.225664	-0.491181	0.239073		AIM14	AIM14	NADPH oxidase localized in S. cerevisiae to the perinuclear ER, produces superoxide from NADPH, overexpression in S. cerevisiae causes MCA1 dependent apoptosis, likely involved in superoxide-mediated regulation of the actin cytoskeleton, member of a conserved superfamily of NADPH oxidases (NOX enzymes), has similarity to iron/copper reductases (FRE1-8), particularly Fre8p	AIM14	YGL160W	PAS_chr3_0777	A0A1G4KQB3_KOMPC	1650	549	1650	0	NADPH oxidase
AIM22	AIM22_1	AIM22	4.25	5.07	4.73	3.69	4.32	2.89	2.94	2.1	6.96	1.86	2.49	4.94	0.364814	0.753192	0.300719	0.469354	0.88668	-0.495607	-0.17237	-0.574659	-0.402289	-0.0790516		AIM22	AIM22	Putative lipoate-protein ligase, required along with Lip2 and Lip5 for lipoylation of Lat1p and Kgd2p, similar to E. coli LplA, S. cerevisiae null mutant displays reduced frequency of mitochondrial genome loss	AIM22	YJL046W	PAS_chr4_0691	F2QYG9_KOMPC	1641	546	1641	0	Putative lipoate-protein ligase
AIM23	AIM23_1	AIM23	35.07	30.27	31.12	31.91	27.28	30.66	15.18	33.82	33.94	29.01	26.36	25.92	0.430207	0.460896	0.445446	0.978924	0.984638	-0.234851	-0.221152	-0.2291	-0.00794799	0.00575051		AIM23	AIM23	Mitochondrial translation initiation factor 3 (IF3, mIF3), evolutionarily conserved, binds to E. coli ribosomes in vitro, S. cerevisiae null mutant displays severe respiratory growth defect and elevated frequency of mitochondrial genome loss	AIM23	YJL131C	PAS_chr4_0594	F2QYR7_KOMPC	1002	333	1002	0	Translation initiation factor IF3
AIM24	AIM24_1	AIM24	66.44	71.9	72.48	65.07	66.77	71.75	64.81	44.47	61.88	48.96	55.06	53.96	0.434383	0.185285	0.0715054	0.631476	0.301616	-0.173601	-0.296344	-0.404203	-0.107858	-0.230602		AIM24	AIM24	Protein with a role in determining mitochondrial architecture, inner membrane protein that interacts physically and genetically with the MICOS complex and is required for its integrity	AIM24	YJR080C	PAS_chr1-4_0116	F2QN66_KOMPC	1125	374	1125	0	Mitochondrial architecture-associated protein
AIM36	AIM36_1	AIM36	64.29	88.44	94.58	86.53	79.64	64.37	72.69	75.77	78.81	89.16	77.66	70.71	0.323738	0.618432	0.910452	0.699518	0.381809	-0.227563	-0.115371	-0.0260329	0.0893378	0.20153		AIM36	AIM36	Protein of unknown function, in S. cerevisiae the null mutant displays reduced respiratory growth and elevated frequency of mitochondrial genome loss and the authentic, non-tagged protein is detected in purified mitochondria in high-throughput studies	AIM36	YMR157C	PAS_chr1-1_0384	F2QMP1_KOMPC	807	268	807	0	Uncharacterized altered inheritance of mitochondria protein 36
AIM45	AIM45_1	AIM45	257.57	267.73	286.81	405.69	431.84	275.36	305.35	264.72	285.13	434.54	479.98	383.93	0.250538	0.777001	0.0138371	0.0293356	0.188596	0.3329	0.0821545	0.713226	0.631072	0.380326	B	AIM45	AIM45	Putative ortholog of mammalian electron transfer flavoprotein complex subunit ETF-alpha, interacts with frataxin, Yfh1p, S. cerevisiae null mutant displays elevated frequency of mitochondrial genome loss, may have a role in oxidative stress response	AIM45	YPR004C	PAS_chr2-2_0334	F2QRM0_KOMPC	993	330	993	0	Putative electron transfer flavoprotein complex subunit ETF-alpha
AIM7	AIM7_1	AIM7	53.22	66.8	54.81	47.56	46.88	50.93	46.07	40.28	43.6	40.2	30.16	34.36	0.223228	0.155781	0.0163087	0.321123	0.221898	-0.353033	-0.417101	-0.714979	-0.297878	-0.361946		AIM7	AIM7	Protein that interacts with Arp2/3 complex to stimulate actin filament debranching and inhibit actin nucleation, has similarity to Cof1p and also to human glia maturation factor (GMF), S. cerevisiae null mutant displays elevated mitochondrial genome loss	AIM7	YDR063W	PAS_chr4_0924	F2QZY9_KOMPC	414	137	465	1	Actin-related protein 2/3 complex interacting protein
AIP1	AIP1_1	AIP1	93.3	146.96	114.06	105.71	106.65	100.42	127.32	92.25	128.22	81	100.33	111.52	0.152478	0.979192	0.219315	0.228888	0.842567	-0.285312	-0.00520584	-0.245659	-0.240454	0.0396526		AIP1	AIP1	Actin cortical patch component, interacts with the actin depolymerizing factor cofilin, required to restrict cofilin localization to cortical patches, contains WD repeats, in S. cerevisiae the protein increases in abundance and relocalizes from cytoplasm to plasma membrane upon DNA replication stress	AIP1	YMR092C	PAS_chr1-4_0641	F2QQ88_KOMPC	1716	571	1779	1	Actin cortical patch component
AIR2	AIR2_1	AIR2	28.12	33.51	34.55	38.13	19.31	36.44	10.88	24.18	34.96	26.41	33.61	36.49	0.595028	0.155132	0.954682	0.138741	0.555375	-0.167864	-0.455404	0.0180354	0.473439	0.185899		AIR2	AIR2	RNA-binding subunit of the TRAMP nuclear RNA surveillance complex, involved in nuclear RNA processing and degradation, involved in TRAMP complex assembly as a bridge between Mtr4p and Trf4p, stimulates the poly(A) polymerase activity of Pap2p in vitro, has 5 zinc knuckle motifs, Pichia pastoris does not have the paralog AIR1	AIR2	YDL175C	PAS_chr2-2_0239	F2QRB9_KOMPC	843	280	843	0	RNA-binding subunit
AKL1	AKL1_1	AKL1	64.89	77.25	64.12	56	57.37	64.69	86.26	75.81	66.42	56.36	51.48	66.26	0.217022	0.530023	0.400086	0.141513	0.695938	-0.32661	0.166096	-0.223118	-0.389214	0.103492		AKL1	AKL1	Ser-Thr protein kinase, member (with Ark1p and Prk1p) of the Ark kinase family, involved in endocytosis and actin cytoskeleton organization	AKL1	YBR059C	PAS_chr3_0940	F2QUX6_KOMPC	1917	638	1917	0	Serine/threonine-protein kinase
AKR1	AKR1_1	AKR1	56.56	66.5	63.48	87.41	88.78	68.53	59.46	59.68	59.97	104.06	94.38	103.6	0.229998	0.826749	0.0013586	0.000614748	0.0440668	0.270721	-0.0495898	0.722522	0.772111	0.451801	B	AKR1	AKR1	Palmitoyl transferase involved in protein palmitoylation, acts as a negative regulator of pheromone response pathway, required for endocytosis of pheromone receptors, involved in cell shape control, contains ankyrin repeats, Pichia pastoris does not have the paralog AKR2	AKR1	YDR264C	PAS_chr2-1_0829	F2QTC4_KOMPC	2160	719	2160	0	Palmitoyltransferase
ALA1	ALA1_1	ALA1	165.41	195.36	190.78	140.93	187.08	209.57	143.67	151.57	173.82	125.98	128.39	156.55	0.561307	0.374257	0.109825	0.477276	0.308031	-0.147972	-0.226507	-0.407788	-0.181281	-0.259816		ALA1	ALA1	Cytoplasmic and mitochondrial alanyl-tRNA synthetase, required for protein synthesis, in S. cerevisiae point mutation (cdc64-1 allele) causes cell cycle arrest at G1 and lethality of null mutation is functionally complemented by human homolog	ALA1	YOR335C	PAS_chr3_0462	F2QWC2_KOMPC	2880	959	2880	0	Alanine--tRNA ligase
ALD100	ALD100_1	ALD100	7.69	9.34	7.93	10.36	6.15	9.04	17.02	11.54	12.36	3.31	4.77	8.8	0.831628	0.0341842	0.141725	0.000344787	0.200435	-0.0734632	0.725497	-0.52425	-1.24975	-0.450787	C	ALD100	ALD100	Putative NAD-dependent aldehyde dehydrogenase	NA	NA	PAS_chr4_0470	F2QZ46_KOMPC	1560	519	1560	0	Putative methylmalonate-semialdehyde dehydrogenase
ALD2	ALD2_1	ALD2	71.98	71.95	70.21	93.41	81.2	71.51	74.95	77.03	71.13	105.38	94.56	100.26	0.754478	0.777746	0.0242592	0.0484651	0.0511279	0.0709439	0.0642476	0.511199	0.446951	0.440255		ALD2	ALD2	Cytoplasmic aldehyde dehydrogenase, involved in ethanol oxidation and beta-alanine biosynthesis, uses NAD+ as the preferred coenzyme, in S. cerevisiae expression is stress induced and glucose repressed, very similar to Ald3p	ALD2	YMR170C	PAS_chr2-1_0453	F2QSZ7_KOMPC	1488	495	1488	0	Aldehyde dehydrogenase
ALD4	ALD4_1	ALD4	249.4	328.1	368.12	294.96	222.95	296.55	506.07	416.7	318.16	367.32	395.31	508.98	0.175489	0.0848273	0.073952	0.949235	0.00166962	-0.336636	0.428019	0.443819	0.0158	0.780455		ALD4	ALD4	Mitochondrial aldehyde dehydrogenase, required for growth on ethanol and conversion of acetaldehyde to acetate, phosphorylated, activity is K+ dependent, utilizes NADP+ or NAD+ equally as coenzymes, in S. cerevisiae expression is glucose repressed, contains predicted mitochondrial targeting signal	ALD4	YOR374W	PAS_chr2-1_0853	F2QSU4_KOMPC	1578	525	1578	0	Aldehyde dehydrogenase
ALD6-1	ALD6-1_1	ALD6-1	3.89	6.32	6.45	5.81	5.96	8.99	9.14	6.15	7.5	6.38	6.54	14.61	0.633287	0.281699	0.0774646	0.486705	0.187602	0.1931	0.437639	0.713751	0.276112	0.52065		ALD6-1	ALD6-1	Cytosolic aldehyde dehydrogenase, in S. cerevisiae activated by Mg2+ and utilizes NADP+ as the preferred coenzyme, required for conversion of acetaldehyde to acetate, constitutively expressed, locates in S. cerevisiae to the mitochondrial outer surface upon oxidative stress	ALD6	YPL061W	PAS_chr4_0043	F2R0E4_KOMPC	1506	501	1506	0	Mg(2+)-activated aldehyde dehydrogenase (isoform 1)
ALD6-2	ALD6-2_1	ALD6-2	17.36	36.63	28.35	9.12	10.62	17.76	11.63	15.95	21.78	19.61	8.84	29.34	0.000840963	0.0509432	0.174349	0.552425	0.0481632	-1.22042	-0.712563	-0.494588	0.217974	0.725833		ALD6-2	ALD6-2	Cytosolic aldehyde dehydrogenase, in S. cerevisiae activated by Mg2+ and utilizes NADP+ as the preferred coenzyme, required for conversion of acetaldehyde to acetate, constitutively expressed, locates in S. cerevisiae to the mitochondrial outer surface upon oxidative stress	ALD6	YPL061W	PAS_chr3_0987	F2QUS7_KOMPC	1494	497	1494	0	Mg(2+)-activated aldehyde dehydrogenase (isoform 2)
ALE1	ALE1_1	ALE1	32.33	42.55	42.33	52.08	40.97	41.67	38.96	32.59	44.06	28.47	28.5	38.44	0.792122	0.930084	0.178763	0.207935	0.105634	0.0566777	-0.0189947	-0.292682	-0.273687	-0.34936		ALE1	ALE1	Broad-specificity lysophospholipid acyltransferase, part of MBOAT family of membrane-bound O-acyltransferases, key component of Lands cycle, may have role in fatty acid exchange at sn-2 position of mature glycerophospholipids	ALE1	YOR175C	PAS_chr3_0271	F2QWW8_KOMPC	1803	600	1803	0	Lysophospholipid acyltransferase
ALF1	ALF1_1	ALF1	16.2	20.57	13.76	24.9	20.78	17.19	20.03	12.08	28.02	18.8	20.26	26.77	0.482934	0.2975	0.177029	0.755232	0.502831	0.230635	0.34538	0.446873	0.101493	0.216238		ALF1	ALF1	Alpha-tubulin folding protein, similar to mammalian cofactor B, Alf1p-GFP localizes in S. cerevisiae to cytoplasmic microtubules, required for the folding of alpha-tubulin and may play an additional role in microtubule maintenance	ALF1	YNL148C	PAS_chr1-1_0261	F2QNY1_KOMPC	723	240	723	0	Alpha-tubulin folding protein
ALG1	ALG1_1	ALG1	50.92	65.06	55.96	85.32	98.71	55.22	55.13	57.13	72.69	74.32	93.88	75.18	0.133322	0.641445	0.0270903	0.0805641	0.472618	0.365787	0.114115	0.53973	0.425615	0.173943		ALG1	ALG1	Mannosyltransferase, involved in asparagine-linked glycosylation in the endoplasmic reticulum (ER), essential in S. cerevisiae for viability, mutation is functionally complemented by human ortholog	ALG1	YBR110W	PAS_chr2-1_0759	F2QS24_KOMPC	1353	450	1353	0	Mannosyltransferase
ALG11	ALG11_1	ALG11	33.09	38.24	38.51	41.7	51.94	45.16	52.76	34.92	46.76	31.17	29.15	44.45	0.331625	0.189008	0.789921	0.1137	0.214948	0.218628	0.296945	-0.0605667	-0.357512	-0.279195		ALG11	ALG11	Alpha-1,2-mannosyltransferase, catalyzes sequential addition of the two terminal alpha 1,2-mannose residues to the Man5GlcNAc2-PP-dolichol intermediate during asparagine-linked glycosylation in the ER	ALG11	YNL048W	PAS_chr1-4_0417	F2QPK8_KOMPC	1812	603	1812	0	Alpha-1,2-mannosyltransferase
ALG12	ALG12_1	ALG12	29.41	38.11	30.34	33.14	34.25	34.91	24.84	25.23	34.57	26.04	27.13	28.09	0.88288	0.493062	0.292834	0.71268	0.360086	-0.0324428	-0.15252	-0.234775	-0.0822545	-0.202332		ALG12	ALG12	Alpha-1,6-mannosyltransferase localized in S. cerevisiae to the ER, responsible for the addition of the alpha-1,6 mannose to dolichol-linked Man7GlcNAc2, acts in the dolichol pathway for N-glycosylation	ALG12	YNR030W	PAS_chr4_0544	F2QYW9_KOMPC	1584	527	1584	0	Alpha-1,6-mannosyltransferase
ALG13	ALG13_1	ALG13	4.79	8.18	13.76	17.64	6.81	13.44	9.13	5.91	12.87	4.43	7.01	14.49	0.580443	0.960259	0.871622	0.832072	0.473355	0.315549	0.0288915	-0.0941631	-0.123055	-0.409712		ALG13	ALG13	Catalytic component of UDP-GlcNAc transferase, required for the second step of dolichyl-linked oligosaccharide synthesis, anchored to the ER membrane via interaction with Alg14p, similar to bacterial and human glycosyltransferases, protein abundance in S. cerevisiae increases in response to DNA replication stress	ALG13	YGL047W	PAS_chr1-4_0448	F2QPN9_KOMPC	582	193	582	0	UDP-N-acetylglucosamine transferase subunit
ALG14	ALG14_1	ALG14	19.37	11.93	12.36	14.54	18.03	12.93	26.45	22.06	15.54	19.89	15.56	13.53	0.869551	0.189072	0.652558	0.386827	0.534241	-0.0692959	0.551755	0.190973	-0.360781	0.260269		ALG14	ALG14	Component of UDP-GlcNAc transferase required for the second step of dolichyl-linked oligosaccharide synthesis, anchors the catalytic subunit Alg13p to the ER membrane, similar to bacterial and human glycosyltransferases	ALG14	YBR070C	PAS_chr3_0944	F2QUX1_KOMPC	648	215	648	0	UDP-N-acetylglucosamine transferase subunit
ALG2	ALG2_1	ALG2	79.29	93.42	81.07	39.71	50.42	48.24	41.35	38.76	43.37	29.82	30.89	46.55	4.60592e-06	2.16439e-06	2.1512e-08	0.38229	0.285535	-0.988853	-1.03012	-1.22336	-0.193244	-0.234507	A	ALG2	ALG2	Mannosyltransferase that catalyzes two consecutive steps in the N-linked glycosylation pathway, S. cerevisiae alg2 mutants exhibit temperature-sensitive growth and abnormal accumulation of the lipid-linked oligosaccharide Man2GlcNAc2-PP-Dol	ALG2	YGL065C	PAS_c121_0002	F2QQ98_KOMPC	1407	468	1464	1	Alpha-1,3/1,6-mannosyltransferase
ALG3	ALG3_1	ALG3	19.55	22.12	20.05	26	30.75	23.47	24.35	22.15	26.26	20.45	21.13	23.31	0.333058	0.334618	0.720408	0.543305	0.54312	0.25323	0.254437	0.0948315	-0.159606	-0.158399		ALG3	ALG3	Dolichol-P-Man dependent alpha(1-3) mannosyltransferase, involved in the synthesis of dolichol-linked oligosaccharide donor for N-linked glycosylation of proteins	ALG3	YBL082C	PAS_chr4_0712	F2QYE8_KOMPC	1398	465	1398	0	Dolichol-P-Man dependent alpha(1-3) mannosyltransferase
ALG5	ALG5_1	ALG5	42.69	43.12	38.74	38.13	48.54	29.25	53.97	47.72	34.87	44.37	44.01	39.64	0.39839	0.577873	0.795035	0.766501	0.267913	-0.223814	0.147618	0.0690483	-0.0785693	0.292863		ALG5	ALG5	UDP-glucose:dolichyl-phosphate glucosyltransferase, involved in asparagine-linked glycosylation in the endoplasmic reticulum	ALG5	YPL227C		F2QW32_KOMPC	993	330	993	0	UDP-glucose:dolichyl-phosphate glucosyltransferase
ALG6	ALG6_1	ALG6	32.4	37.26	32.99	53.23	47.85	37.63	33.19	27.05	35.7	35.5	39.43	47.69	0.148884	0.719174	0.199019	0.0995099	0.879901	0.312741	-0.0788966	0.280221	0.359117	-0.0325197		ALG6	ALG6	Alpha 1,3 glucosyltransferase, involved in transfer of oligosaccharides from dolichyl pyrophosphate to asparagine residues of proteins during N-linked protein glycosylation, mutations in human ortholog are associated with disease	ALG6	YOR002W	PAS_chr2-1_0549	F2QSP8_KOMPC	1644	547	1644	0	Alpha 1,3 glucosyltransferase
ALG7	ALG7_1	ALG7	43.9	51.05	49.26	38.35	42.8	25.36	28.71	30.73	29.56	33.89	42.58	32.16	0.0186572	0.00412817	0.114093	0.197026	0.446609	-0.558758	-0.688045	-0.377091	0.310954	0.181667	A	ALG7	ALG7	UDP-N-acetyl-glucosamine-1-P transferase, transfers Glc-Nac-P from UDP-GlcNac to Dol-P in the ER in the first step of the dolichol pathway of protein asparagine-linked glycosylation, inhibited by tunicamycin	ALG7	YBR243C	PAS_chr2-1_0727	A0A1G4KPW4_KOMPC	1404	467	1404	0	UDP-N-acetylglucosamine-1-P transferase
ALG8	ALG8_1	ALG8	30.25	41.91	32.2	42.58	51.27	39.1	33.28	39.09	38.45	36.19	38.55	36.38	0.271607	0.631482	0.565905	0.924301	0.601368	0.244572	0.107554	0.128782	0.0212282	-0.115789		ALG8	ALG8	Glucosyl transferase, involved in N-linked glycosylation, adds glucose to the dolichol-linked oligosaccharide precursor prior to transfer to protein during lipid-linked oligosaccharide biosynthesis, similar to Alg6p	ALG8	YOR067C	PAS_chr3_0999	F2QUR5_KOMPC	1632	543	1632	0	Glucosyl transferase
ALG9	ALG9_1	ALG9	28.62	42.78	30.63	50.24	45.88	33.96	38.14	33.48	34.53	47.33	38.58	44.81	0.291518	0.71928	0.0817325	0.16626	0.485973	0.242488	0.083218	0.401554	0.318336	0.159066		ALG9	ALG9	Mannosyltransferase, involved in N-linked glycosylation, catalyzes both the transfer of seventh mannose residue on B-arm and ninth mannose residue on the C-arm from Dol-P-Man to lipid-linked oligosaccharides, mutation of the human ortholog causes type 1 congenital disorders of glycosylation	ALG9	YNL219C	PAS_chr2-2_0036	F2QQQ4_KOMPC	1842	613	1842	0	Alpha-1,2-mannosyltransferase
ALK2	ALK2_1	ALK2	34.04	37.32	48.9	62.69	56.98	48.95	57.51	48.27	58.68	47.91	44.84	58.78	0.111257	0.0417066	0.127265	0.608856	0.951367	0.34224	0.438929	0.329201	-0.109729	-0.0130393		ALK2	ALK2	Protein kinase, accumulation and phosphorylation are periodic during the cell cycle, phosphorylated in response to DNA damage, contains in S. cerevisiae characteristic motifs for degradation via the APC pathway, Pichia pastoris does not have the paralog ALK1, similar to mammalian haspins	ALK2	YBL009W	PAS_chr4_0404	F2QZB5_KOMPC	2040	679	2040	0	Protein kinase
ALO1	ALO1_1	ALO1	58.97	79.87	68.34	88.89	90.89	73.95	64.07	69.25	72.89	84.67	96.5	90.63	0.466597	0.974107	0.0834019	0.0890371	0.312877	0.17797	0.00796555	0.423765	0.4158	0.245796		ALO1	ALO1	D-Arabinono-1,4-lactone oxidase, catalyzes the final step in biosynthesis of dehydro-D-arabinono-1,4-lactone, which is protective against oxidative stress	ALO1	YML086C	PAS_chr2-1_0197	F2QTQ9_KOMPC	1575	524	1575	0	D-arabinono-1,4-lactone oxidase
ALP1	ALP1_1	ALP1	20.94	26.01	26.75	13.33	20.6	24.6	13.7	20.96	25.54	11.77	9.22	13.39	0.128888	0.325382	0.000280615	0.00779224	0.0313006	-0.441667	-0.287309	-1.08213	-0.794823	-0.640465	C	ALP1	ALP1	Arginine transporter, expression in S. cerevisiae is normally very low and it is unclear what conditions would induce significant expression, Pichia pastoris has also the paralog CAN1	ALP1	YNL270C		A0A1G4KPL4_KOMPC	1692	563	1692	0	Basic amino acid permease
ALP100	ALP100_1	ALP100	1.88	2.55	3.04	3.29	3.57	4.61	1.62	0.49	3.6	1.58	1.47	2.63	0.477538	0.670539	0.549583	0.861421	0.18907	0.464369	-0.285661	-0.40416	-0.118499	-0.868529		ALP100	ALP100	Putative amino acids permease	NA	NA	PAS_chr2-1_0649	F2QSE1_KOMPC	1635	544	1635	0	Putative amino acid permease
ALR1	ALR1_1	ALR1	40.77	74.86	73.75	56.9	68.28	90.6	32.65	48.62	70.23	37.73	46.09	44.96	0.766398	0.325834	0.1052	0.523315	0.0548586	0.0936495	-0.310613	-0.512783	-0.20217	-0.606432		ALR1	ALR1	Plasma membrane Mg(2+) transporter, expression and turnover are regulated by Mg(2+) concentration, overexpression in S. cerevisiae confers increased tolerance to Al(3+) and Ga(3+) ions	ALR1	YOL130W	PAS_chr1-4_0096	F2QN50_KOMPC	2292	763	2292	0	Plasma Mg(2+) transporter
ALR2	ALR2_1	ALR2	6.91	12	15.86	18.98	16.07	18.06	9.63	12.14	11.82	5.37	8.92	10.84	0.135981	0.825968	0.131182	0.195918	0.0026246	0.46367	-0.0694049	-0.481783	-0.412378	-0.945453		ALR2	ALR2	Probable Mg(2+) transporter, overexpression in S. cerevisiae confers increased tolerance to Al(3+) and Ga(3+) ions, plays a role in regulating Ty1 transposition	ALR2	YFL050C	PAS_chr2-2_0005	F2QQM5_KOMPC	2181	726	2181	0	Putative Mg(2+) transporter
ALS3	ALS3_1	ALS3	0.25	0.79	0.64	6.7	1.11	3.09	0.64	0.7	1.09	0	0.42	0.29	0.00992876	0.597931	0.322135	0.135993	0.000834162	2.48792	0.540483	-1.17166	-1.71215	-3.65959		ALS3	ALS3	Putative agglutinin-like protein 3, similar to candida albicans ALS3	NA	NA	PAS_chr3_0002	F2QXP8_KOMPC	1131	376	1208	1	Putative agglutinin-like protein
ALT1	ALT1_1	ALT1	85.69	87.29	92.14	97.8	121.55	114.51	71.34	105.33	100.76	103.66	104.94	113.61	0.37975	0.781553	0.217719	0.338984	0.720812	0.212322	0.0672287	0.298506	0.231277	0.0861839		ALT1	ALT1	Alanine transaminase (glutamic pyruvic transaminase), involved in alanine biosynthesis and catabolism, TOR1-independent role in determining chronological lifespan, expression in S. cerevisiae is induced in the presence of alanine, repression is mediated by Nrg1p, Pichia pastoris does not have the paralog ALT2, Alt2p is catalytically inactive	ALT1	YLR089C	PAS_chr3_0482	F2QWA4_KOMPC	1533	510	1533	0	Alanine transaminase
ALY2	ALY2_1	ALY2	21.51	40.17	31.81	31.07	27.6	35.63	54.77	32.71	35.23	21.84	16.09	35.62	0.730754	0.0922061	0.197745	0.00294914	0.342284	-0.0885412	0.433	-0.333539	-0.766539	-0.244998	C	ALY2	ALY2	Alpha arrestin that controls nutrient-mediated intracellular sorting of permease Gap1p, interacts with AP-1 subunit Apl4p, phosphorylated by Npr1p and also by cyclin-CDK complex Pcl7p-Pho85p, promotes endocytosis of plasma membrane proteins, Pichia pastoris does not have the paralog ALY1	ALY2	YJL084C	PAS_chr4_0694	F2QYG6_KOMPC	2865	954	2865	0	Alpha arrestin
AMA1	AMA1_1	AMA1	0.18	0.2	0.32	16.55	0.41	0.46	0	0.35	0.65	0	0	0.55	0.000407677	0.724658	0.788211	0.535361	0.000202048	4.29716	0.463427	-0.376117	-0.839543	-4.67328		AMA1	AMA1	Activator of meiotic anaphase promoting complex (APC/C), Cdc20p family member, required for initiation of spore wall assembly, required for Clb1p degradation during meiosis	AMA1	YGR225W	PAS_chr1-4_0473	F2QPR6_KOMPC	1515	504	1571	1	Meiotic anaphase promoting complex activator
AMD1	AMD1_1	AMD1	60.05	77.37	65.01	53.08	49.09	59.72	58.2	58.75	66.8	39.94	40.12	78.71	0.0491874	0.570123	0.111045	0.304538	0.712844	-0.437416	-0.12639	-0.355397	-0.229007	0.0820191		AMD1	AMD1	AMP deaminase, tetrameric enzyme that catalyzes the deamination of AMP to form IMP and ammonia, thought to be involved in regulation of intracellular purine (adenine, guanine, and inosine) nucleotide pools	AMD1	YML035C	PAS_c121_0009	F2QQA6_KOMPC	2406	801	2406	0	AMP deaminase
AMD2	AMD2_1	AMD2	1.29	7.03	6.09	6.79	2.77	10.07	27.01	3.51	8.43	5	2.63	22.8	0.569137	0.0153402	0.099817	0.433419	0.276442	0.356963	1.51187	1.03006	-0.481809	0.673097		AMD2	AMD2	Putative amidase	AMD2	YDR242W	PAS_chr3_0283	F2QWV7_KOMPC	1734	577	1734	0	Putative amidase
AMF1	AMF1_1	AMF1	9.1	11.99	12.34	11.52	14.82	12.87	7.88	8.3	9.19	6.45	8.91	10.16	0.858498	0.186772	0.218347	0.930528	0.154196	0.0567403	-0.430637	-0.401892	0.0287458	-0.458632		AMF1	AMF1	Low affinity NH4+ transporter, member of the DHA2 family of drug:H+ anti porters, Pichia pastoris does not have the putative paralog ATR1, but not required for boron tolerance, in S. cerevisiae YOR378W is a non-essential gene	AMF1	YOR378W	PAS_chr3_0125	F2QXC6_KOMPC	1563	520	1563	0	Low affinity NH4+ transporter
AMN1	AMN1_1	AMN1	65.97	91.29	82.31	101.25	90.65	91.3	92.75	108.35	106.91	67.79	75.48	88.27	0.559446	0.0741205	0.871737	0.0513158	0.455492	0.118206	0.362168	-0.0328661	-0.395034	-0.151072		AMN1	AMN1	Protein required for daughter cell separation, multiple mitotic checkpoints, and chromosome stability, contains 12 degenerate leucine-rich repeat motifs, expression in S. cerevisiae is induced by the Mitotic Exit Network (MEN)	AMN1	YBR158W	PAS_chr4_0366	F2QZG0_KOMPC	1632	543	1632	0	Daughter cell separation-required protein
AMS1	AMS1_1	AMS1	12.68	26.95	20.58	19.28	13.72	22.87	29.59	21.47	27.05	15.63	13.87	36.33	0.457447	0.142041	0.659506	0.303697	0.235354	-0.208689	0.411727	0.123901	-0.287826	0.332589		AMS1	AMS1	Vacuolar alpha mannosidase, involved in free oligosaccharide (fOS) degradation, delivered to the vacuole in a novel pathway separate from the secretory pathway	AMS1	YGL156W	PAS_chr4_0790	F2QY58_KOMPC	3255	1084	3255	0	Mannosidase alpha
ANP1	ANP1_1	ANP1	114.66	130.6	113.4	100.07	125.59	117.33	104.11	105.2	104.84	105.29	117.2	130.39	0.445114	0.438887	0.987274	0.448158	0.454485	-0.177519	-0.180402	-0.00371397	0.176688	0.173805		ANP1	ANP1	Subunit of the alpha-1,6 mannosyltransferase complex, type II membrane protein, has a role in retention of glycosyltransferases in the Golgi, involved in osmotic sensitivity and resistance to aminonitrophenyl propanediol	ANP1	YEL036C	PAS_chr3_0515	F2QW69_KOMPC	1389	462	1389	0	Alpha-1,6-mannosyltransferase complex subunit
ANT1	ANT1_1	ANT1	21.78	22.51	24.52	30.89	18.99	24.85	16.72	18.33	21.16	20	22.23	18.51	0.961015	0.332578	0.54068	0.720992	0.569518	-0.0146631	-0.294553	-0.185717	0.108836	-0.171054		ANT1	ANT1	Peroxisomal adenine nucleotide transporter, involved in beta-oxidation of medium-chain fatty acid, required for peroxisome proliferation	ANT1	YPR128C	PAS_chr4_0347	F2QZH7_KOMPC	1242	413	1242	0	Adenine nucleotide transporter
AOC1-1	AOC1-1_1	AOC1-1	137.98	129.73	114.51	91.73	85.38	119.01	1005.93	220.43	280.93	225.94	124.78	313.56	0.203143	4.05345e-07	0.049951	0.00188769	0.00122014	-0.504116	2.00437	0.775991	-1.22838	1.28011	C	AOC1-1	AOC1-1	Lysyl oxidase of Pichia pastoris, previously published in Pichia pastoris as PPLO, similar to human amine oxidase copper-containing AOC1	NA	NA	PAS_chr2-1_0307	F2QTE6_KOMPC	2361	786	2361	0	Lysyl oxidase (isoform 1)
AOC1-2	AOC1-2_1	AOC1-2	4.84	20.4	14.13	12.97	8.84	16.44	8.9	7.4	12.64	5.26	5.7	13.52	0.741902	0.282552	0.0747824	0.477529	0.143024	-0.120721	-0.397576	-0.662927	-0.265351	-0.542206		AOC1-2	AOC1-2	Lysyl oxidase of Pichia pastoris, previously published in Pichia pastoris as PPLO, similar to human amine oxidase copper-containing AOC1	NA	NA	PAS_chr4_0621	F2QYP0_KOMPC	2361	786	2361	0	Lysyl oxidase (isoform 2)
AOS1	AOS1_1	AOS1	81.72	104.27	98.73	144.83	130.89	108.12	75.83	96.63	113.58	126.98	138.62	146.65	0.140439	0.939028	0.00772294	0.00956023	0.229173	0.307094	0.016042	0.555919	0.539877	0.248825	B	AOS1	AOS1	Subunit of heterodimeric nuclear SUMO activating enzyme E1 with Uba2p, activates Smt3p (SUMO) before its conjugation to proteins (sumoylation), which may play a role in protein targeting, in S. cerevisiae is essential for viability and relocalizes to the cytosol in response to hypoxia	AOS1	YPR180W		A0A1G4KPS8_KOMPC	1041	346	1106	1	SUMO-activating E1 enzyme subunit
AOX1	AOX1_1	AOX1	0.98	3.14	3.66	6.84	4.19	7.64	4.12	1.99	6.1	1.29	2.77	7.89	0.0304777	0.222011	0.282273	0.884134	0.275392	1.13269	0.649048	0.573088	-0.0759596	-0.559603		AOX1	AOX1	Pichia pastoris alcohol oxidase	NA	NA	PAS_chr4_0821	ALOX1_KOMPC	1992	663	1992	0	Alcohol oxidase
AOX100	AOX100_1	AOX100	36.88	92.03	71.98	36	12.65	130.42	87.56	78.52	74.64	34.22	16.76	131.22	0.606052	0.543497	0.704314	0.323525	0.892025	-0.267886	0.315474	-0.197351	-0.512825	0.0705349		AOX100	AOX100	Putative mitochondrial alternative oxidase, member of the ferritin-like diiron-carboxylate superfamily, similar to Scheffersomyces stipitis STO1, but not related to S. cerevisiae STO1	NA	NA	PAS_chr3_0408	F2QWI0_KOMPC	1089	362	1089	0	Putative alternative oxidase
AOX2	AOX2_1	AOX2	11.9	25.68	19.37	17.66	19.07	24.68	17.94	17.81	20.96	14	13.38	20.51	0.956234	0.935771	0.421288	0.375248	0.386152	0.0145945	0.0215796	-0.216607	-0.238187	-0.231202		AOX2	AOX2	Alcohol oxidase of Pichia pastoris, expressed at much lower level than alcohol oxidase AOX1	NA	NA	PAS_chr4_0152	ALOX2_KOMPC	1992	663	1992	0	Alcohol oxidase
APA1	APA1_1	APA1	156.34	267.88	218.74	222.86	188.38	223.19	216.26	158.09	224.98	134.16	148.4	235.62	0.548663	0.707796	0.158313	0.299833	0.415103	-0.125921	-0.0788491	-0.297258	-0.218409	-0.171337		APA1	APA1	AP4A phosphorylase, bifunctional diadenosine 5',5'''-P1,P4-tetraphosphate phosphorylase and ADP sulfurylase involved in catabolism of bis(5'-nucleosidyl) tetraphosphates, catalyzes phosphorolysis of dinucleoside oligophosphates, cleaving substrates' alpha/beta-anhydride bond and introducing Pi into the beta-position of the corresponding NDP formed, protein abundance in S. cerevisiae increases und…	APA1	YCL050C	PAS_chr1-1_0323	F2QP48_KOMPC	1008	335	1008	0	AP4A phosphorylase
APC1	APC1_1	APC1	14.24	25.42	20.08	37.28	19.76	20.26	17.51	14.56	22.85	11.09	15.58	18.7	0.296635	0.67381	0.125948	0.266547	0.00987031	0.251201	-0.101964	-0.372034	-0.27007	-0.623236		APC1	APC1	Largest subunit of the Anaphase-Promoting Complex/Cyclosome, APC/C is a ubiquitin-protein ligase required for degradation of anaphase inhibitors, including mitotic cyclins, during the metaphase/anaphase transition, component of the platform domain of the APC/C, based on structural analysis, localizes in S. cerevisiae to nuclear foci that become diffuse upon DNA replication stress	APC1	YNL172W	PAS_chr1-4_0020	F2QMY0_KOMPC	4563	1520	4563	0	Anaphase-promoting complex subunit
APC11	APC11_1	APC11	1.62	8.62	10.2	5.85	3.02	12.95	4.2	2.3	12.81	2.04	4.87	4.79	0.973612	0.948604	0.365245	0.398514	0.376392	-0.0282893	-0.0557564	-0.807077	-0.75132	-0.778787		APC11	APC11	Catalytic core subunit of the Anaphase-Promoting Complex/Cyclosome (APC/C), which is a ubiquitin-protein ligase required for degradation of anaphase inhibitors, including mitotic cyclins, during the metaphase/anaphase transition, contains a RING-H2 domain that is required for activity	APC11	YDL008W	PAS_chr3_0293	F2QWU6_KOMPC	345	114	420	1	Anaphase-promoting complex subunit
APC2	APC2_1	APC2	17.75	19.07	16.31	22.21	20.46	18.24	18.1	14.6	16.79	17.57	25.13	24.95	0.714302	0.721073	0.111319	0.0506852	0.213499	0.0870595	-0.0859652	0.379894	0.465859	0.292835		APC2	APC2	Subunit of the Anaphase-Promoting Complex/Cyclosome (APC/C), which is a ubiquitin-protein ligase required for degradation of anaphase inhibitors, including mitotic cyclins, during the metaphase/anaphase transition, component of the catalytic core of the APC/C, has similarity to cullin Cdc53p	APC2	YLR127C	PAS_chr2-1_0604	F2QSI9_KOMPC	2121	706	2121	0	Anaphase-promoting complex subunit
APC4	APC4_1	APC4	10.26	15.93	14.51	15.66	9.94	10.35	10.19	10.6	9.97	10.15	10.52	15.66	0.238885	0.112423	0.586555	0.295925	0.530327	-0.312351	-0.428058	-0.145509	0.282549	0.166843		APC4	APC4	Subunit of the Anaphase-Promoting Complex/Cyclosome (APC/C), APC/C is a ubiquitin-protein ligase required for degradation of anaphase inhibitors, including mitotic cyclins, during the metaphase/anaphase transition, component of the platform domain of the APC/C, based on structural analysis, relative distribution to the nucleus increases upon DNA replication stress	APC4	YDR118W	PAS_chr3_0477	F2QWA8_KOMPC	1848	615	1848	0	Anaphase-promoting complex subunit
APC5	APC5_1	APC5	15.15	18.24	20.46	28.67	25.5	18.11	19.67	18.2	20.92	22.38	24.51	32.82	0.22122	0.608944	0.0138655	0.0504651	0.207227	0.279073	0.11793	0.563013	0.445083	0.28394		APC5	APC5	Subunit of the Anaphase-Promoting Complex/Cyclosome (APC/C), APC/C is a ubiquitin-protein ligase required for degradation of anaphase inhibitors, including mitotic cyclins, during the metaphase/anaphase transition, component of the platform domain of the APC/C, based on structural analysis, relative distribution to nuclear foci decreases upon DNA replication stress	APC5	YOR249C		F2QS93_KOMPC	2283	760	2404	1	Anaphase-promoting complex subunit
APD1-1	APD1-1_1	APD1-1	241.97	310.94	233.87	279.36	240.62	287.94	292.26	288.28	296.63	252.45	245.06	349.47	0.786341	0.509913	0.633646	0.855286	0.454172	-0.0727212	0.176873	0.127953	-0.0489201	0.200674		APD1-1	APD1-1	Protein of unknown function, required for normal localization of actin patches and for normal tolerance of sodium ions and hydrogen peroxide, localizes in S. cerevisiae to both cytoplasm and nucleus	APD1	YBR151W		A0A1G4KP81_KOMPC	921	306	921	0	Uncharacterized actin patches distal protein (isoform 1)
APD1-2	APD1-2_1	APD1-2	16.93	22.66	21.38	47.28	28.07	17.95	17.82	16.07	23.1	29.86	31.16	41.15	0.112922	0.782375	0.0116696	0.00500049	0.33321	0.474606	-0.08473	0.757781	0.842511	0.283175	B	APD1-2	APD1-2	Protein of unknown function, required for normal localization of actin patches and for normal tolerance of sodium ions and hydrogen peroxide, localizes in S. cerevisiae to both cytoplasm and nucleus	APD1	YBR151W	PAS_chr2-2_0438	F2QRW9_KOMPC	840	279	840	0	Uncharacterized actin patches distal protein (isoform 2)
APE1	APE1_1	APE1	58	55.39	69.71	57.51	67.29	63.22	131.84	104.19	95.84	61.88	57.89	81.15	0.743508	0.00148005	0.624338	0.00712491	0.412879	-0.0892615	0.865075	0.133786	-0.731289	0.223048	C	APE1	APE1	Vacuolar aminopeptidase yscI, zinc metalloproteinase that belongs to the peptidase family M18, often used as a marker protein in studies of autophagy and cytosol to vacuole targeting (CVT) pathway, protein increases in abundance and relative distribution to cytoplasmic foci increases upon DNA replication stress	APE1	YKL103C	PAS_chr3_0803	F2QVC3_KOMPC	1659	552	1659	0	Vacuolar aminopeptidase
APE2	APE2_1	APE2	203.69	249.75	236.64	229.66	243.07	237.29	263.49	243.18	274.29	259.63	251.74	301.37	0.766388	0.457388	0.312133	0.788949	0.190687	-0.0755993	0.189134	0.257229	0.0680956	0.332829		APE2	APE2	Aminopeptidase yscII, may have a role in obtaining leucine from dipeptide substrates, Pichia pastoris has also the paralog AAP1	APE2	YKL157W	PAS_chr2-2_0380	F2QRR6_KOMPC	2766	921	2766	0	Aminopeptidase 2
APE3	APE3_1	APE3	27.53	52.67	58.29	46.52	54.15	82.42	32.5	16.44	44.3	42.28	38.61	58.81	0.289544	0.0545937	0.896885	0.0400658	0.352447	0.306275	-0.562005	0.037669	0.599674	-0.268606	B	APE3	APE3	Vacuolar aminopeptidase Y, processed to mature form by Prb1p	APE3	YBR286W	PAS_chr1-4_0611	F2QQ58_KOMPC	1530	509	1530	0	Aminopeptidase Y
APE4	APE4_1	APE4	64.76	87.01	72.17	70.26	72.81	78.21	73.26	63.8	72.77	50.76	55.91	69.62	0.561446	0.710239	0.139517	0.267957	0.36555	-0.122719	-0.0788161	-0.314507	-0.235691	-0.191787		APE4	APE4	Cytoplasmic aspartyl aminopeptidase that may also function in the vacuole, CVT pathway cargo protein, cleaves unblocked N-terminal acidic amino acids from peptide substrates, forms a 12-subunit homo-oligomer, M18 metalloprotease family	APE4	YHR113W		A0A1G4KR20_KOMPC	1473	490	1523	1	Aspartyl aminopeptidase
APL1	APL1_1	APL1	40.72	60.97	51.79	80.73	53.45	61.09	40.85	36.8	60.05	29.09	35.05	53.75	0.309844	0.523085	0.101317	0.316564	0.00779812	0.22735	-0.143877	-0.370262	-0.226385	-0.597611		APL1	APL1	Beta-adaptin, large subunit of the clathrin associated protein complex (AP-2), involved in vesicle mediated transport, similar to mammalian beta-chain of the clathrin associated protein complex	APL1	YJR005W	PAS_chr3_0079	F2QXH1_KOMPC	2151	716	2203	1	AP-2 complex subunit beta
APL2	APL2_1	APL2	39.77	46.54	51.42	46.23	42.4	50.23	34.54	34.06	50.75	30.39	33.76	48.07	0.57514	0.342135	0.167777	0.666615	0.407962	-0.118299	-0.20173	-0.293498	-0.0917678	-0.175199		APL2	APL2	Beta-adaptin subunit of the clathrin-associated protein (AP-1) complex, binds clathrin, involved in clathrin-dependent Golgi protein sorting, protein abundance in S. cerevisiae increases in response to DNA replication stress	APL2	YKL135C	PAS_chr1-4_0010	F2QMW8_KOMPC	2013	670	2013	0	Clathrin-associated adaptor complex AP-1 beta-adaptin subunit
APL3	APL3_1	APL3	33.45	42.31	38.51	50.2	39.79	39.42	47.47	47.32	41.39	46.09	41.58	54.27	0.783537	0.203414	0.106441	0.73115	0.177422	0.0567102	0.263105	0.333857	0.0707523	0.277147		APL3	APL3	Alpha-adaptin, large subunit of the clathrin associated protein complex (AP-2), involved in vesicle mediated transport	APL3	YBL037W	PAS_chr2-1_0496	F2QSV4_KOMPC	2685	894	2685	0	Clathrin-associated protein AP-2 complex subunit alpha
APL4	APL4_1	APL4	78.07	98.64	65.79	111.35	84.99	75.48	83.35	85.95	76.96	94.12	98.39	101.9	0.85675	0.851458	0.184532	0.254123	0.250359	0.0423869	0.0440479	0.311818	0.26777	0.269431		APL4	APL4	Gamma-adaptin, large subunit of the clathrin-associated protein (AP-1) complex, binds clathrin, involved in vesicle mediated transport	APL4	YPR029C	PAS_chr2-1_0537	F2QSR1_KOMPC	2433	810	2433	0	Clathrin-associated adaptor complex AP-1 gamma-adaptin subunit
APL5	APL5_1	APL5	39.11	46.98	41.21	40.09	38.91	44.48	42.6	42.6	41.2	30.7	35.8	45.4	0.464446	0.987949	0.441182	0.449635	0.966287	-0.154899	-0.0032064	-0.163857	-0.16065	-0.00895807		APL5	APL5	Delta adaptin-like subunit of the clathrin associated protein complex (AP-3), functions in transport of alkaline phosphatase to the vacuole via the alternate pathway, suppressor of loss of casein kinase 1 function	APL5	YPL195W	PAS_FragB_0027	F2QQE2_KOMPC	2703	900	2703	0	AP-3 complex subunit delta
APL6	APL6_1	APL6	70.09	83.33	65.56	98.07	82.4	68.75	78.44	73.6	72.46	88.09	97.71	135.95	0.806949	0.844123	0.0328558	0.0525997	0.058312	0.0644729	0.0519493	0.562955	0.511006	0.498483		APL6	APL6	Beta3-like subunit of the yeast AP-3 complex, functions in transport of alkaline phosphatase to the vacuole via the alternate pathway, exists in both cytosolic and peripherally associated membrane-bound pools	APL6	YGR261C	PAS_chr2-2_0415	F2QRU9_KOMPC	2730	909	2730	0	AP-3 complex subunit beta
APM1	APM1_1	APM1	70.49	130.5	111.03	84.69	88.05	94.22	102.4	84.55	125.48	59.58	68.25	79.97	0.213337	0.930513	0.0353226	0.0282947	0.386064	-0.326961	0.0229205	-0.555436	-0.578357	-0.228475	C	APM1	APM1	Mu1-like medium subunit of the clathrin-associated protein complex (AP-1), binds clathrin, involved in clathrin-dependent Golgi protein sorting	APM1	YPL259C	PAS_chr4_0852	F2QXZ8_KOMPC	1365	454	1365	0	Clathrin-associated adaptor complex AP-1 mu1-like subunit
APM2	APM2_1	APM2	26.61	30.47	25.08	30.92	28.76	26.89	23.6	24.16	28.85	19.88	23.05	23.09	0.94069	0.844727	0.276214	0.370689	0.305839	-0.0186637	-0.0494862	-0.276622	-0.227136	-0.257959		APM2	APM2	Protein of unknown function, homologous to the medium chain of mammalian clathrin-associated protein complex, involved in vesicular transport	APM2	YHL019C	PAS_chr1-4_0112	F2QN62_KOMPC	1698	565	1698	0	Uncharacterized adaptin medium chain homolog
APM3	APM3_1	APM3	30.38	41.03	36.92	52.3	42.13	36.51	38.22	33.64	35.49	35.4	39.23	42.28	0.497173	0.951732	0.555174	0.514268	0.932923	0.146036	-0.0131595	0.128013	0.141172	-0.0180235		APM3	APM3	Mu3-like subunit of the clathrin associated protein complex (AP-3), functions in transport of alkaline phosphatase to the vacuole via the alternate pathway	APM3	YBR288C		A0A1G4KPT2_KOMPC	1377	458	1377	0	AP-3 complex subunit mu
APM4	APM4_1	APM4	28.22	37.79	27.51	44.61	31.42	25.96	25.75	21.8	26.29	29.23	31.83	50.98	0.966785	0.209159	0.255276	0.0165343	0.267974	0.010325	-0.316135	0.283015	0.599151	0.27269	B	APM4	APM4	Cargo-binding mu subunit of AP-2, AP-2 is a heterotetrameric endocytic cargo-binding adaptor that facilitates uptake of membrane proteins during clathrin-mediated endocytosis, Apm4p is required for AP-2 function and localization, and binds cell wall stress receptor Mid2p, AP-2 is required for cell polarity responses to pheromone, nutritional status and cell wall damage in S. cerevisiae, and for h…	APM4	YOL062C	PAS_chr2-2_0175	A0A1G4KPP1_KOMPC	1275	424	1275	0	AP-2 complex subunit mu
APN1	APN1_1	APN1	60.11	54.98	40.8	53.03	56.16	41.6	57.81	52.49	54.34	44.68	57.04	65.27	0.479794	0.70793	0.635442	0.920425	0.235703	-0.168347	0.0894784	0.113263	0.023785	0.28161		APN1	APN1	Major apurinic/apyrimidinic endonuclease, 3'-repair diesterase involved in repair of DNA damage by oxidation and alkylating agents, also functions as a 3'-5' exonuclease to repair 7,8-dihydro-8-oxodeoxyguanosine	APN1	YKL114C		A0A1G4KQA5_KOMPC	1044	347	1044	0	Major apurinic/apyrimidinic endonuclease
APN2	APN2_1	APN2	16.77	22.26	19.49	18.41	21.63	19.12	19.62	21	22.15	17.39	14.9	19.26	0.659189	0.680007	0.528453	0.295886	0.843684	-0.110735	0.104055	-0.160382	-0.264437	-0.049647		APN2	APN2	Class II abasic (AP) endonuclease involved in repair of DNA damage, homolog of human HAP1 and E. coli exoIII	APN2	YBL019W	PAS_chr1-3_0055	F2QLT3_KOMPC	1563	520	1563	0	Abasic (AP) endonuclease class II
APP1	APP1_1	APP1	29.27	53.53	44.47	77.41	44.25	57.56	40.56	32.53	57.09	36.71	41.91	66.1	0.103015	0.831594	0.39059	0.517644	0.441625	0.376879	0.0495068	0.19962	0.150113	-0.17726		APP1	APP1	Phosphatidate phosphatase, converts phosphatidate to diacylglycerol, App1p, Pah1p, Dpp1p, and Lpp1p are responsible for all the phosphatidate phosphatase activity, component of cortical actin patches, interacts with components of endocytic pathway	APP1	YNL094W	PAS_chr4_0927	F2QZW9_KOMPC	1839	612	1839	0	Phosphatidate phosphatase
APS1	APS1_1	APS1	33.42	42.76	59.22	45.46	40.92	50.5	35.76	30.57	62.33	35.74	41.33	63.78	0.644311	0.784216	0.902927	0.691564	0.557634	-0.13346	-0.0799254	0.0355328	0.115458	0.168993		APS1	APS1	Small subunit of the clathrin-associated adaptor complex AP-1, which is involved in protein sorting at the trans-Golgi network, homolog of the sigma subunit of the mammalian clathrin AP-1 complex	APS1	YLR170C	PAS_chr1-3_0140	F2QM20_KOMPC	459	152	516	1	Clathrin-associated adaptor complex AP-1 subunit sigma
APS2	APS2_1	APS2	11.48	5.51	10.99	24.24	12.45	15.8	9.44	8.17	14.65	14.47	7.41	14.97	0.182118	0.717804	0.511266	0.766111	0.499635	0.723204	0.200132	0.362585	0.162452	-0.360619		APS2	APS2	Small subunit of the clathrin-associated adaptor complex AP-2, which is involved in protein sorting at the plasma membrane, related to the sigma subunit of the mammalian plasma membrane clathrin-associated protein (AP-2) complex	APS2	YJR058C	PAS_chr3_1047	F2QUL5_KOMPC	438	145	438	0	AP-2 complex subunit sigma
APS3	APS3_1	APS3	75.83	80.3	76.6	89.93	72.67	78.8	104.3	95.63	97.86	84.67	77.35	106.26	0.814371	0.166694	0.34281	0.663913	0.232727	-0.0583436	0.343784	0.236414	-0.10737	0.294758		APS3	APS3	Small subunit of the clathrin-associated adaptor complex AP-3, involved in vacuolar protein sorting, related to the sigma subunit of the mammalian clathrin AP-3 complex, suppressor of loss of casein kinase 1 function, protein abundance in S. cerevisiae increases in response to DNA replication stress	APS3	YJL024C	PAS_chr3_0122	F2QXC9_KOMPC	537	178	588	1	AP-3 complex subunit sigma
APT1	APT1_1	APT1	400.69	401.36	358.55	357.28	492.57	335.46	506.44	470.93	433.75	405.07	428.89	334.99	0.744013	0.268088	0.861268	0.350825	0.615866	-0.0861443	0.292207	0.0461511	-0.246056	0.132295		APT1	APT1	Adenine phosphoribosyltransferase, catalyzes the formation of AMP from adenine and 5-phosphoribosylpyrophosphate, involved in the salvage pathway of purine nucleotide biosynthesis, Pichia pastoris does not have the paralog APT2	APT1	YML022W	PAS_chr3_1138	F2QUC0_KOMPC	552	183	552	0	Adenine phosphoribosyltransferase
AQR1	AQR1_1	AQR1	948.07	2155.13	1320.22	905.44	445.99	2219.74	2333.8	3514.18	1500.6	871.51	650.49	1491.02	0.335746	0.0594229	0.208996	0.00168165	0.768887	-0.413867	0.810402	-0.540208	-1.35061	-0.126342	C	AQR1	AQR1	Plasma membrane transporter of the major facilitator superfamily, member of the 12-spanner drug:H(+) antiporter DHA1 family, confers resistance to short-chain monocarboxylic acids and quinidine, involved in the excretion of excess amino acids, Pichia pastoris does not have the paralog QDR1, in S. cerevisiae relocalizes from plasma membrane to cytoplasm upon DNA replication stress	AQR1	YNL065W	PAS_chr2-2_0065	F2QQT9_KOMPC	1413	470	1413	0	Plasma transporter
AQY1	AQY1_1	AQY1	501.38	468.73	368.23	184.7	583.53	349.95	579.1	594.03	475.64	134.49	150.93	74.82	0.340697	0.408899	1.05448e-06	1.15704e-08	8.39673e-05	-0.357863	0.310118	-1.84034	-2.15046	-1.48248	C	AQY1	AQY1	Spore-specific water channel that mediates the transport of water across cell membranes, developmentally controlled, may play a role in spore maturation, probably by allowing water outflow, may be involved in freeze tolerance, crystal structure is available for Pichia pastoris	AQY1	YPR192W	PAS_chr3_0763	F2QVG4_KOMPC	840	279	840	0	Aquaporin
ARA2	ARA2_1	ARA2	27.97	42.25	36.17	62.65	54.83	42.66	39.45	28.51	51.07	43.96	46.37	68.8	0.0438947	0.436028	0.0109224	0.0761532	0.581598	0.470821	0.184196	0.597736	0.41354	0.126915		ARA2	ARA2	NAD-dependent arabinose dehydrogenase, involved in biosynthesis of dehydro-D-arabinono-1,4-lactone, similar to plant L-galactose dehydrogenase	ARA2	YMR041C	PAS_chr2-1_0775	F2QS06_KOMPC	1077	358	1077	0	NAD-dependent arabinose dehydrogenase
ARB1-1	ARB1-1_1	ARB1-1	363.08	297.55	286.1	286.51	411.1	333.73	293.81	403.67	303.02	302.26	310.44	230.6	0.989835	0.781559	0.642927	0.458706	0.651911	-0.00376837	0.0820433	-0.137209	-0.219252	-0.13344		ARB1-1	ARB1-1	ATPase of the ATP-binding cassette (ABC) family involved in 40S and 60S ribosome biogenesis, has similarity to Gcn20p, shuttles from nucleus to cytoplasm, physically interacts with Tif6p, Lsg1p	ARB1	YER036C	PAS_chr3_0918	F2QUZ8_KOMPC	1806	601	1806	0	ATP-binding cassette family ATPase member (isoform 1)
ARB1-2	ARB1-2_1	ARB1-2	4.46	17.98	13.52	22.03	6.15	11.17	3.86	1.85	13.93	3.16	4.08	15.79	0.966746	0.101599	0.210066	0.700838	0.193642	0.0220181	-0.875527	-0.668809	0.206718	-0.690827		ARB1-2	ARB1-2	ATPase of the ATP-binding cassette (ABC) family involved in 40S and 60S ribosome biogenesis, has similarity to Gcn20p, shuttles from nucleus to cytoplasm, physically interacts with Tif6p, Lsg1p	ARB1	YER036C	PAS_chr2-1_0011	F2QU88_KOMPC	2001	666	2001	0	ATP-binding cassette family ATPase member (isoform 2)
ARC1	ARC1_1	ARC1	215.58	232.56	211.5	246.07	291.3	224.88	160.5	157.48	201.29	259.71	296.37	272.51	0.74265	0.215015	0.199025	0.0115799	0.338241	0.0908531	-0.343873	0.35553	0.699403	0.264677	B	ARC1	ARC1	Protein that binds tRNA and methionyl- and glutamyl-tRNA synthetases (Mes1p and Gus1p), delivering tRNA to them, stimulating catalysis, and ensuring their localization to the cytoplasm, also binds quadruplex nucleic acids, protein abundance increases in S. cerevisiae in response to DNA replication stress	ARC1	YGL105W	PAS_chr2-1_0731	F2QS54_KOMPC	1101	366	1101	0	tRNA-binding protein
ARC15	ARC15_1	ARC15	111.32	125.21	160.73	215.51	120.81	167.82	136.59	116.1	163.71	178.36	178.5	314.83	0.387482	0.787182	0.0013227	0.00320423	0.0177889	0.199731	0.0628363	0.741613	0.678777	0.541882	B	ARC15	ARC15	Subunit of the ARP2/3 complex, which is required for the motility and integrity of cortical actin patches, has mRNA binding activity	ARC15	YIL062C	PAS_chr2-2_0029	F2QQP7_KOMPC	456	151	456	0	Actin-related protein 2/3 complex subunit
ARC18	ARC18_1	ARC18	445.31	306.96	316.24	304.36	373.08	290.14	540.89	461.25	347.89	411.94	384.72	317.64	0.289834	0.208064	0.769312	0.334073	0.176148	-0.283929	0.337493	0.078699	-0.258794	0.362628		ARC18	ARC18	Subunit of the ARP2/3 complex, which is required for the motility and integrity of cortical actin patches	ARC18	YLR370C	PAS_chr3_0238	F2QX03_KOMPC	528	175	587	1	Actin-related protein 2/3 complex subunit
ARC19	ARC19_1	ARC19	124.69	117.2	120.16	150.13	136.66	107.06	130.17	99.66	135.3	115.35	107.34	114.48	0.958533	0.94901	0.700234	0.652859	0.736794	-0.0116138	0.0143668	-0.0867062	-0.101073	-0.0750924		ARC19	ARC19	Subunit of the ARP2/3 complex, which is required for the motility and integrity of cortical actin patches	ARC19	YKL013C	PAS_chr1-4_0185	F2QLK3_KOMPC	510	169	569	1	Actin-related protein 2/3 complex subunit
ARC35	ARC35_1	ARC35	159.46	195.55	195.87	170.82	176	181.12	181.67	132.09	175.99	152.7	155.22	211.51	0.374824	0.427681	0.719347	0.664298	0.597969	-0.182623	-0.163659	-0.0741153	0.0895438	0.108507		ARC35	ARC35	Subunit of the ARP2/3 complex, which is required for the motility and integrity of cortical actin patches, required for cortical localization of calmodulin	ARC35	YNR035C		A0A1G4KQ74_KOMPC	990	329	990	0	Actin-related protein 2/3 complex subunit
ARC40	ARC40_1	ARC40	287.85	385.89	321.7	431.93	389.25	290.29	320.33	302.77	293.69	436.57	446.8	457.72	0.86576	0.703881	0.0680575	0.0274386	0.097408	0.0430703	-0.0969494	0.464924	0.561874	0.421854	B	ARC40	ARC40	Subunit of the ARP2/3 complex, which is required for the motility and integrity of cortical actin patches	ARC40	YBR234C	PAS_chr2-2_0328	F2QRL4_KOMPC	1092	363	1092	0	Actin-related protein 2/3 complex subunit
ARD1	ARD1_1	ARD1	86.59	82.61	100.73	91.01	96.49	93.78	87.57	70.07	100.92	90.38	85.14	107.83	0.679546	0.756221	0.788766	0.562328	0.493882	-0.0913686	-0.069139	0.0595727	0.128712	0.150941		ARD1	ARD1	Subunit of protein N-terminal acetyltransferase NatA, NatA is comprised of Nat1p, Ard1p, and Nat5p, acetylates many proteins and thus affects telomeric silencing, cell cycle, heat-shock resistance, mating, and sporulation, human Ard1p levels are elevated in cancer cells, protein abundance in S. cerevisiae increases in response to DNA replication stress	ARD1	YHR013C	PAS_chr1-3_0090	F2QLW8_KOMPC	612	203	612	0	N-terminal acetyltransferase NatA subunit
ARE2	ARE2_1	ARE2	54.09	73.12	68.52	51.61	64.27	58.41	96.23	66.6	81.47	51.69	52.8	62.78	0.196235	0.121291	0.344453	0.0125386	0.732183	-0.278983	0.333923	-0.204991	-0.538914	0.0739921	C	ARE2	ARE2	Unique acyl-CoA:sterol acyltransferase in Pichia pastoris, enzyme of the ER that contributes the major sterol esterification activity in the presence of oxygen, Pichia pastoris does not have the paralog ARE1	ARE2	YNR019W	PAS_chr3_0467	A0A1G6FZD7_KOMPC	1581	526	1581	0	Acyl-CoA:sterol acyltransferase
ARF1	ARF1_1	ARF1	911.84	747.81	899.21	1317.53	1090.74	770.11	916.12	753.91	767.06	1141.86	1200.55	1196.24	0.52457	0.793258	0.0735147	0.0401652	0.248289	0.170728	-0.0703796	0.480251	0.550631	0.309524	B	ARF1	ARF1	ADP-ribosylation factor, GTPase of the Ras superfamily involved in regulation of coated vesicle formation in intracellular trafficking within the Golgi, Pichia pastoris does not have the paralog ARF2	ARF1	YDL192W	PAS_chr2-2_0087	F2QQW3_KOMPC	546	181	546	0	ADP-ribosylation factor
ARF3	ARF3_1	ARF3	13.58	11.14	22.27	23.63	14.46	16.48	8.59	10.91	15.41	11.85	15.29	17.34	0.982724	0.275801	0.707975	0.473686	0.720059	-0.00928321	-0.480126	-0.163448	0.316679	-0.154164		ARF3	ARF3	Glucose-repressible ADP-ribosylation factor, GTPase of the Ras superfamily involved in development of polarity, also has mRNA binding activity	ARF3	YOR094W	PAS_chr4_0214	F2QZX2_KOMPC	534	177	658	2	ADP-ribosylation factor
ARG1	ARG1_1	ARG1	113.76	97.7	120.57	41.93	112.7	198.62	198.27	289.32	215.86	70.8	83.11	64.01	0.9416	0.00286266	0.114714	5.1639e-06	0.131985	-0.0268426	1.09144	-0.579758	-1.6712	-0.552915	C	ARG1	ARG1	Arginosuccinate synthetase, catalyzes the formation of L-argininosuccinate from citrulline and L-aspartate in the arginine biosynthesis pathway, potential Cdc28p substrate	ARG1	YOL058W	PAS_chr3_0216	F2QX29_KOMPC	1248	415	1248	0	Argininosuccinate synthase
ARG2	ARG2_1	ARG2	12.02	18.5	18.73	20.01	15.48	19.27	13.57	10.69	15.47	7.93	10.87	16.24	0.966058	0.309999	0.11827	0.582421	0.105627	0.0128932	-0.31164	-0.481952	-0.170312	-0.494845		ARG2	ARG2	Acetylglutamate synthase (glutamate N-acetyltransferase), mitochondrial enzyme that catalyzes the first step in the biosynthesis of the arginine precursor ornithine, forms a complex with Arg5,6p	ARG2	YJL071W	PAS_chr1-4_0215	F2QLN3_KOMPC	1833	610	1884	1	Acetylglutamate synthase
ARG3	ARG3_1	ARG3	1.36	3.76	2	3.43	2.84	7.6	9.38	6.95	7.64	1.37	3.97	4.82	0.160979	0.00583599	0.385005	0.0553069	0.596464	0.926632	1.80858	0.58617	-1.22241	-0.340462		ARG3	ARG3	Ornithine carbamoyltransferase, also known as carbamoylphosphate:L-ornithine carbamoyltransferase, catalyzes the biosynthesis of the arginine precursor citrulline	ARG3	YJL088W		F2QVV9_KOMPC	1029	342	1029	0	Ornithine carbamoyltransferase
ARG4	ARG4_1	ARG4	70.43	75.73	63.89	54.53	83.44	85.31	121.4	103.01	103.9	47.61	63.89	68.86	0.925622	0.00584838	0.385233	0.000287989	0.436041	-0.0222945	0.657192	-0.208562	-0.865754	-0.186267	C	ARG4	ARG4	Argininosuccinate lyase, catalyzes the final step in the arginine biosynthesis pathway	ARG4	YHR018C	PAS_chr1-1_0389	F2QMP6_KOMPC	1398	465	1398	0	Argininosuccinate lyase
ARG5,6	ARG5,6_1	ARG5,6	80.64	71.53	75.05	69.56	129.06	106.61	121.91	129.14	123.86	99.78	119.43	119.16	0.303182	0.0167229	0.053475	0.644206	0.366148	0.31133	0.723528	0.584118	-0.13941	0.272788		ARG5,6	ARG5,6	Acetylglutamate kinase and N-acetyl-gamma-glutamyl-phosphate reductase, N-acetyl-L-glutamate kinase (NAGK) catalyzes the 2nd and N-acetyl-gamma-glutamyl-phosphate reductase (NAGSA), the 3rd step in arginine biosynthesis, synthesized as a precursor which is processed in the mitochondrion to yield mature NAGK and NAGSA, enzymes form a metabolon complex with Arg2p, NAGK C-terminal domain stabilizes …	ARG5,6	YER069W	PAS_chr2-1_0168	F2QTU0_KOMPC	2511	836	2511	0	Acetylglutamate kinase and N-acetyl-gamma-glutamyl-phosphate reductase
ARG7	ARG7_1	ARG7	112.48	104.44	102.58	79.89	108.15	94.73	137.12	116.83	113.34	98.71	93.28	105.64	0.284791	0.4583	0.751159	0.289503	0.452007	-0.29794	0.206525	-0.0884431	-0.294968	0.209497		ARG7	ARG7	Mitochondrial ornithine acetyltransferase, catalyzes the fifth step in arginine biosynthesis, also possesses acetylglutamate synthase activity, regenerates acetylglutamate while forming ornithine	ARG7	YMR062C		A0A1G4KQK6_KOMPC	1287	428	1287	0	Ornithine acetyltransferase
ARG8	ARG8_1	ARG8	105.62	94.18	78.51	85.85	121.92	108.19	85.58	113.85	95.87	117.1	106.9	97.64	0.837961	0.767731	0.427378	0.617995	0.554558	0.060553	0.0875912	0.235274	0.147683	0.174721		ARG8	ARG8	Acetylornithine aminotransferase, catalyzes the fourth step in the biosynthesis of the arginine precursor ornithine	ARG8	YOL140W	PAS_chr4_0645	F2QYL6_KOMPC	1323	440	1323	0	Acetylornithine aminotransferase
ARG81	ARG81_1	ARG81	17.87	30.45	31.72	26.96	24.3	31.87	53.49	31.76	40.5	26.74	19.99	50.8	0.841891	0.0110144	0.299564	0.131857	0.214006	-0.0533675	0.678652	0.277875	-0.400778	0.331242		ARG81	ARG81	Zinc finger transcription factor involved in arginine-responsive genes, Zn(2)-Cys(6) binuclear cluster domain type, involved in the regulation of arginine-responsive genes, acts with Arg80p and Arg82p	ARG81	YML099C	PAS_chr2-1_0029	F2QU74_KOMPC	2559	852	2559	0	Arginine metabolism regulation protein
ARG82	ARG82_1	ARG82	26.76	49.56	43.74	31.31	29.52	62.25	42.81	50.02	58.89	36.57	27.45	81.1	0.844431	0.270869	0.427373	0.758478	0.319803	-0.0643152	0.360909	0.260509	-0.100401	0.324824		ARG82	ARG82	Inositol polyphosphate multikinase (IPMK), sequentially phosphorylates Ins(1,4,5)P3 to form Ins(1,3,4,5,6)P5, also has diphosphoinositol polyphosphate synthase activity, regulates arginine-, phosphate-, and nitrogen-responsive genes	ARG82	YDR173C	PAS_chr1-4_0293	F2QLH4_KOMPC	1032	343	1032	0	Inositol polyphosphate multikinase
ARG83	ARG83_1	ARG83	10.05	13.31	9.43	17.74	16.54	12.39	13.37	16.76	13.69	12.89	15.21	14.43	0.11587	0.0867893	0.107618	0.918361	0.959794	0.405501	0.444641	0.418345	-0.0262953	0.0128444		ARG83	ARG83	Putative transcription factor involved in arginine metabolism similar to Scheffersomyces stipitis ARG83	NA	NA	PAS_chr3_0490	A0A1G4KQF5_KOMPC	2637	878	2637	0	Putative transcription factor
ARH1	ARH1_1	ARH1	45.18	50.1	41.24	34.28	26.44	34.99	41.19	42.31	40.31	30.37	38.72	42.03	0.00608555	0.561672	0.233864	0.540546	0.122582	-0.610017	-0.128932	-0.265392	-0.13646	0.344624		ARH1	ARH1	Oxidoreductase of the mitochondrial inner membrane, involved in cytoplasmic and mitochondrial iron homeostasis and required for activity of Fe-S cluster-containing enzymes, one of the few mitochondrial proteins essential in S. cerevisiae for viability	ARH1	YDR376W	PAS_chr3_0058	F2QXJ8_KOMPC	1389	462	1389	0	Oxidoreductase
ARL1	ARL1_1	ARL1	141.48	144.38	122.67	212.17	151.21	136.36	108.9	118.45	118.33	213.58	196.18	202.55	0.466671	0.295673	0.00543452	0.000128441	0.0384507	0.160593	-0.233091	0.613465	0.846557	0.452873	B	ARL1	ARL1	Soluble GTPase with a role in regulation of membrane traffic, regulates potassium influx, G protein of the Ras superfamily, similar to ADP-ribosylation factor	ARL1	YBR164C	PAS_chr2-2_0316	F2QRK2_KOMPC	552	183	552	0	ADP-ribosylation factor-like protein
ARL3	ARL3_1	ARL3	9.11	21.87	27.56	30.25	16.03	37.65	20.51	9.08	28.09	17.62	12.95	47.29	0.362052	0.972857	0.385735	0.366131	0.969645	0.398497	-0.0150894	0.382017	0.397106	-0.0164796		ARL3	ARL3	ARF-like small GTPase of the RAS superfamily, required for recruitment of Arl1p, a GTPase that regulates membrane traffic, to the Golgi apparatus, NatC-catalyzed N-terminal acetylation regulates Golgi membrane association mediated by interaction with membrane receptor, Sys1p, similar to ADP-ribosylation factor and orthologous to mammalian ARFRP1	ARL3	YPL051W		F2QQV4_KOMPC	612	203	664	1	ARF-like small GTPase
ARO1	ARO1_1	ARO1	98.93	128.69	119.93	66.65	85.08	141.79	110.76	129.62	134.43	63.67	59.12	91.26	0.215849	0.663258	0.0155768	0.0043122	0.23687	-0.352954	0.124169	-0.690612	-0.814781	-0.337658	C	ARO1	ARO1	Pentafunctional arom protein, catalyzes steps 2 through 6 in the biosynthesis of chorismate, which is a precursor to aromatic amino acids	ARO1	YDR127W	PAS_chr3_0506	F2QW79_KOMPC	4638	1545	4638	0	Pentafunctional arom protein
ARO10-1	ARO10-1_1	ARO10-1	238.48	308.65	269.55	80.12	58.79	273.54	382.6	220.96	260.27	94.99	39.16	333.7	0.0180058	0.823969	0.0581129	0.0342287	0.638361	-1.11037	0.104368	-0.889634	-0.994003	0.220739	C	ARO10-1	ARO10-1	Phenylpyruvate decarboxylase, catalyzes decarboxylation of phenylpyruvate to phenylacetaldehyde, which is the first specific step in the Ehrlich pathway	ARO10	YDR380W	PAS_chr3_0095	F2QXF8_KOMPC	1821	606	1821	0	Phenylpyruvate decarboxylase (isoform 1)
ARO10-2	ARO10-2_1	ARO10-2	138.61	233.11	169.51	76.18	53.87	264.55	361.78	159.21	248.62	64.13	40.35	230.49	0.221969	0.24757	0.103639	0.00537557	0.684019	-0.568434	0.537929	-0.757989	-1.29592	-0.189555	C	ARO10-2	ARO10-2	Phenylpyruvate decarboxylase, catalyzes decarboxylation of phenylpyruvate to phenylacetaldehyde, which is the first specific step in the Ehrlich pathway	ARO10	YDR380W	PAS_chr4_0314	F2QZL1_KOMPC	1809	602	1809	0	Phenylpyruvate decarboxylase (isoform 2)
ARO2	ARO2_1	ARO2	289.82	319.06	298.03	354.65	336.47	293.07	239.48	262.13	264.78	356.68	363.47	329.18	0.982453	0.379662	0.362557	0.0735572	0.350573	-0.00587277	-0.234901	0.243221	0.478122	0.249094		ARO2	ARO2	Bifunctional chorismate synthase and flavin reductase, catalyzes the conversion of 5-enolpyruvylshikimate 3-phosphate (EPSP) to form chorismate, which is a precursor to aromatic amino acids, protein abundance in S. cerevisiae increases in response to DNA replication stress	ARO2	YGL148W	PAS_chr2-1_0637	F2QSF2_KOMPC	1125	374	1125	0	Bifunctional chorismate synthase and flavin reductase
ARO3-1	ARO3-1_1	ARO3-1	171.6	277.61	262.38	125.46	174.63	358.03	196.47	248.05	271.04	130.07	125.38	211.73	0.528634	0.928064	0.0748019	0.0611611	0.248759	-0.210552	0.0301778	-0.596415	-0.626593	-0.385863		ARO3-1	ARO3-1	3-deoxy-D-arabino-heptulosonate-7-phosphate (DAHP) synthase, catalyzes the first step in aromatic amino acid biosynthesis and is feedback-inhibited by phenylalanine or high concentration of tyrosine or tryptophan	ARO3	YDR035W		A0A1G4KQ85_KOMPC	1128	375	1373	1	3-deoxy-D-arabino-heptulosonate-7-phosphate (DAHP) synthase (isoform 1)
ARO3-2	ARO3-2_1	ARO3-2	29.98	50.1	35.78	62.45	44.7	52.03	23.49	26.34	45.39	35.57	41.67	59.7	0.128911	0.278481	0.25362	0.0258483	0.710817	0.350688	-0.254283	0.26557	0.519853	-0.0851175	B	ARO3-2	ARO3-2	3-deoxy-D-arabino-heptulosonate-7-phosphate (DAHP) synthase, catalyzes the first step in aromatic amino acid biosynthesis and is feedback-inhibited by phenylalanine or high concentration of tyrosine or tryptophan	ARO3	YDR035W	PAS_chr2-1_0473	F2QSX5_KOMPC	1377	458	1377	0	3-deoxy-D-arabino-heptulosonate-7-phosphate (DAHP) synthase (isoform 2)
ARO4	ARO4_1	ARO4	451.47	386.35	442.47	315.26	393.06	553.31	338.6	425.31	398.62	368.13	319.92	339.04	0.600482	0.623865	0.298792	0.583157	0.605829	-0.150663	-0.141153	-0.299169	-0.158016	-0.148506		ARO4	ARO4	3-deoxy-D-arabino-heptulosonate-7-phosphate (DAHP) synthase, catalyzes the first step in aromatic amino acid biosynthesis and is feedback-inhibited by tyrosine or high concentrations of phenylalanine or tryptophan, relative distribution to the nucleus increases upon DNA replication stress	ARO4	YBR249C	PAS_chr1-4_0218	F2QLN6_KOMPC	1083	360	1136	1	3-deoxy-D-arabino-heptulosonate-7-phosphate (DAHP) synthase
ARO7	ARO7_1	ARO7	91.33	94.57	97.76	114.36	122.89	92.93	107.48	79.2	106.44	109.6	98.98	125.65	0.66331	0.813831	0.234163	0.339034	0.445996	0.0909086	0.0494531	0.249319	0.199866	0.158411		ARO7	ARO7	Chorismate mutase, catalyzes the conversion of chorismate to prephenate to initiate the tyrosine/phenylalanine-specific branch of aromatic amino acid biosynthesis	ARO7	YPR060C	PAS_chr4_0050	F2R0D7_KOMPC	849	282	849	0	Chorismate mutase
ARO8	ARO8_1	ARO8	270.06	369.01	321.41	241.78	324.02	340.21	333.21	284.81	345.39	242.79	260.49	288.44	0.500612	0.942731	0.368921	0.331797	0.821498	-0.187726	0.0200287	-0.250629	-0.270657	-0.0629024		ARO8	ARO8	Aromatic aminotransferase I, expression in S. cerevisiae is regulated by general control of amino acid biosynthesis	ARO8	YGL202W	PAS_chr1-4_0608	F2QQ55_KOMPC	1449	482	1449	0	Aromatic aminotransferase I
ARO80	ARO80_1	ARO80	5.72	11.66	10.62	19.72	11.31	10.84	14.77	8.63	9.4	8.93	8	12.66	0.124909	0.398241	0.736136	0.611143	0.231051	0.457848	0.254498	0.101918	-0.152581	-0.35593		ARO80	ARO80	Zinc finger transcriptional activator of the Zn2Cys6 family, activates transcription of aromatic amino acid catabolic genes in the presence of aromatic amino acids	ARO80	YDR421W	PAS_chr3_0503	F2QW83_KOMPC	2730	909	2730	0	Transcriptional activator
ARO9	ARO9_1	ARO9	116.26	144.94	179.88	86.62	120.03	246.32	285.56	145.98	146.12	91.96	90.75	140.27	0.827801	0.19301	0.172131	0.00764584	0.250319	-0.0706122	0.422523	-0.444189	-0.866713	-0.373577	C	ARO9	ARO9	Aromatic aminotransferase II, catalyzes the first step of tryptophan, phenylalanine, and tyrosine catabolism	ARO9	YHR137W	PAS_chr4_0147	F2R043_KOMPC	1389	462	1389	0	Aromatic aminotransferase II
ARP1	ARP1_1	ARP1	17.05	22.17	21.34	24.1	21.32	22.22	21.63	11.97	24.78	13.35	16.29	23.55	0.914417	0.943355	0.548044	0.5951	0.473932	0.0296449	-0.0198184	-0.168511	-0.148692	-0.198156		ARP1	ARP1	Actin-related protein of the dynactin complex, required for spindle orientation and nuclear migration, putative ortholog of mammalian centractin	ARP1	YHR129C	PAS_chr1-1_0263	F2QNY4_KOMPC	1194	397	1194	0	Dynactin complex actin-related protein
ARP2	ARP2_1	ARP2	165.34	225.85	222.26	164.51	172.46	200.35	206.15	145.78	201.26	162.7	165.23	224.93	0.17149	0.537676	0.544401	0.991979	0.447118	-0.303873	-0.137126	-0.134889	0.00223718	0.168984		ARP2	ARP2	Essential component in S. cerevisiae of the Arp2/3 complex, which is a highly conserved actin nucleation center required for the motility and integrity of actin patches, involved in endocytosis and membrane growth and polarity	ARP2	YDL029W	PAS_chr3_0458	F2QWC6_KOMPC	1164	387	1321	1	Actin-related protein
ARP3	ARP3_1	ARP3	230.15	269.19	254.57	339.82	332.22	213.76	272.55	182.65	289.26	302.67	330.22	368.58	0.689645	0.95292	0.129651	0.11528	0.263765	0.113072	-0.0167331	0.429205	0.445938	0.316133		ARP3	ARP3	Essential component in S. cerevisiae of the Arp2/3 complex, which is a highly conserved actin nucleation center required for the motility and integrity of actin patches, involved in endocytosis and membrane growth and polarity	ARP3	YJR065C	PAS_chr2-1_0556	F2QSP1_KOMPC	1287	428	1287	0	Actin-related protein
ARP4	ARP4_1	ARP4	96.54	87.71	78.66	87.9	85.57	81.49	84.76	85.04	90.32	77.79	95.91	93.81	0.452515	0.958471	0.857152	0.816316	0.351068	-0.170326	-0.0118306	0.0408907	0.0527213	0.211216		ARP4	ARP4	Nuclear actin-related protein involved in chromatin remodeling, component of chromatin-remodeling enzyme complexes	ARP4	YJL081C	PAS_chr1-4_0169	F2QLI5_KOMPC	1407	468	1407	0	Actin-related protein
ARP5	ARP5_1	ARP5	51.33	58.97	54.02	69.21	52.91	47.36	51.53	51.43	67.36	66.64	68.59	82.7	0.753031	0.807787	0.102701	0.164596	0.0509551	-0.0822356	0.063683	0.426441	0.362758	0.508677		ARP5	ARP5	Nuclear actin-related protein involved in chromatin remodeling, component of chromatin-remodeling enzyme complexes	ARP5	YNL059C	PAS_chr2-2_0068	F2QQU2_KOMPC	2244	747	2244	0	Actin-related protein
ARP6	ARP6_1	ARP6	12.59	18.07	23.01	24.73	19.53	27.75	17.05	10.21	18.35	16.36	24.84	25.66	0.336553	0.400179	0.300715	0.0601052	0.933067	0.275369	-0.246481	0.299201	0.545683	0.0238322		ARP6	ARP6	Actin-related protein that binds nucleosomes, a component of the SWR1 complex, which exchanges histone variant H2AZ (Htz1p) for chromatin-bound histone H2A	ARP6	YLR085C	PAS_chr1-1_0020	F2QNP0_KOMPC	1263	420	1263	0	Actin-related protein
ARP7	ARP7_1	ARP7	47.98	68.04	62.82	60.52	63.37	61.26	46.69	42.7	63.77	48.81	50.2	55.27	0.724985	0.363403	0.352431	0.982672	0.558575	-0.0758858	-0.19761	-0.202342	-0.00473225	-0.126457		ARP7	ARP7	Component of both the SWI/SNF and RSC chromatin remodeling complexes, actin-related protein involved in transcriptional regulation	ARP7	YPR034W	PAS_chr1-4_0085	F2QN38_KOMPC	1215	404	1215	0	Actin-related protein
ARP8	ARP8_1	ARP8	44.33	55.99	52.32	50.13	40.31	53.61	44.27	43.26	54.09	39.54	35.42	69.35	0.339478	0.643853	0.703381	0.935065	0.566478	-0.203743	-0.0988943	-0.0814656	0.0174286	0.122277		ARP8	ARP8	Nuclear actin-related protein involved in chromatin remodeling, component of chromatin-remodeling enzyme complexes, has mRNA binding activity	ARP8	YOR141C	PAS_chr3_0047	F2QXK8_KOMPC	2454	817	2454	0	Actin-related protein
ARP9	ARP9_1	ARP9	89.44	99.75	92.42	144.37	124.59	98.3	80.13	60.5	103.18	108.62	134.58	149.93	0.279968	0.387739	0.0377237	0.00324851	0.315742	0.256869	-0.206438	0.494556	0.700994	0.237687	B	ARP9	ARP9	Component of both the SWI/SNF and RSC chromatin remodeling complexes, actin-related protein involved in transcriptional regulation	ARP9	YMR033W	PAS_chr2-1_0720	F2QS67_KOMPC	1422	473	1422	0	Actin-related protein
ARR3	ARR3_1	ARR3	5.7	4.44	3.72	8.47	9.68	7.03	3.61	5.83	3.48	6.82	6.98	4.03	0.117148	0.832416	0.408815	0.297812	0.460649	0.757871	-0.105762	0.406763	0.512525	-0.351108		ARR3	ARR3	Plasma membrane metalloid/H+ antiporter, transports arsenite and antimonite, required for resistance to arsenic compounds, transcription is activated by Arr1p in the presence of arsenite	ARR3	YPR201W	PAS_chr1-1_0281	F2QP06_KOMPC	1272	423	1272	0	Metalloid/H(+) antiporter
ART5	ART5_1	ART5	17.45	22.72	21.84	33.08	23.69	26.52	22.59	18.62	23.39	15.83	19.14	28.94	0.181482	0.792961	0.77955	0.985774	0.290993	0.295479	0.0588515	0.0628352	0.00398376	-0.232644		ART5	ART5	Protein proposed to regulate the endocytosis of plasma membrane proteins by recruiting the ubiquitin ligase Rsp5p to its target in the plasma membrane	ART5	YGR068C	PAS_chr3_1017	F2QUP7_KOMPC	1806	601	1806	0	Plasma membrane protein endocytosis-regulating protein
ARV1	ARV1_1	ARV1	11.62	21.1	14.76	38.09	20.44	20.29	18.76	9.54	21.02	9.77	14.33	20.49	0.0807189	0.797269	0.867388	0.67093	0.0551218	0.617718	0.0925763	-0.0605193	-0.153096	-0.678237		ARV1	ARV1	Cortical ER protein, implicated in the membrane insertion of tail-anchored C-terminal single transmembrane domain proteins, may function in transport of glycosylphosphatidylinositol intermediates into the ER lumen, required for normal intracellular sterol distribution, human ARV1, required for normal cholesterol and bile acid homeostasis, can complement yeast arv1 null mutant, human variant causi…	ARV1	YLR242C		A0A1G4KQT3_KOMPC	888	295	888	0	Glycosylphosphatidylinositol intermediates transport to ER-associated protein
ARX1	ARX1_1	ARX1	99.44	120.01	105.86	159.44	149.43	163.35	60.13	94.86	120.16	127.35	145.71	148.13	0.0545541	0.271926	0.0680548	0.00344793	0.924822	0.41851	-0.240504	0.398023	0.638528	-0.0204868	B	ARX1	ARX1	Nuclear export factor for the ribosomal pre-60S subunit, shuttling factor which directly binds FG rich nucleoporins and facilities translocation through the nuclear pore complex, interacts directly with Alb1p, responsible for Tif6p recycling defects in the absence of Rei1, associated with the ribosomal export complex	ARX1	YDR101C	PAS_chr2-1_0105	F2QU01_KOMPC	1638	545	1638	0	Nuclear export factor for the ribosomal pre-60S subunit
ARY100	ARY100_1	ARY100	89.98	115.77	210.05	106.77	174.89	459.01	410.97	608.22	574.89	167.14	144.64	212.46	0.0491616	1.1949e-07	0.339719	1.4061e-05	0.311436	0.72845	1.95873	0.354128	-1.6046	-0.374322	C	ARY100	ARY100	D-arabinitol 2-dehydrogenase (ribulose forming), homolog of Candida albicans ARD1, also known as ArDH, but not related to S. cerevisiae ARD1	NA	NA	PAS_chr2-2_0019	F2QQN6_KOMPC	840	279	840	0	D-arabinitol 2-dehydrogenase
ASA1	ASA1_1	ASA1	31.2	33.73	32.36	29.14	37.58	30.39	35.7	28.8	34.62	26.94	28.89	25.73	0.618286	0.895448	0.349715	0.285159	0.655803	-0.124425	0.0329676	-0.23613	-0.269098	-0.111705		ASA1	ASA1	Subunit of the ASTRA complex, involved in chromatin remodeling, telomere length regulator involved in the stability or biogenesis of PIKKs such as TORC1	ASA1	YPR085C	PAS_chr4_0875	F2QXX5_KOMPC	1305	434	1305	0	ASTRA complex subunit
ASC1	ASC1_1	ASC1	4660.89	3983.54	4646.4	4908.42	5654.49	4121.45	4482.46	4056.47	4703.35	4132.61	4880.95	3876.46	0.960714	0.971894	0.952364	0.980449	0.913202	0.0156819	-0.0112174	-0.0190196	-0.00780219	-0.0347015		ASC1	ASC1	G-protein beta subunit and guanine nucleotide dissociation inhibitor for Gpa2p, ortholog of RACK1 that inhibits translation, core component of the small (40S) ribosomal subunit, regulates P-body formation induced by replication stress, represses Gcn4p in the absence of amino acid starvation	ASC1	YMR116C		A0A1G4KPC3_KOMPC	951	316	1286	2	G-protein subunit beta
ASE1	ASE1_1	ASE1	17.01	19.12	16.24	52.11	27.43	15.71	18.15	10.76	24.56	25.71	32.81	37.61	0.0189334	0.944742	0.00389099	0.00475983	0.580356	0.718785	0.02147	0.886199	0.864729	0.167413	B	ASE1	ASE1	Mitotic spindle midzone-localized microtubule bundling protein, microtubule-associated protein (MAP) family member, required for spindle elongation and stabilization, in S. cerevisiae undergoes cell cycle-regulated degradation by anaphase promoting complex, potential Cdc28p substrate	ASE1	YOR058C		F2QTC0_KOMPC	2115	704	2115	0	Microtubule bundling protein
ASF1	ASF1_1	ASF1	24.57	36.61	35.47	22.57	23.19	36.9	27.79	22.52	33.92	14.55	16.82	33.77	0.30417	0.568198	0.0850403	0.248143	0.477835	-0.334132	-0.186393	-0.567144	-0.380751	-0.233012		ASF1	ASF1	Nucleosome assembly factor, involved in chromatin assembly and disassembly, anti-silencing protein that causes derepression of silent loci when overexpressed, plays a role in regulating Ty1 transposition, in S. cerevisiae relocalizes to the cytosol in response to hypoxia	ASF1	YJL115W	PAS_chr4_0069	F2R0C0_KOMPC	999	332	999	0	Nucleosome assembly factor
ASH1	ASH1_1	ASH1	45.25	65.52	68.03	74.47	34.25	67.8	63.25	64.67	74.57	24.56	32.14	46.57	0.529677	0.414083	0.00107035	4.31805e-05	0.00779789	-0.149107	0.193909	-0.7864	-0.98031	-0.637293	C	ASH1	ASH1	Component of the Rpd3L histone deacetylase complex, zinc-finger inhibitor of HO transcription, mRNA is localized and translated in S. cerevisiae in the distal tip of anaphase cells, resulting in accumulation of Ash1p in daughter cell nuclei and inhibition of HO expression, potential Cdc28p substrate	ASH1	YKL185W	PAS_chr3_0418	F2QWH0_KOMPC	1584	527	1584	0	HO transcription zinc-finger inhibitor
ASI1	ASI1_1	ASI1	51.68	78.19	65.26	71.94	76.79	64.91	82.34	62.48	70.92	53.14	58.41	65.15	0.93803	0.559456	0.688146	0.324384	0.631105	0.022038	0.165645	-0.114098	-0.279743	-0.136136		ASI1	ASI1	Subunit of the nuclear inner membrane Asi ubiquitin ligase complex, Asi complex targets both misfolded proteins and regulators of sterol biosynthesis for ubiquitin-mediated degradation, acts with Asi2p and Asi3p to ensure the fidelity of SPS-sensor signalling by targeting latent unprocessed forms of Stp1p and Stp2p and maintains the repressed state of gene expression in the absence of inducing am…	ASI1	YMR119W	PAS_chr4_0976	F2QYY2_KOMPC	1950	649	1950	0	Asi ubiquitin ligase complex subunit
ASK1	ASK1_1	ASK1	5.84	12.2	12.28	13.95	6.92	10.6	8.64	7.16	9.86	7.36	5.03	17.17	0.856382	0.586954	0.92174	0.655825	0.934794	-0.0756784	-0.230302	-0.041491	0.188811	0.0341874		ASK1	ASK1	Essential subunit in S. cerevisiae of the Dam1 complex (aka DASH complex), couples kinetochores to the force produced by MT depolymerization thereby aiding in chromosome segregation, phosphorylated during the cell cycle by cyclin-dependent kinases, protein abundance increases in response to DNA replication stress	ASK1	YKL052C	PAS_chr3_0055	F2QXK1_KOMPC	1146	381	1146	0	DASH complex subunit
ASN2	ASN2_1	ASN2	531.24	614.01	614.8	521.05	705.93	654.27	498.02	515.21	605.05	568.83	561.92	516.73	0.960444	0.676151	0.834324	0.834785	0.873172	-0.0137121	-0.115526	-0.0578447	0.0576814	-0.0441326		ASN2	ASN2	Asparagine synthetase, catalyzes the synthesis of L-asparagine from L-aspartate in the asparagine biosynthetic pathway, Pichia pastoris does not have the paralog ASN1	ASN2	YGR124W	PAS_chr3_0675	F2QVQ4_KOMPC	1731	576	1731	0	Asparagine synthetase
ASP1	ASP1_1	ASP1	30.58	42.33	38.63	55.2	21.4	33.96	30.52	34.87	38.54	18.03	19.74	21.64	0.584018	0.742578	0.00134829	0.00391604	0.00718735	-0.147367	-0.0889159	-0.885056	-0.79614	-0.737688	C	ASP1	ASP1	Cytosolic L-asparaginase, involved in asparagine catabolism, catalyzes hydrolysis of L-asparagine to aspartic acid and ammonia, has an important role in therapy of acute lymphoblastic leukemia, synthesized constitutively	ASP1	YDR321W	PAS_chr3_0591	F2QVZ4_KOMPC	1131	376	1131	0	L-asparaginase
ASP3-1	ASP3-1_1	ASP3-1	4.67	26.3	19.32	12.38	5.05	39.27	154.42	35.99	49.62	9.17	4.47	26.49	0.866796	4.44949e-05	0.569283	3.3613e-06	0.45976	0.0970155	2.3464	-0.331707	-2.67811	-0.428723	C	ASP3-1	ASP3-1	Cell-wall L-asparaginase II involved in asparagine catabolism, expression in S. cerevisiae induced during nitrogen starvation, ORF contains a short non-coding RNA that enhances expression of full-length gene, likely arose in via horizontal gene transfer from the wine yeast Wickerhamomyces anomalus or a close relative, reference strain S288C has four copies of ASP3, Pp does not have the paralog, A…	ASP3-1	YLR155C	PAS_chr2-2_0481	F2QRD0_KOMPC	1074	357	1074	0	L-asparaginase
ATE1	ATE1_1	ATE1	13.14	20.91	19.71	17.4	14.23	20.13	19.69	14.71	19.69	14.5	15.7	24.19	0.535411	0.995741	0.918514	0.922525	0.468783	-0.177109	0.00153379	0.029408	0.0278742	0.206517		ATE1	ATE1	Arginyl-tRNA-protein transferase, catalyzes post-translational conjugation of arginine to the amino termini of acceptor proteins which are then subject to degradation via the N-end rule pathway	ATE1	YGL017W	PAS_chr4_0401	F2QZB8_KOMPC	1422	473	1422	0	Arginyl-tRNA--protein transferase
ATG1	ATG1_1	ATG1	6.18	10.45	10.2	70.1	9.16	24.3	17.87	12.73	16.89	18.23	11.75	36.73	1.27078e-05	0.0398266	0.00161483	0.26963	0.224225	1.78585	0.846991	1.29558	0.448591	-0.490273		ATG1	ATG1	Protein serine/threonine kinase, required for vesicle formation in autophagy and the cytoplasm-to-vacuole targeting (Cvt) pathway, structurally required for phagophore assembly site formation, during autophagy forms a complex with Atg13p and Atg17p, essential in S. cerevisiae for cell cycle progression from G2/M to G1 under nitrogen starvation, previously known in Pichia pastoris as GSA10	ATG1	YGL180W	PAS_chr2-1_0641	F2QSE8_KOMPC	2391	796	2391	0	Serine/threonine-protein kinase
ATG11	ATG11_1	ATG11	11.78	19.76	15.94	15.04	11.29	16.58	14.18	12.48	19.77	10.87	10.89	19.47	0.290111	0.961642	0.435469	0.463491	0.78505	-0.253178	-0.01154	-0.18778	-0.17624	0.0653973		ATG11	ATG11	Adapter protein for pexophagy and the cytoplasm-to-vacuole targeting (Cvt) pathway, directs receptor-bound cargo to the phagophore assembly site (PAS) for packaging into vesicles, previously known in Pichia pastoris as GSA9	ATG11	YPR049C	PAS_chr1-4_0555	F2QPZ8_KOMPC	3882	1293	3882	0	Autophagy-related protein 11
ATG12	ATG12_1	ATG12	20.8	18.72	26.59	35.3	30.16	22.46	28.14	29	33.49	21.85	21.83	22.36	0.621294	0.307585	0.834826	0.218198	0.479808	0.186673	0.387667	-0.0805369	-0.468204	-0.26721		ATG12	ATG12	Ubiquitin-like modifier involved in autophagy and the Cvt pathway, conserved, conjugated to Atg5p to form a complex involved in Atg8p lipidation, Atg5p-Atg12p conjugate enhances E2 activity of Atg3p by rearranging its catalytic site, also forms a complex with Atg16p, the Atg5-Atg12/Atg16 complex binds to membranes and is essential for autophagosome formation	ATG12	YBR217W	PAS_chr3_0363	F2QWM7_KOMPC	429	142	429	0	Autophagy-related protein 12
ATG13	ATG13_1	ATG13	13.56	23.56	19.69	57.38	20.41	18.62	26.25	18.37	21.47	18.32	20.07	34.43	0.0632499	0.464144	0.281057	0.728674	0.437056	0.625109	0.248066	0.364983	0.116917	-0.260126		ATG13	ATG13	Regulatory subunit of the Atg1p signaling complex, stimulates Atg1p kinase activity, required for vesicle formation during autophagy and the cytoplasm-to-vacuole targeting (Cvt) pathway, contains a HORMA domain required for autophagy and for recruitment of the phosphatidylinositol 3-kinase complex subunit Atg14p to the pre-autophagosomal structure	ATG13	YPR185W	PAS_chr2-2_0432	F2QRW3_KOMPC	1830	609	1830	0	Autophagy-related protein 13
ATG15	ATG15_1	ATG15	19.3	26	23.96	48.47	23.89	31	26.87	22.98	24.71	27.57	23.71	40.57	0.101826	0.669597	0.126894	0.270101	0.919499	0.44486	0.117209	0.417614	0.300404	-0.0272463		ATG15	ATG15	Lipase required for intravacuolar lysis of autophagic bodies and Cvt bodies, targeted to intravacuolar vesicles during autophagy via the multivesicular body (MVB) pathway	ATG15	YCR068W	PAS_chr1-1_0465	F2QNQ3_KOMPC	1590	529	1590	0	Lipase
ATG17	ATG17_1	ATG17	7.99	10.26	10.51	21.87	9.19	10.66	11.34	9.33	12.26	14.97	12.34	27.2	0.256318	0.569216	0.00790902	0.0358224	0.1193	0.390371	0.19851	0.912516	0.714006	0.522145	B	ATG17	ATG17	Scaffold protein responsible for phagophore assembly site organization, regulatory subunit of an autophagy-specific complex that includes Atg1p and Atg13p, stimulates Atg1p kinase activity, human ortholog RB1CC1/FIP200 interacts with p53, which inhibits autophagy in human cells	ATG17	YLR423C	PAS_chr2-1_0672	F2QSB8_KOMPC	1362	453	1362	0	Autophagy-related protein 17
ATG2	ATG2_1	ATG2	6.65	8.42	6.76	12.76	9.46	10.51	12.29	9.82	8.82	7.73	8.05	12.24	0.0348635	0.0202021	0.090215	0.529278	0.686117	0.470421	0.520883	0.381278	-0.139605	-0.0891429		ATG2	ATG2	Protein required in Pichia pastoris for glucose-induced pexophagy and starvation-induced autophagy, is a cytosolic protein that becomes associated with one or more structures situated near the vacuole during glucose adaptation, acts at an intermediate event required for the vacuole peroxisomes engulfemnet by the vacuole, previously known in Pichia pastoris as GSA11	ATG2	YNL242W		F2QM49_KOMPC	5580	1859	5580	0	Autophagy vesicle formation-required protein
ATG20	ATG20_1	ATG20	7.76	10.59	6.82	21.16	12.89	7.93	9.81	6.78	12.09	10.04	11.76	20.25	0.0642167	0.525847	0.0251136	0.106536	0.681756	0.619615	0.215865	0.754062	0.538197	0.134447		ATG20	ATG20	Sorting nexin family member required for the cytoplasm-to-vacuole targeting (Cvt) pathway and for endosomal sorting, has a Phox homology domain that binds phosphatidylinositol-3-phosphate, interacts with Snx4p, potential Cdc28p substrate	ATG20	YDL113C	PAS_chr2-2_0030	F2QQP8_KOMPC	1797	598	1797	0	Autophagy-related protein 20
ATG22	ATG22_1	ATG22	16.11	22.37	20.3	26.73	31.14	26.8	35.88	34.24	29.92	30.32	26	27.47	0.122765	0.00347187	0.0431424	0.366539	0.620746	0.40949	0.776101	0.539195	-0.236906	0.129705		ATG22	ATG22	Vacuolar integral membrane protein required for efflux of amino acids during autophagic body breakdown in the vacuole, null mutation in S. cerevisiae causes a gradual loss of viability during starvation	ATG22	YCL038C	PAS_chr1-1_0353	F2QP74_KOMPC	1662	553	1662	0	Autophagy-related protein 22
ATG26	ATG26_1	ATG26	9.36	19.38	16.69	21.43	11.31	23.81	17.4	10.12	22.12	6.64	9.97	25.79	0.527436	0.658354	0.693443	0.402554	0.303917	0.204596	0.143659	-0.128427	-0.272086	-0.333023		ATG26	ATG26	UDP-glucose:sterol glucosyltransferase, conserved enzyme involved in synthesis of sterol glucoside membrane lipids, in contrast to ATG26 from S.cerevisiae, Pichia pastoris ATG26 is involved in autophagy, previously known in Pichia pastoris as UGT51	ATG26	YLR189C	PAS_chr4_0167	F2R024_KOMPC	3636	1211	3636	0	UDP-glucose:sterol glucosyltransferase
ATG27	ATG27_1	ATG27	153.69	169.36	160	233.68	166.06	129.17	140.15	133.17	142.57	206.42	222.39	240.67	0.989551	0.334234	0.0224674	0.00115323	0.0211539	-0.00281378	-0.208529	0.490337	0.698866	0.493151	B	ATG27	ATG27	Type I membrane protein involved in autophagy and the cytoplasm-to-vacuole targeting (Cvt) pathway, may be involved in membrane delivery to the phagophore assembly site	ATG27	YJL178C	PAS_chr2-2_0110	F2QQY4_KOMPC	813	270	813	0	Autophagy-related protein 27
ATG28	ATG28_1	ATG28	9.82	15.01	11.75	39.4	19.47	14.18	13.88	10.56	15.28	17.33	22.55	33.49	0.0063251	0.66651	0.00149366	0.0058529	0.6407	0.867195	0.139274	1.0124	0.873129	0.145208	B	ATG28	ATG28	Autophagy related protein involved in pexophagy in Pichia pastoris	NA	NA	PAS_chr2-1_0596	F2QSJ8_KOMPC	1704	567	1704	0	Autophagy-related protein 28
ATG3	ATG3_1	ATG3	14.66	28.14	33.56	40.87	19.97	36.56	41.63	15.03	40.54	17.25	17.93	48.52	0.554394	0.352143	0.779741	0.514712	0.756185	0.227188	0.358659	0.108189	-0.250469	-0.118999		ATG3	ATG3	E2-like enzyme involved in autophagy and the cytoplasm-to-vacuole targeting (Cvt) pathway, plays a role in formation of Atg8p-phosphatidylethanolamine conjugates, which are involved in membrane dynamics during autophagy and Cvt, interaction with Atg8p is regulated by its acetylation by Esa1p (catalytic subunit of NuA4 histone acetyltransferase complex) while attenuation of Atg3 acetylation is med…	ATG3	YNR007C	PAS_chr3_0688	F2QVP4_KOMPC	951	316	951	0	Autophagy-related protein 3
ATG30	ATG30_1	ATG30	16.18	15.19	11.66	23.75	19.87	26.48	42.22	32.09	28.38	14.2	14.14	22.2	0.0480645	2.66043e-05	0.392411	0.000771258	0.263408	0.606959	1.28502	0.267178	-1.01784	-0.339782	C	ATG30	ATG30	Autophagy-related protein which controls in Pichia pastoris the selective autophagy of peroxisomes (pexophagy) through the assembly of a receptor protein complex (RPC)	NA	NA	PAS_chr3_1230	F2QV58_KOMPC	1155	384	1155	0	Autophagy-related protein 30
ATG4	ATG4_1	ATG4	9.79	17.14	18.7	20.14	18.17	19.16	29.95	16.75	19.77	20.71	19.41	38.97	0.47614	0.0605677	0.00770385	0.427275	0.0475075	0.209998	0.55384	0.784168	0.230327	0.574169		ATG4	ATG4	Conserved cysteine protease required for autophagy, cleaves Atg8p to a form required for autophagosome and Cvt vesicle generation	ATG4	YNL223W		A0A1G4KPL2_KOMPC	1596	531	1596	0	Cysteine protease
ATG5	ATG5_1	ATG5	21.95	25.35	24.93	40.09	41.51	30.98	37.73	33.27	37.3	32.79	33.85	30.01	0.0657146	0.0348868	0.121627	0.573617	0.779628	0.505223	0.582808	0.429473	-0.153335	-0.0757501		ATG5	ATG5	Conserved protein involved in autophagy and the Cvt pathway, undergoes conjugation with Atg12p to form a complex involved in Atg8p lipidation, conjugated Atg12p also forms a complex with Atg16p that is essentialin S. cerevisiae for autophagosome formation	ATG5	YPL149W	PAS_chr4_0459	F2QZ57_KOMPC	915	304	915	0	Autophagy protein
ATG7	ATG7_1	ATG7	11.78	18.77	17.6	13.87	15.61	13.43	14.5	16.03	14.81	13.36	10.88	17.76	0.257034	0.683346	0.500286	0.789196	0.650677	-0.307504	-0.111211	-0.184307	-0.0730952	0.123197		ATG7	ATG7	Autophagy-related protein and dual specificity member of the E1 family of ubiquitin-activating enzymes, mediates the conjugation of Atg12p with Atg5p and Atg8p with phosphatidylethanolamine, required steps in autophagosome formation, previously known in Pichia pastoris as GSA7	ATG7	YHR171W	PAS_chr1-4_0310	F2QP98_KOMPC	1965	654	1965	0	Autophagy-related protein 7
ATG8	ATG8_1	ATG8	22.09	18.62	38.66	50.82	24.21	38.32	28.9	20.48	42.06	27.63	23.44	76.45	0.366185	0.6538	0.110211	0.248838	0.478781	0.347829	0.174386	0.616655	0.442269	0.268826		ATG8	ATG8	Component of autophagosomes and Cvt vesicles, ubiquitin-like protein, its phosphatidylethanolamine (PE) conjugated form is anchored to the autophagosomal membrane during autophagy, in P. pastoris is responsible for the vacuolar fusion during adaptation to methanol and its lipidation status seems required for vacuolar fusion but not for autophagy	ATG8	YBL078C	PAS_chr4_0704	F2QYF5_KOMPC	438	145	637	2	Autophagy-related protein 8
ATH1	ATH1_1	ATH1	20.11	44.42	41.93	25.89	23.68	36.61	39.38	38.18	63.56	16.3	18.09	35.2	0.135288	0.111685	0.0242645	0.000121239	0.442204	-0.399437	0.424466	-0.605895	-1.03036	-0.206458	C	ATH1	ATH1	Acid trehalase required for utilization of extracellular trehalose	ATH1	YPR026W	PAS_chr4_0342	F2QZI2_KOMPC	3120	1039	3120	0	Acid trehalase
ATM1	ATM1_1	ATM1	57.89	69.35	73.79	46.16	55.32	66.07	69.49	80.81	68.85	70.98	51.34	55.77	0.199616	0.629593	0.644799	0.345329	0.411675	-0.376548	0.141543	-0.135478	-0.277021	0.241069		ATM1	ATM1	Mitochondrial inner membrane ATP-binding cassette (ABC) transporter, exports mitochondrially synthesized precursors of iron-sulfur (Fe/S) clusters to the cytosol	ATM1	YMR301C		F2QZ41_KOMPC	2067	688	2067	0	ATP-binding cassette (ABC) transporter
ATO2	ATO2_1	ATO2	65.67	154.77	111.72	317.57	62.32	160.41	118.46	139.74	73.34	132.15	304.97	473.23	0.144585	0.859315	0.000191818	0.000378874	0.0227753	0.568298	0.0692201	1.45177	1.38255	0.88347	B	ATO2	ATO2	Putative transmembrane protein involved in export of ammonia, ammonia is a starvation signal that promotes cell death in aging colonies, phosphorylated in mitochondria, member of the TC 9.B.33 YaaH family, homolog of Yarrowia lipolytica Gpr1p, Pichia pastoris has also four copies of the paralog ADY2	ATO2	YNR002C	PAS_chr2-1_0874	F2QSE0_KOMPC	807	268	807	0	Putative ammonia transporter
ATP1	ATP1_1	ATP1	3395.07	2983.97	2627.56	2040.2	3391.74	2668.55	3768.71	3972.51	2824.32	3229.35	2948.03	2286.92	0.439539	0.493091	0.87787	0.401426	0.535719	-0.272977	0.24205	-0.0542702	-0.29632	0.218707		ATP1	ATP1	Alpha subunit of the F1 sector of mitochondrial F1F0 ATP synthase, which is a large, evolutionarily conserved enzyme complex required for ATP synthesis, F1 translationally regulates ATP6 and ATP8 expression to achieve a balanced output of ATP synthase genes encoded in nucleus and mitochondria, phosphorylated	ATP1	YBL099W	PAS_chr3_0576	F2QW09_KOMPC	1641	546	2149	2	F1F0 ATP synthase F1 sector subunit alpha
ATP10	ATP10_1	ATP10	37.58	42.48	36.78	58.24	41.93	39.09	25.23	25.21	29.95	46.82	44.9	53.6	0.571579	0.0459439	0.164512	0.000702981	0.401329	0.140874	-0.510008	0.347828	0.857836	0.206953	B	ATP10	ATP10	Assembly factor for the F0 sector of mitochondrial F1F0 ATP synthase, mitochondrial inner membrane protein, interacts genetically with ATP6	ATP10	YLR393W	PAS_chr2-1_0708	F2QS80_KOMPC	861	286	861	0	F1F0 ATP synthase F0 sector assembly factor
ATP11	ATP11_1	ATP11	124.45	130.2	84.96	112.71	97.9	82.45	74.16	87.69	100.72	88.17	116.17	93.33	0.153895	0.12394	0.498867	0.388332	0.454874	-0.339373	-0.367718	-0.16137	0.206348	0.178003		ATP11	ATP11	Molecular chaperone, required for the assembly of alpha and beta subunits into the F1 sector of mitochondrial F1F0 ATP synthase	ATP11	YNL315C	PAS_chr1-3_0137	F2QM18_KOMPC	957	318	957	0	F1F0 ATP synthase F1 sector chaperone
ATP12	ATP12_1	ATP12	132.04	155.08	125.44	179.8	145.94	114.09	108.61	138.31	121.53	203.23	145.83	143.92	0.895174	0.560696	0.232292	0.0755178	0.183551	-0.0334999	-0.14837	0.30389	0.45226	0.33739		ATP12	ATP12	Assembly factor for F1 sector of mitochondrial F1F0 ATP synthase, conserved protein, required for assembly of alpha and beta subunits into F1 sector of mitochondrial F1F0 ATP synthase, human homolog ATPAF2 can complement yeast atp12 mutant, mutation of human homolog reduces active ATP synthase levels and is associated with the disorder ATPAF2 deficiency	ATP12	YJL180C	PAS_chr2-2_0119	F2QQZ4_KOMPC	978	325	978	0	F1F0 ATP synthase F1 sector assembly factor
ATP14	ATP14_1	ATP14	755.39	424.83	789.48	1249.03	929.08	772.64	661.72	724.03	691.02	1143.31	884.69	943.64	0.213692	0.859088	0.0771786	0.111791	0.599534	0.423626	0.0605531	0.602296	0.541743	0.17867		ATP14	ATP14	Subunit h of the F0 sector of mitochondrial F1F0 ATP synthase, F1F0 ATP synthase is a large, evolutionarily conserved enzyme complex required for ATP synthesis, protein abundance in S. cerevisiae increases in response to DNA replication stress	ATP14	YLR295C	PAS_chr2-1_0451	F2QSZ9_KOMPC	336	111	475	2	F1F0 ATP synthase F0 sector subunit h
ATP15	ATP15_1	ATP15	215.93	68.75	690.24	1121.82	186.23	668.96	224.54	220.6	668.71	286.05	197.51	715.83	0.117414	0.800039	0.660836	0.852791	0.259685	0.840562	0.136272	0.236009	0.0997379	-0.604553		ATP15	ATP15	Epsilon subunit of the F1 sector of mitochondrial F1F0 ATP synthase, which is a large, evolutionarily conserved enzyme complex required for ATP synthesis, F1 translationally regulates ATP6 and ATP8 expression to achieve a balanced output of ATP synthase genes encoded in nucleus and mitochondria, phosphorylated	ATP15	YPL271W		A0A1G4KPV9_KOMPC	186	61	245	1	F1F0 ATP synthase F1 sector subunit epsilon
ATP16	ATP16_1	ATP16	716.22	519.5	553.3	668.59	673.24	518.94	736.15	772.36	596.49	716.17	633.37	480.53	0.776968	0.447557	0.840823	0.576342	0.628135	-0.0872414	0.233948	0.0618874	-0.172061	0.149129		ATP16	ATP16	Delta subunit of the central stalk of mitochondrial F1F0 ATP synthase, which is a large, evolutionarily conserved enzyme complex required for ATP synthesis, F1 translationally regulates ATP6 and ATP8 expression to achieve a balanced output of ATP synthase genes encoded in nucleus and mitochondria, phosphorylated	ATP16	YDL004W	PAS_chr1-4_0445	F2QPN6_KOMPC	486	161	486	0	F1F0 ATP synthase central stalk subunit delta
ATP17	ATP17_1	ATP17	1790.16	2342.13	1814.65	1595.85	2048.51	1762.94	2196.36	1765.64	1985.8	1812.24	2036.22	1474.51	0.366307	0.947051	0.68913	0.64085	0.614822	-0.243377	0.0178943	-0.107811	-0.125705	0.135566		ATP17	ATP17	Subunit f of the F0 sector of mitochondrial F1F0 ATP synthase, which is a large, evolutionarily conserved enzyme complex required for ATP synthesis	ATP17	YDR377W	PAS_chr3_0059	F2QXJ7_KOMPC	306	101	357	1	F1F0 ATP synthase F0 sector subunit f
ATP18	ATP18_1	ATP18	286.07	79.3	215.94	479.8	238.63	222	269.88	264.72	178.19	402.66	291.82	183.21	0.20474	0.495276	0.117127	0.375371	0.761685	0.491716	0.265433	0.608695	0.343263	0.11698		ATP18	ATP18	Subunit of the mitochondrial F1F0 ATP synthase, which is a large enzyme complex required for ATP synthesis, termed subunit I or subunit j, does not correspond to known ATP synthase subunits in other organisms	ATP18	YML081C-A		A0A1G4KPW9_KOMPC	195	64	195	0	F1F0 ATP synthase subunit j
ATP2	ATP2_1	ATP2	4577.19	3398.65	3620.19	3957.32	5122.35	3540.24	4740.07	4821.43	3809.13	6359.77	5182.99	4598.82	0.972648	0.55393	0.148829	0.39432	0.139403	-0.0119206	0.205781	0.501921	0.29614	0.513841		ATP2	ATP2	Beta subunit of the F1 sector of mitochondrial F1F0 ATP synthase, which is a large, evolutionarily conserved enzyme complex required for ATP synthesis, F1 translationally regulates ATP6 and ATP8 expression to achieve a balanced output of ATP synthase genes encoded in nucleus and mitochondria, phosphorylated	ATP2	YJR121W	PAS_chr2-2_0165	F2QR41_KOMPC	1512	503	1966	1	F1F0 ATP synthase F1 sector subunit beta
ATP20	ATP20_1	ATP20	561.68	479.23	472.28	705.59	583.32	458.43	414	483.18	495.37	425.12	456.48	429.27	0.779833	0.597838	0.421142	0.781648	0.277632	0.0664322	-0.125652	-0.191708	-0.0660556	-0.25814		ATP20	ATP20	Subunit g of the mitochondrial F1F0 ATP synthase, reversibly phosphorylated on two residues, unphosphorylated form is required for dimerization of the ATP synthase complex, which in turn determines oligomerization of the complex and the shape of inner membrane cristae	ATP20	YPR020W	PAS_chr3_0819	F2QVA7_KOMPC	435	144	435	0	F1F0 ATP synthase subunit g
ATP23	ATP23_1	ATP23	53.78	64.46	58.22	80.74	61.76	51.77	48.35	45.9	61.48	53.6	63.53	60.57	0.960105	0.511982	0.901286	0.434697	0.939974	0.0119348	-0.158384	0.0298593	0.188243	0.0179244		ATP23	ATP23	Putative metalloprotease of the mitochondrial inner membrane, required for processing of Atp6p, has an additional role in assembly of the F0 sector of the F1F0 ATP synthase complex, substrate of the Mia40p-Erv1p disulfide relay system, and folding is assisted by Mia40p	ATP23	YNR020C	PAS_chr3_0468	F2QWB6_KOMPC	669	222	669	0	Putative metalloprotease
ATP25	ATP25_1	ATP25	57.1	54.01	46.76	36.22	50.06	42.66	60.32	73.65	62.07	48.6	35.17	30.13	0.117376	0.224846	0.104656	0.00454749	0.949403	-0.412547	0.319151	-0.429318	-0.748469	-0.0167712	C	ATP25	ATP25	Mitochondrial protein required for the stability of Oli1p (Atp9p) mRNA and for the Oli1p ring formation, in S. cerevisiae YMR098C is not an essential gene	ATP25	YMR098C	PAS_chr1-4_0638	F2QQ85_KOMPC	1905	634	1905	0	F1F0 ATP synthase stabilization factor
ATP3	ATP3_1	ATP3	1299.68	1313.27	1239.97	1132.85	1421.59	1191.82	1415.44	1179.35	1285.42	1186.19	1289.14	1147.7	0.572393	0.955594	0.829037	0.7859	0.727423	-0.159972	0.0157814	-0.0612028	-0.0769842	0.0987696		ATP3	ATP3	Gamma subunit of the F1 sector of mitochondrial F1F0 ATP synthase, which is a large, evolutionarily conserved enzyme complex required for ATP synthesis	ATP3	YBR039W	PAS_chr1-4_0465	F2QPQ8_KOMPC	870	289	931	1	F1F0 ATP synthase F1 sector subunit gamma
ATP4	ATP4_1	ATP4	893.4	923.63	1067.3	813.68	1054.99	961.55	1038.51	797.93	1088.19	853.36	929.18	944.58	0.582341	0.939291	0.818816	0.760162	0.748351	-0.143456	0.0198716	-0.059776	-0.0796476	0.0836803		ATP4	ATP4	Subunit b of the stator stalk of mitochondrial F1F0 ATP synthase, ATP synthase is a large, evolutionarily conserved enzyme complex required for ATP synthesis, contributes to the oligomerization of the complex, which in turn determines the shape of inner membrane cristae, phosphorylated	ATP4	YPL078C	PAS_chr3_0460	F2QWC4_KOMPC	699	232	699	0	F1F0 ATP synthase stator stalk subunit b
ATP5	ATP5_1	ATP5	1119.27	1157.77	1124.52	1221.48	1277.34	1055.27	1360.96	1020.74	1225.45	1071.4	1173.35	1031.72	0.826013	0.744442	0.928538	0.677631	0.896482	-0.0604064	0.0896005	-0.0246549	-0.114255	0.0357515		ATP5	ATP5	Subunit 5 of the stator stalk of mitochondrial F1F0 ATP synthase, which is an evolutionarily conserved enzyme complex required for ATP synthesis, homologous to bovine subunit OSCP (oligomycin sensitivity-conferring protein), phosphorylated	ATP5	YDR298C	PAS_chr1-1_0191	F2QMK6_KOMPC	618	205	618	0	F1F0 ATP synthase stator stalk subunit 5
ATP7	ATP7_1	ATP7	1364.46	1173.76	1268.17	1137.12	1359.52	1158.71	1295.75	1116.02	1173.19	1194.99	1292.86	1253	0.471065	0.736057	0.967055	0.767379	0.496827	-0.187074	-0.0875227	-0.0107236	0.0767991	0.17635		ATP7	ATP7	Subunit d of the stator stalk of mitochondrial F1F0 ATP synthase, which is a large, evolutionarily conserved enzyme complex required for ATP synthesis	ATP7	YKL016C	PAS_chr1-1_0484	F2QNT0_KOMPC	528	175	528	0	F1F0 ATP synthase stator stalk subunit d
ATS1	ATS1_1	ATS1	4.11	6.43	6.68	10.59	6.36	10.71	8.78	5.47	8.33	4.15	5.19	6.02	0.247057	0.462018	0.670774	0.244951	0.112214	0.53648	0.346009	-0.204294	-0.550303	-0.740774		ATS1	ATS1	Protein required, with Elongator complex, Kti11p, and Kti12p, for modification of wobble nucleosides in tRNA, has a potential role in regulatory interactions between microtubules and the cell cycle	ATS1	YAL020C		A0A1G4KP78_KOMPC	1017	338	1017	0	tRNA wobble nucleosides modification-required protein
ATX1	ATX1_1	ATX1	85.53	31.72	138.07	163.04	78.83	143.99	140.55	128.24	219.92	81.25	64.03	130.11	0.286503	0.0221774	0.88083	0.0322918	0.359429	0.411763	0.883342	0.0585403	-0.824801	-0.353222	C	ATX1	ATX1	Cytosolic copper metallochaperone that transports copper to the secretory vesicle copper transporter Ccc2p for eventual insertion into Fet3p, which is a multicopper oxidase required for high-affinity iron upTake	ATX1	YNL259C	PAS_chr1-3_0087	F2QLW5_KOMPC	225	74	282	1	Copper metallochaperone
ATX2	ATX2_1	ATX2	16.39	14.26	18.77	23.4	23.77	20.76	15.05	22.85	23.7	16.86	20.15	10.91	0.38166	0.401379	0.902025	0.334984	0.316866	0.31175	0.301632	-0.0447021	-0.346334	-0.356452		ATX2	ATX2	Golgi membrane protein involved in manganese homeostasis, overproduction in S. cerevisiae suppresses the sod1 (copper, zinc superoxide dismutase) null mutation	ATX2	YOR079C	PAS_chr4_0749	F2QYA9_KOMPC	834	277	900	1	Manganese homeostasis protein
AUR1	AUR1_1	AUR1	61.57	58.33	71.4	72.81	77.08	77.5	48.83	97.32	94.38	62.87	59.97	62.99	0.629926	0.194029	0.918676	0.160879	0.558615	0.120128	0.324421	-0.0256071	-0.350028	-0.145735		AUR1	AUR1	Phosphatidylinositol:ceramide phosphoinositol transferase (IPC synthase), required for sphingolipid synthesis, can mutate to confer aureobasidin A resistance	AUR1	YKL004W	PAS_chr2-2_0330	F2QRL6_KOMPC	1137	378	1137	0	Phosphatidylinositol:ceramide phosphoinositol transferase
AVL9	AVL9_1	AVL9	32.04	30.07	24.24	37.6	34.91	28.42	34.21	31.89	28.2	36.43	38.67	32.21	0.681463	0.577033	0.159522	0.394531	0.313492	0.100818	0.13777	0.346585	0.208814	0.245767		AVL9	AVL9	Conserved protein involved in exocytic transport from the Golgi, mutation is synthetically lethal with apl2 vps1 double mutation, member of a protein superfamily with orthologs in diverse organisms, in S. cerevisiae relocalizes from bud neck to cytoplasm upon DNA replication stress	AVL9	YLR114C		F2QZ43_KOMPC	1602	533	1602	0	Exocytic transport from the Golgi protein
AVO1	AVO1_1	AVO1	30.6	34.95	27.51	27.39	25.83	27.96	23.6	36.62	28.48	29.13	24.72	28.3	0.184342	0.814077	0.527256	0.690643	0.489424	-0.310415	-0.0551378	-0.148571	-0.0934328	0.161844		AVO1	AVO1	Component of a membrane-bound complex containing the Tor2p kinase and other proteins, which may have a role in regulation of cell growth	AVO1	YOL078W	PAS_chr3_0162	F2QX89_KOMPC	1923	640	1923	0	Membrane-bound complex containing the TOR2 kinase component
AVO2	AVO2_1	AVO2	14.21	18.77	14.51	25.62	20.8	19.25	22.19	21.55	18.29	27.9	22.6	33.24	0.162547	0.126095	0.000922257	0.072663	0.0506188	0.361475	0.398691	0.857253	0.458562	0.495779		AVO2	AVO2	Component of a complex containing the Tor2p kinase and other proteins, which may have a role in regulation of cell growth	AVO2	YMR068W	PAS_chr2-1_0241	F2QTL3_KOMPC	1806	601	1806	0	Complex containing the TOR2 kinase component
AVT1	AVT1_1	AVT1	65.5	88.65	71.64	65.31	83.03	77.7	59.68	76.5	75.45	59.32	66.1	56.43	0.651098	0.739588	0.235996	0.393251	0.460561	-0.103452	-0.0762823	-0.272584	-0.196302	-0.169132		AVT1	AVT1	Vacuolar transporter, imports large neutral amino acids into the vacuole, member of a family of seven S. cerevisiae genes (AVT1-7) related to vesicular GABA-glycine transporters	AVT1	YJR001W		F2QX18_KOMPC	1533	510	1533	0	Vacuolar amino acid transporter
AVT2	AVT2_1	AVT2	26.62	42.36	35.45	44.29	49.79	37.97	35.09	38.66	42.53	32.03	34.38	30.74	0.31073	0.443027	0.746801	0.274915	0.179946	0.226064	0.1724	-0.0729964	-0.245396	-0.29906		AVT2	AVT2	Putative transporter, member of a family of seven S. cerevisiae genes (AVT1-7) related to vesicular GABA-glycine transporters	AVT2	YEL064C	PAS_chr4_0318	F2QZK5_KOMPC	1383	460	1383	0	Putative transporter
AVT3	AVT3_1	AVT3	38.37	46.76	37.53	24.23	46.2	50.3	20.53	43	42.11	26.79	31.59	25.54	0.665727	0.465128	0.0772458	0.299374	0.18002	-0.123721	-0.209833	-0.508951	-0.299118	-0.38523		AVT3	AVT3	Vacuolar transporter, exports large neutral amino acids from the vacuole, member of a family of seven S. cerevisiae genes (AVT1-7) related to vesicular GABA-glycine transporters	AVT3	YKL146W	PAS_chr3_0295	F2QWU4_KOMPC	2493	830	2493	0	Neutral amino acid transporter
AVT4	AVT4_1	AVT4	64.55	85.59	88.2	106.53	110.5	90.3	79.68	81.06	89.51	122.59	116.87	132.41	0.20696	0.69525	0.000601461	0.00234048	0.0290293	0.243603	0.0759519	0.662509	0.586557	0.418906	B	AVT4	AVT4	Vacuolar transporter, exports large neutral amino acids from the vacuole, member of a family of seven S. cerevisiae genes (AVT1-7) related to vesicular GABA-glycine transporters	AVT4	YNL101W	PAS_chr2-2_0343	F2QRM9_KOMPC	1845	614	1845	0	Neutral amino acid transporter
AVT5	AVT5_1	AVT5	59.54	87.32	68.08	104.87	99.88	68.62	112.12	82.09	81.3	88.31	91.37	102.71	0.291302	0.0853756	0.0577829	0.858804	0.395134	0.236712	0.386714	0.426506	0.0397915	0.189794		AVT5	AVT5	Putative transporter, member of a family of seven S. cerevisiae genes (AVT1-7) related to vesicular GABA-glycine transporters, Pichia pastoris has also the paralog AVT6	AVT5	YBL089W	PAS_chr2-2_0192	F2QR70_KOMPC	1335	444	1335	0	Putative transporter
AVT6	AVT6_1	AVT6	33.74	38.69	34.65	67.69	67.06	36.63	53.65	44.31	43.17	71.53	73.28	61.65	0.0308801	0.111315	0.000135101	0.0255589	0.0928565	0.55793	0.413784	0.9869	0.573116	0.42897	B	AVT6	AVT6	Vacuolar aspartate and glutamate exporter, member of a family of seven genes (AVT1-7) related to vesicular GABA-glycine transporters, involved in S. cerevisiae in compartmentalizing acidic amino acids in response to nitrogen starvation, Pichia pastoris has also the paralog AVT5	AVT6	YER119C	PAS_chr2-2_0160	F2QR35_KOMPC	1422	473	1473	1	Aspartate and glutamate transporter
AXL1	AXL1_1	AXL1	1.91	8.77	8.35	29.67	5.84	8.2	4.46	2.92	10.06	5.79	7.22	18.57	0.0261376	0.820507	0.133332	0.0836833	0.470282	1.07511	-0.110902	0.728611	0.839513	-0.346502		AXL1	AXL1	Haploid specific endoprotease that performs one of two N-terminal cleavages during maturation of a-factor mating pheromone, required for axial budding pattern of haploid cells	AXL1	YPR122W	PAS_chr2-2_0232	F2QRB2_KOMPC	3357	1118	3357	0	Endoprotease
AXL2	AXL2_1	AXL2	56.83	56.83	51.2	101.17	83.85	60.62	52.24	60.29	54.64	91.93	103.61	102.9	0.054539	0.906496	0.000145878	0.000229429	0.0591428	0.443393	0.0272207	0.87608	0.84886	0.432688	B	AXL2	AXL2	Integral plasma membrane protein required for axial budding in haploid cells, localizes in S. cerevisiae to the incipient bud site and bud neck, glycosylated by Pmt4p, potential Cdc28p substrate	AXL2	YIL140W	PAS_chr2-1_0700	F2QS88_KOMPC	2292	763	2292	0	Axial budding pattern-required protein
AYF1	AYF1_1	AYF1	26.51	46.81	48.01	59.31	15.59	49.57	39.34	31.05	58.81	12.3	15.56	33.49	0.765223	0.764251	0.00266899	0.000949455	0.00658462	-0.0978137	0.0983818	-0.996942	-1.09532	-0.899129	C	AYF1	AYF1	Putative arylsulfotransferase which transfers a sulfate group from phenolic sulfate esters to a phenolic acceptor substrate, similar to Ogataea parapolymorpha ASST	NA	NA	PAS_chr3_0029	F2QXM6_KOMPC	1620	539	1620	0	Putative arylsulfotransferase
AYF2	AYF2_1	AYF2	14.52	39.61	39.55	36.28	38.53	44.91	26.77	23.13	47.32	18.01	19.34	36.48	0.356815	0.806702	0.26041	0.170114	0.0400857	0.265342	0.0708864	-0.328012	-0.398898	-0.593354		AYF2	AYF2	Putative arylsulfotransferase which transfers a sulfate group from phenolic sulfate esters to a phenolic acceptor substrate, similar to Ogataea parapolymorpha ASST	NA	NA	PAS_chr1-1_0198	F2QML3_KOMPC	1614	537	1614	0	Putative arylsulfotransferase
AYR1	AYR1_1	AYR1	64.1	70.71	74.96	103.76	87.12	62.6	61.79	49.09	69.56	74.13	97.52	103.3	0.546228	0.354418	0.0822052	0.00764291	0.251472	0.13833	-0.214625	0.3994	0.614025	0.26107	B	AYR1	AYR1	Bifunctional triacylglycerol lipase and 1-acyl DHAP reductase, NADPH-dependent 1-acyl dihydroxyacetone phosphate reductase involved in phosphatidic acid biosynthesis, lipid droplet triacylglycerol lipase involved in the mobilization of non-polar lipids, found in S. cerevisiae in lipid particles, the endoplasmic reticulum and the mitochondrial outer membrane, required for spore germination, role i…	AYR1	YIL124W	PAS_chr2-2_0063	A0A1G4KPN4_KOMPC	879	292	879	0	NADPH-dependent 1-acyl dihydroxyacetone phosphate reductase
AZF1	AZF1_1	AZF1	29.72	32.96	30.52	45.26	33.98	30.48	22.43	24.03	30.46	35.87	37.66	44.06	0.631121	0.255695	0.117139	0.00680346	0.272856	0.108642	-0.25977	0.355361	0.615131	0.246719	B	AZF1	AZF1	Zinc-finger transcription factor, in the presence of glucose, activates transcription of genes involved in growth and carbon metabolism, in nonfermentable carbon sources, activates transcription of genes involved in maintenance of cell wall integrity, in S. cerevisiae relocalizes to the cytosol in response to hypoxia	AZF1	YOR113W	PAS_chr4_0202	F2QZY2_KOMPC	2346	781	2346	0	Transcription factor
BAG7	BAG7_1	BAG7	33.45	37.84	33.85	65.35	39.69	37.3	43.19	47.01	37.67	75.33	56.33	73.55	0.214305	0.224494	4.5412e-05	0.00406261	0.00414779	0.302392	0.297263	0.991076	0.693814	0.688684	B	BAG7	BAG7	Rho GTPase activating protein (RhoGAP), stimulates the intrinsic GTPase activity of Rho1p, which plays a role in actin cytoskeleton organization and control of cell wall synthesis, structurally and functionally related to Sac7p, Pichia pastoris has also the paralog SAC7	BAG7	YOR134W	PAS_chr2-1_0117	F2QTY8_KOMPC	1509	502	1509	0	GTPase-activating protein
BAS1	BAS1_1	BAS1	24.33	37.79	33.98	40.69	33.37	37.07	24.57	22.95	39.8	22.84	31.16	38.74	0.685693	0.609282	0.876215	0.722092	0.57398	0.0919214	-0.117168	-0.0356862	0.0814819	-0.127608		BAS1	BAS1	Myb-related transcription factor involved in regulating basal and induced expression of genes of the purine and histidine biosynthesis pathways, also involved in regulation of meiotic recombination at specific genes	BAS1	YKR099W	PAS_chr1-1_0039	F2QNR4_KOMPC	1857	618	1857	0	Myb-related transcription factor
BAT1	BAT1_1	BAT1	555.93	782.9	791.34	430.99	361.45	836.82	806.75	692.4	799.55	453.82	323.82	734.16	0.109854	0.677238	0.112699	0.0452281	0.990363	-0.502411	0.130779	-0.498615	-0.629394	0.00379681	C	BAT1	BAT1	Mitochondrial branched-chain amino acid (BCAA) aminotransferase, preferentially involved in BCAA biosynthesis, homolog of murine ECA39, in S. cerevisiae highly expressed during logarithmic phase and repressed during stationary phase, Pichia pastoris does not have the paralog BAT2	BAT1	YHR208W	PAS_chr4_0248	F2QZT3_KOMPC	1176	391	1176	0	Branched-chain-amino-acid aminotransferase
BBC1	BBC1_1	BBC1	51.72	75.55	63.69	63.84	55.43	67.38	63.9	60.23	74.52	54.75	51.99	83.58	0.493572	0.725098	0.954384	0.768315	0.457882	-0.144214	0.0741532	0.0120689	-0.0620843	0.156282		BBC1	BBC1	Protein possibly involved in assembly of actin patches, interacts with an actin assembly factor Las17p and with the SH3 domains of Type I myosins Myo3p and Myo5p, localized in S. cerevisiae predominantly to cortical actin patches	BBC1	YJL020C	PAS_chr3_1226	F2QV75_KOMPC	3279	1092	3279	0	Putative actin patches assembly-associated protein
BCD1	BCD1_1	BCD1	9.65	6.57	7.23	33.95	7.42	9.39	2.78	7.88	7.78	4.73	6	4.45	0.0612798	0.480889	0.231579	0.620358	0.00218766	0.926072	-0.359845	-0.616975	-0.25713	-1.54305		BCD1	BCD1	Essential protein in S. cerevisiae required for the accumulation of box C/D snoRNA	BCD1	YHR040W	PAS_chr4_0256	F2QZS5_KOMPC	1041	346	1041	0	Box C/D snoRNA protein
BCH2	BCH2_1	BCH2	110.92	137.81	110.9	90.99	107.33	110.75	98.24	98.04	104.48	90.93	82.59	91.12	0.145112	0.281059	0.0690124	0.458644	0.714927	-0.329046	-0.243792	-0.411662	-0.16787	-0.0826163		BCH2	BCH2	Member of the ChAPs (Chs5p-Arf1p-binding proteins) family, part of the exomer complex with Chs5p to mediate export of specific cargo proteins, including Chs3p, from the Golgi to the plasma membrane, Pichia pastoris does not have the paralog CHS6	BCH2	YKR027W	PAS_chr4_0542	F2QYX1_KOMPC	2160	719	2160	0	ChAPs (CHS5-ARF1-binding proteins) family member
BCK1	BCK1_1	BCK1	15.21	17.52	15.5	24.52	18.36	20.45	19.72	23.17	19.05	16.93	17.11	20.49	0.225201	0.105639	0.37832	0.460617	0.743119	0.274572	0.367631	0.200683	-0.166948	-0.0738891		BCK1	BCK1	MAPKKK acting in the protein kinase C signaling pathway, the kinase C signaling pathway controls cell integrity, upon activation by Pkc1p phosphorylates downstream kinases Mkk1p and Mkk2p, MAPKKK is an acronym for mitogen-activated protein (MAP) kinase kinase kinase	BCK1	YJL095W	PAS_chr3_0220	F2QX25_KOMPC	4125	1374	4125	0	MAP kinase kinase
BCP1	BCP1_1	BCP1	78.62	84.49	62.17	67.57	81.46	59.98	45.1	52.71	65.79	66.85	78.16	51.99	0.374743	0.0720415	0.552743	0.227685	0.771173	-0.223877	-0.457668	-0.150448	0.30722	0.0734292		BCP1	BCP1	Essential protein in S. cerevisiae involved in nuclear export of Mss4p, which is a lipid kinase that generates phosphatidylinositol 4,5-biphosphate and plays a role in actin cytoskeleton organization and vesicular transport	BCP1	YDR361C	PAS_chr4_0301	F2QZM6_KOMPC	894	297	894	0	MSS4 nuclear export protein
BCS1	BCS1_1	BCS1	43.61	42.77	41.7	53.73	42.47	43.05	23.68	41.97	41.38	40.79	43.56	37.81	0.964166	0.302458	0.861238	0.391304	0.895723	-0.0111386	-0.258013	-0.0436178	0.214395	-0.0324792		BCS1	BCS1	Protein translocase and chaperone required for Complex III assembly, member of the AAA ATPase family, forms a homo-oligomeric complex in the mitochondrial inner membrane in S. cerevisiae that translocates the C-terminal domain of Rip1p from the matrix across the inner membrane, and then delivers it to an assembly intermediate of respiratory Complex III in an ATP-dependent reaction, also required …	BCS1	YDR375C	PAS_chr3_0116	F2QXD5_KOMPC	1356	451	1356	0	Chaperone and complex III assembly protein translocase
BCY1	BCY1_1	BCY1	126.65	200.71	168.92	179.41	167.76	183.31	225.04	149.33	201.9	151.8	166.03	233.93	0.958728	0.293717	0.45027	0.767945	0.418699	-0.0116938	0.237447	0.170807	-0.0666402	0.1825		BCY1	BCY1	Regulatory subunit of the cyclic AMP-dependent protein kinase (PKA), a component of a signaling pathway that controls a variety of cellular processes, including metabolism, cell cycle, stress response, stationary phase, and sporulation, in Pichia pastoris is activated by either cAMP or cGMP	BCY1	YIL033C	PAS_chr3_0546	F2QW39_KOMPC	1209	402	1209	0	cAMP-dependent protein kinase regulatory subunit
BDF1	BDF1_1	BDF1	98.48	120.16	108.66	93.19	70.64	173.49	117.38	233.74	135.87	107.99	96.02	126.09	0.804717	0.0696335	0.924449	0.0854677	0.732173	-0.082457	0.604825	0.0316487	-0.573177	0.114106		BDF1	BDF1	Protein involved in transcription initiation at TATA-containing promoters, associates with the basal transcription factor TFIID, contains two bromodomains, corresponds to the C-terminal region of mammalian TAF1, redundant with Bdf2p, Pichia pastoris does not have the paralog BDF2	BDF1	YLR399C	PAS_chr1-4_0220	F2QLN8_KOMPC	1923	640	1923	0	Transcription initiation protein
BDP1	BDP1_1	BDP1	5.86	12.49	16.45	19.08	11.5	15.55	7.85	7.34	16.5	8.73	11.52	22.03	0.393364	0.69251	0.422543	0.230419	0.962288	0.285359	-0.133671	0.269634	0.403305	-0.0157252		BDP1	BDP1	Essential subunit in S. cerevisiae of RNA polymerase III transcription factor (TFIIIB), which is involved in transcription of genes encoding tRNAs, 5S rRNA, U6 snRNA, and other small RNAs	BDP1	YNL039W	PAS_chr2-2_0190	F2QR68_KOMPC	2025	674	2085	1	RNA polymerase III transcription factor subunit
BEM1	BEM1_1	BEM1	38.31	56.83	55.04	80.44	56.05	57.46	34.78	40.4	57.94	48.65	49.69	74.72	0.255381	0.451127	0.317334	0.0791369	0.894353	0.243387	-0.162814	0.215081	0.377895	-0.0283062		BEM1	BEM1	Protein containing SH3-domains, involved in establishing cell polarity and morphogenesis, functions as a scaffold protein for complexes that include Cdc24p, Ste5p, Ste20p, and Rsr1p	BEM1	YBR200W	PAS_chr2-1_0548	F2QSP9_KOMPC	1638	545	1638	0	SH3 domain-containing protein required for cell polarity and morphogenesis
BEM2	BEM2_1	BEM2	32.89	47.08	38.57	43.93	34.55	40.74	39.4	37.59	42.64	38.06	35.39	53.1	0.688311	0.903064	0.648266	0.737978	0.390762	-0.103539	0.0314636	0.117828	0.0863644	0.221367		BEM2	BEM2	Rho GTPase activating protein (RhoGAP), involved in the control of cytoskeleton organization and cellular morphogenesis, required for bud emergence, potential GAP for Rho4p	BEM2	YER155C		A0A1G4KPQ8_KOMPC	5937	1978	5937	0	GTPase-activating protein
BEM3	BEM3_1	BEM3	35.36	50.66	42.12	41.59	40.59	38.4	46.23	47.94	41.17	35.21	31.89	40.49	0.357201	0.653495	0.303529	0.139119	0.910406	-0.199514	0.0973811	-0.223933	-0.321314	-0.0244191		BEM3	BEM3	Rho GTPase activating protein (RhoGAP) involved in control of the cytoskeleton organization, targets the essential, in S. cerevisiae, Rho-GTPase Cdc42p, which controls establishment and maintenance of cell polarity, including bud-site assembly	BEM3	YPL115C	PAS_chr1-4_0424	F2QPL6_KOMPC	2982	993	2982	0	GTPase-activating protein
BER1	BER1_1	BER1	5.43	7.71	3.78	6.77	9.47	7.06	4.38	7.21	4.78	6.38	8.1	6.44	0.456707	0.971442	0.482861	0.503648	0.971919	0.445883	0.0219161	0.425127	0.403211	-0.0207556		BER1	BER1	Protein involved in microtubule-related processes, N-acetylation, in S. cerevisiae the GFP-fusion protein localizes to the cytoplasm and is induced in response to the DNA-damaging agent MMS, YLR412W is not an essential gene, similar to Arabidopsis SRR1 gene	BER1	YLR412W	PAS_chr1-1_0007	F2QNM7_KOMPC	771	256	771	0	Microtubule-related protein
BET1	BET1_1	BET1	66.41	81.24	84.24	102.9	66.94	92.05	85.92	57.06	90.16	69.32	63.19	73.79	0.859783	0.961562	0.494763	0.463533	0.3855	0.0445752	0.0122809	-0.17508	-0.18736	-0.219655		BET1	BET1	Type II membrane protein required for vesicular transport between the endoplasmic reticulum and Golgi complex, v-SNARE with similarity to synaptobrevins	BET1	YIL004C	PAS_chr1-3_0161	F2QM42_KOMPC	399	132	469	1	Vesicular transport type II membrane protein
BET2	BET2_1	BET2	80.73	91.67	83.69	69.45	77.19	86.24	96.87	67.22	86.22	70.29	75.77	81.06	0.255794	0.915335	0.492961	0.561735	0.654889	-0.251531	-0.0235897	-0.152486	-0.128897	0.0990445		BET2	BET2	Beta subunit of Type II geranylgeranyltransferase required for vesicular transport between the endoplasmic reticulum and the Golgi, provides a membrane attachment moiety to Rab-like proteins Ypt1p and Sec4p	BET2	YPR176C	PAS_chr3_0764	F2QVG3_KOMPC	957	318	1018	1	Geranylgeranyl transferase type-2 subunit beta
BET3	BET3_1	BET3	66.2	91.86	85.77	70.48	56.45	64.34	61.51	57.75	83.14	67.08	71.24	90.06	0.0241991	0.270252	0.690256	0.480967	0.0637629	-0.477693	-0.234756	-0.0846255	0.150131	0.393068		BET3	BET3	Core component of transport protein particle (TRAPP) complexes I-III, TRAPP complexes are related multimeric guanine nucleotide-exchange factors for the GTPase Ypt1, regulating ER-Golgi traffic (TRAPPI), intra-Golgi traffic (TRAPPII), endosome-Golgi traffic (TRAPPII and III) and autophagy (TRAPPIII), hydrophilic homodimeric protein that acts in conjunction with SNARE proteins in targeting and fus…	BET3	YKR068C	PAS_chr1-3_0080	F2QLV6_KOMPC	573	190	634	1	Trafficking protein particle complex (TRAPP) subunit
BET4	BET4_1	BET4	23.55	30.33	23.95	36.53	24.25	28.63	26.21	17.71	30.29	19.53	22.64	39.17	0.732102	0.918643	0.724172	0.648097	0.988441	0.0944201	-0.0285414	0.098397	0.126938	0.0039769		BET4	BET4	Alpha subunit of Type II geranylgeranyltransferase required for vesicular transport between the endoplasmic reticulum and the Golgi, provides a membrane attachment moiety to Rab-like proteins Ypt1p and Sec4p	BET4	YJL031C	PAS_chr4_0741	F2QYB6_KOMPC	912	303	912	0	Geranylgeranyl transferase type-2 subunit alpha
BET5	BET5_1	BET5	13.82	20.09	34.16	44.34	26.79	32.71	28.82	19.08	33.74	24.28	30.82	39.86	0.26678	0.579062	0.258787	0.563109	0.97478	0.403447	0.204677	0.414751	0.210074	0.0113039		BET5	BET5	Core component of transport protein particle (TRAPP) complexes I-III, TRAPP complexes are related multimeric guanine nucleotide-exchange factors for the GTPase Ypt1p, regulating ER-Golgi traffic (TRAPPI), intra-Golgi traffic (TRAPPII), endosome-Golgi traffic (TRAPPII and III) and autophagy (TRAPPIII), human homology TRAPPC1 complements yeast null mutant	BET5	YML077W	PAS_chr2-2_0224	F2QRA4_KOMPC	444	147	495	1	Trafficking protein particle complex (TRAPP) subunit
BFR1	BFR1_1	BFR1	370.07	301.45	292.7	190.84	211.66	205.93	245.65	220.6	261.23	210.88	216.04	243.89	0.00117968	0.0905448	0.0345925	0.673849	0.259063	-0.799631	-0.417286	-0.521149	-0.103863	0.278483		BFR1	BFR1	Component of mRNP complexes associated with polyribosomes, implicated in secretion and nuclear segregation, multicopy suppressor of BFA (Brefeldin A) sensitivity	BFR1	YOR198C	PAS_chr1-4_0428	F2QPL9_KOMPC	1341	446	1341	0	mRNP complexes component
BFR2	BFR2_1	BFR2	24.17	31.13	30.34	21.76	28.24	43.2	6.6	22.59	34.46	18.13	20.17	23.82	0.969894	0.219162	0.217222	0.995334	0.201461	0.0134567	-0.441839	-0.44395	-0.00211147	-0.457407		BFR2	BFR2	Component of the SSU and 90S preribosomes, involved in pre-18S rRNA processing, binds to U3 snoRNA and Mpp10p, multicopy suppressor of sensitivity to Brefeldin A, expression in S. cerevisiae is induced during lag phase and also by cold shock	BFR2	YDR299W	PAS_chr3_0292	F2QWU8_KOMPC	1500	499	1500	0	90S preribosomes component
BGL2	BGL2_1	BGL2	1502.44	2042.6	1816.71	1337.2	1988.16	1558.21	2447.12	1823.03	2064.23	1568.05	1692.05	1419.12	0.459415	0.403563	0.63691	0.191099	0.788913	-0.232638	0.262653	-0.148449	-0.411102	0.0841889		BGL2	BGL2	Endo-beta-1,3-glucanase, major protein of the cell wall, involved in cell wall maintenance	BGL2	YGR282C	PAS_chr1-4_0426	F2QPL8_KOMPC	936	311	936	0	Endo-beta-1,3-glucanase
BIG1	BIG1_1	BIG1	20.94	24.18	29.71	31.43	24.06	38.44	24.16	26.02	43.01	17.8	17.17	26.16	0.477977	0.251181	0.280511	0.0257788	0.0718048	0.190888	0.31041	-0.296655	-0.607064	-0.487543	C	BIG1	BIG1	Integral membrane protein of the endoplasmic reticulum, required for normal content of cell wall beta-1,6-glucan	BIG1	YHR101C	PAS_chr3_0120	F2QXD1_KOMPC	1119	372	1119	0	Cell wall beta-1,6-glucan level regulator
BIK1	BIK1_1	BIK1	34.15	38.44	38.9	35.92	31.94	36.22	33.67	24.54	36.13	30.49	31.44	39.66	0.317053	0.321378	0.582279	0.65871	0.656099	-0.226646	-0.226786	-0.125631	0.101155	0.101015		BIK1	BIK1	Microtubule-associated protein, component of the interface between microtubules and kinetochore, involved in sister chromatid separation, essential in S. cerevisiae in polyploid cells but not in haploid or diploid cells, ortholog of mammalian CLIP-170	BIK1	YCL029C	PAS_chr1-4_0161	F2QNB0_KOMPC	1176	391	1176	0	Microtubule-associated protein
BIM1	BIM1_1	BIM1	41.42	36.31	40.58	52.39	43.39	43.32	41.16	32.03	32.42	44.87	43.58	42.58	0.720673	0.518021	0.568914	0.223193	0.828506	0.0976594	-0.178644	0.156567	0.335211	0.0589075		BIM1	BIM1	Microtubule plus end-tracking protein, together with Kar9p makes up the cortical microtubule capture site and delays the exit from mitosis when the spindle is oriented abnormally, homolog of human end binding protein 1 (EB1)	BIM1	YER016W	PAS_chr4_0999	F2QXZ4_PICP7	909	302	909	0	Microtubule-binding protein
BIO2	BIO2_1	BIO2	0	0	0.31	10.46	0	0.23	0.41	0.22	0.21	0	0.2	0.83	0.00389576	0.536254	0.435359	0.863946	0.020535	4.39179	1.01399	1.26768	0.253685	-3.12411		BIO2	BIO2	Biotin synthase, catalyzes the conversion of dethiobiotin to biotin, which is the last step of the biotin biosynthesis pathway, the S. cerevisiae protein complements E. coli bioB mutant	BIO2	YGR286C	PAS_chr1-3_0052	F2QLS8_KOMPC	1191	396	1191	0	Biotin synthase
BIR1	BIR1_1	BIR1	19.99	22.9	18.75	23.95	22.19	20.98	22.1	20.12	24.99	18.47	21.43	21.89	0.923302	0.448888	0.852351	0.567508	0.927435	0.0201691	0.159198	0.0392149	-0.119983	0.0190458		BIR1	BIR1	Subunit of chromosomal passenger complex (CPC), CPC is comprised of Ipl1p-Sli15p-Bir1p-Nbl1p and regulates chromosome segregation, required for chromosome bi-orientation and for spindle assembly checkpoint activation upon reduced sister kinetochore tension, relative distribution to shortened microtubules increases upon DNA replication stress	BIR1	YJR089W	PAS_chr4_0770	F2QY86_KOMPC	3921	1306	3921	0	Chromosomal passenger complex (CPC) subunit
BLM10	BLM10_1	BLM10	27.45	41.95	35.27	25.97	26.5	38.52	41.34	41.78	37.75	27.66	24.88	35.64	0.192367	0.315881	0.344505	0.0513034	0.721524	-0.307742	0.236672	-0.223543	-0.460216	0.0841984		BLM10	BLM10	Proteasome activator, binds the core proteasome and stimulates proteasome-mediated protein degradation by inducing gate opening, required for resistance to bleomycin, may be involved in protecting against oxidative damage, similar to mammalian PA200	BLM10	YFL007W	PAS_chr3_0776	F2QVF1_KOMPC	6330	2109	6330	0	Proteasome activator
BMH2	BMH2_1	BMH2	1159.26	1144.58	1041.33	1594.47	1555.32	971.94	1290.64	1098.54	1171.52	1825.09	1984.47	1656.31	0.560072	0.749555	0.0125695	0.0295007	0.0556465	0.172495	0.0945205	0.738735	0.644214	0.566239	B	BMH2	BMH2	Pichia pastoris 14-3-3 protein regulates transcriptional activity of the methanol inducible transcription factor Mxr1 by direct interaction, Pichia pastoris does not have the paralog BMH1	BMH2	YDR099W	PAS_chr2-1_0809	F2QU02_KOMPC	774	257	774	0	Post-transcriptional level proteome regulator
BMS1	BMS1_1	BMS1	37	37.29	34.64	27.88	40.3	59.41	20.4	38.16	43.2	24.47	28.43	38.56	0.73766	0.742186	0.432212	0.647863	0.261947	0.109376	-0.107646	-0.257215	-0.149569	-0.366591		BMS1	BMS1	GTPase required for synthesis of 40S ribosomal subunits and for processing the 35S pre-rRNA at sites A0, A1, and A2, interacts with Rcl1p, which stimulates its GTPase and U3 snoRNA binding activities, has similarity to Tsr1p	BMS1	YPL217C	PAS_chr1-1_0179	F2QMJ3_KOMPC	3573	1190	3573	0	GTPase required for synthesis of 40S ribosomal subunits
BMT2	BMT2_1	BMT2	2.87	3.98	3.5	4.67	4.72	8.62	3.48	4.36	3.54	2.89	2.22	3.57	0.263501	0.879297	0.744075	0.631389	0.14765	0.716742	0.0997694	-0.217378	-0.317148	-0.934121		BMT2	BMT2	Nucleolar S-adenosylmethionine-dependent rRNA methyltransferase, methylates adenine (m1A) of the large subunit (LSU) rRNA at position 2142, belongs to Rossmann fold superfamily, in S. cerevisiae the green fluorescent protein (GFP)-fusion protein localizes to the nucleolus and YBR141C is not an essential gene	BMT2	YBR141C	PAS_chr4_0729	BMT2_KOMPC	972	323	972	0	25S rRNA (adenine(2142)-N(1))-methyltransferase
BMT5	BMT5_1	BMT5	13.32	13.02	21.98	24.78	19.52	27.51	8.89	10.54	20.77	9.56	12.42	10.53	0.238797	0.437288	0.102675	0.389448	0.00480206	0.412517	-0.278308	-0.591606	-0.313298	-1.00412		BMT5	BMT5	Methyltransferase required for m3U2634 methylation of the 25S rRNA, S-adenosylmethionine-dependent, associates with precursors of the 60S ribosomal subunit, predicted to be involved in ribosome biogenesis	BMT5	YIL096C	PAS_chr4_0582	A0A1G4KQS5_KOMPC	1005	334	1005	0	25S rRNA (uridine(2634)-N(3))-methyltransferase
BMT6	BMT6_1	BMT6	22.55	35.91	36.94	45.34	43.32	39.86	19.27	27.74	41.91	24.79	28.76	36.81	0.260824	0.744981	0.794804	0.948166	0.164999	0.301272	-0.0884187	-0.0707462	0.0176725	-0.372018		BMT6	BMT6	Methyltransferase required for m3U2843 methylation of the 25S rRNA, S-adenosylmethionine-dependent, in S. cerevisiae the green fluorescent protein (GFP)-fusion protein localizes to the cytoplasm and YLR063W is not an essential gene	BMT6	YLR063W	PAS_chr3_0142	A0A1G4KQM3_KOMPC	1002	333	1002	0	25S rRNA (uridine(2843)-N(3))-methyltransferase
BNA1	BNA1_1	BNA1	206.6	419.12	338.97	254.87	174.5	280.11	280	218.27	310.67	231.18	187.22	448.79	0.0285525	0.367661	0.546172	0.766185	0.11292	-0.547433	-0.225376	-0.150951	0.0744246	0.396482		BNA1	BNA1	3-hydroxyanthranilic acid dioxygenase, required for the de novo biosynthesis of NAD from tryptophan via kynurenine, expression in S. cerevisiae regulated by Hst1p	BNA1	YJR025C	PAS_chr2-2_0311	F2QRJ7_KOMPC	513	170	513	0	3-hydroxyanthranilate 3,4-dioxygenase
BNA2	BNA2_1	BNA2	65.46	160.15	115.06	69.66	56.94	114.92	102.2	136.26	110.67	62.43	61.89	101.81	0.069013	0.784451	0.0826762	0.0444832	0.936599	-0.58659	0.0881685	-0.560878	-0.649046	0.025712	C	BNA2	BNA2	Tryptophan 2,3-dioxygenase or indoleamine 2,3-dioxygenase, required for de novo biosynthesis of NAD from tryptophan via kynurenine, interacts genetically with telomere capping gene CDC13, regulated by Hst1p and Aftp	BNA2	YJR078W	PAS_chr1-4_0083	F2QN36_KOMPC	1389	462	1389	0	Tryptophan 2,3-dioxygenase
BNA3	BNA3_1	BNA3	72.46	119.14	111.57	86.11	96.66	119.65	102.95	79.75	120.86	81.24	93.75	113.76	0.705965	0.952229	0.870371	0.823365	0.830685	-0.10752	0.0170963	-0.0465943	-0.0636907	0.0609257		BNA3	BNA3	Kynurenine aminotransferase, catalyzes formation of kynurenic acid from kynurenine, potential Cdc28p substrate	BNA3	YJL060W	PAS_chr3_1132	F2QUC6_KOMPC	1278	425	1278	0	Kynurenine aminotransferase
BNA4	BNA4_1	BNA4	43.28	60.25	59.19	47.39	54.57	66.91	62.09	52.68	66.15	43.1	45.71	66.54	0.787508	0.472714	0.800282	0.330963	0.987954	-0.0602836	0.160977	-0.056908	-0.217885	0.00337559		BNA4	BNA4	Kynurenine 3-mono oxygenase, required for the de novo biosynthesis of NAD from tryptophan via kynurenine, expression in S. cerevisiae regulated by Hst1p, putative therapeutic target for Huntington disease	BNA4	YBL098W	PAS_chr4_0830	F2QY19_KOMPC	1392	463	1392	0	Kynurenine 3-monooxygenase
BNA5	BNA5_1	BNA5	11.72	29.74	27.26	26.46	20.41	34.2	24.14	14.39	34.61	12.91	14.09	27.69	0.667498	0.740064	0.335099	0.194454	0.161405	0.139533	0.108379	-0.317355	-0.425733	-0.456888		BNA5	BNA5	Kynureninase, required for the de novo biosynthesis of NAD from tryptophan via kynurenine, expression in S. cerevisiae regulated by Hst1p	BNA5	YLR231C	PAS_chr3_1194	F2QW97_KOMPC	1380	459	1380	0	Kynureninase
BNA6	BNA6_1	BNA6	84.01	100.77	90.44	81.81	76.49	86.6	96.24	73.87	97.49	89.03	89.87	117.04	0.192841	0.920077	0.524213	0.460278	0.0517321	-0.275126	-0.0212485	0.134662	0.15591	0.409788		BNA6	BNA6	Quinolinate phosphoribosyl transferase, required for the de novo biosynthesis of NAD from tryptophan via kynurenine, expression in S. cerevisiae regulated by Hst1p	BNA6	YFR047C	PAS_chr3_0915	F2QV01_KOMPC	903	300	903	0	Quinolinate phosphoribosyl transferase
BNI1	BNI1_1	BNI1	28.44	31.54	29.4	26.66	22.75	35.15	28.46	30.23	33.47	20.91	21.55	28.87	0.37648	0.822374	0.16679	0.107797	0.615222	-0.200506	0.0509487	-0.314657	-0.365606	-0.114151		BNI1	BNI1	Formin, nucleates the formation of linear actin filaments, involved in cell processes such as budding and mitotic spindle orientation which require the formation of polarized actin cables, functionally redundant with BNR1	BNI1	YNL271C	PAS_chr4_0636	F2QYM4_KOMPC	5403	1800	5403	0	Formin
BNI4	BNI4_1	BNI4	45.84	72.05	59.47	68.06	65.4	74.41	57.06	45.52	79.31	43.58	48.51	52.54	0.588971	0.819496	0.247773	0.166032	0.089095	0.122024	0.0516887	-0.262531	-0.314219	-0.384555		BNI4	BNI4	Targeting subunit for Glc7p protein phosphatase, localized in S. cerevisiae to the bud neck, required for localization of chitin synthase III to the bud neck via interaction with the chitin synthase III regulatory subunit Skt5p	BNI4	YNL233W	PAS_chr4_0977	F2QYV0_KOMPC	2361	786	2361	0	GLC7 protein phosphatase targeting subunit
BNR1	BNR1_1	BNR1	12.07	10.36	11.27	7.57	8.33	12.2	16	17.94	11.2	13.46	9.73	9.32	0.160857	0.118813	0.941583	0.102126	0.183591	-0.392392	0.434698	-0.0205322	-0.45523	0.37186		BNR1	BNR1	Formin, nucleates the formation of linear actin filaments, involved in cell processes such as budding and mitotic spindle orientation which require the formation of polarized actin cables, functionally redundant with BNI1	BNR1	YIL159W	PAS_FragB_0058	A0A1G4KPN5_KOMPC	4737	1578	4737	0	Formin
BOI2	BOI2_1	BOI2	28.07	25.85	24.51	27.62	26.65	26	22.47	28.84	22.77	23.67	27.63	24.17	0.685664	0.735279	0.880965	0.850503	0.799179	-0.0944679	-0.0793048	-0.0351218	0.0441829	0.0593461		BOI2	BOI2	Protein implicated in polar growth, functionally redundant with Boi1p, interacts with bud-emergence protein Bem1p, contains an SH3 (src homology 3) domain and a PH (pleckstrin homology) domain, Pichia pastoris does not have the paralog BOI1	BOI2	YER114C	PAS_chr1-3_0147	F2QM28_KOMPC	2772	923	2827	1	Polar growth-associated protein
BOR1	BOR1_1	BOR1	30.47	35.27	31.81	46.53	44.81	30.07	42.65	37.84	33.65	50.18	52.91	50.59	0.430155	0.329364	0.00507291	0.066879	0.0419151	0.193059	0.23981	0.685624	0.445814	0.492566		BOR1	BOR1	Boron efflux transporter of the plasma membrane, binds HCO3-, I-, Br-, NO3- and Cl-, has similarity to the characterized boron efflux transporter A. thaliana BOR1	BOR1	YNL275W	PAS_chr2-2_0115	A0A1G4KPQ5_KOMPC	1602	533	1602	0	Boron transporter
BOS1	BOS1_1	BOS1	7.78	13.27	16.42	30.51	16.3	20.26	7.07	4.43	15.75	10.79	12.06	25.14	0.112286	0.331569	0.447881	0.0832806	0.40838	0.688565	-0.43668	0.334114	0.770794	-0.354451		BOS1	BOS1	v-SNARE (vesicle specific SNAP receptor), localized in S. cerevisiae to the endoplasmic reticulum membrane and necessary for vesicular transport from the ER to the Golgi	BOS1	YLR078C	PAS_chr2-2_0453	F2QQS1_KOMPC	717	238	772	1	v-SNARE
BPH1	BPH1_1	BPH1	12.66	18.58	15.39	19.6	15.99	18.61	20.62	17.8	19.92	10.64	13.56	17.33	0.611994	0.109971	0.508963	0.0237801	0.241359	0.107181	0.338319	-0.140588	-0.478907	-0.247769		BPH1	BPH1	Protein homologous to Chediak-Higashi syndrome and Beige proteins, both of which are implicated in disease syndromes in human and mouse, respectively, due to defective lysosomal trafficking, S. cerevisiae mutant phenotype and genetic interactions suggest a role in protein sorting	BPH1	YCR032W	PAS_chr3_0606	F2QVX9_KOMPC	6498	2165	6498	0	Uncharacterized beige protein homolog
BPL1	BPL1_1	BPL1	38.47	56.92	59.92	51.47	54.54	58.41	54.53	38.89	70.75	35.02	41.88	55.46	0.886584	0.699321	0.322771	0.168688	0.394686	-0.0314694	0.0854531	-0.219578	-0.305032	-0.188109		BPL1	BPL1	Biotin:apoprotein ligase, covalently modifies proteins with the addition of biotin, required for acetyl-CoA carboxylase (Acc1p) holoenzyme formation	BPL1	YDL141W	PAS_chr3_0569	F2QW16_KOMPC	2001	666	2001	0	Biotin:apoprotein ligase
BPT1	BPT1_1	BPT1	29.25	41.62	39.74	29.75	40.31	42.16	18.3	15.5	23.5	29.73	26.94	34.05	0.706976	2.61083e-05	0.241102	0.00239767	0.423724	-0.0829128	-0.936808	-0.259584	0.677224	-0.176671	B	BPT1	BPT1	ABC type transmembrane transporter of MRP/CFTR family, found in vacuolar membrane, involved in the transport of unconjugated bilirubin and in heavy metal detoxification via glutathione conjugates, along with Ycf1p	BPT1	YLL015W	PAS_chr1-4_0562	F2QQ04_KOMPC	4644	1547	4644	0	ABC type transmembrane transporter
BRE1	BRE1_1	BRE1	21.77	33.83	32.66	22.81	22.08	33.34	25.23	24.34	30.78	15.04	14.29	35.77	0.303997	0.660771	0.107377	0.240322	0.551368	-0.282699	-0.121184	-0.447689	-0.326504	-0.164989		BRE1	BRE1	E3 ubiquitin ligase, forms heterodimer with Rad6p to monoubiquinate histone H2B-K123, which is required for the subsequent methylation of histone H3-K4 and H3-K79, required for DSBR, transcription, silencing, and checkpoint control	BRE1	YDL074C	PAS_chr4_0172	F2R016_KOMPC	1512	503	1512	0	E3 ubiquitin ligase
BRE2	BRE2_1	BRE2	18.91	18.46	23.18	45.97	24.31	23.61	21.67	18.2	24.39	28.65	23.39	36.33	0.13351	0.814844	0.0904336	0.143284	0.837191	0.474879	0.0751613	0.539083	0.463922	0.0642042		BRE2	BRE2	Subunit of COMPASS (Set1C) complex, COMPASS methylates Lys4 of histone H3 and functions in silencing at telomeres, has a C-terminal Sdc1 Dpy-30 Interaction (SDI) domain that mediates binding to Sdc1p, similar to trithorax-group protein ASH2L	BRE2	YLR015W	PAS_chr2-1_0399	F2QT54_KOMPC	1047	348	1047	0	COMPASS complex subunit
BRF1	BRF1_1	BRF1	12.74	14.11	12.65	21.69	8.56	13.66	11.31	10.7	14.24	18.81	16.46	30.72	0.951677	0.727634	0.0183602	0.00668475	0.0201129	0.0191849	-0.111491	0.743691	0.855182	0.724506	B	BRF1	BRF1	TFIIIB B-related factor, one of three subunits of RNA polymerase III transcription initiation factor TFIIIB, binds TFIIIC and TBP and recruits RNA pol III to promoters, amino-terminal half is homologous to TFIIB	BRF1	YGR246C	PAS_chr2-1_0394	F2QT58_KOMPC	1707	568	1707	0	RNA polymerase III transcription factor IIIB subunit
BRL1	BRL1_1	BRL1	10.88	11.07	11.4	18.65	14.43	12.5	9.84	11.97	17.52	10.6	11.71	15.98	0.314346	0.354697	0.484544	0.821201	0.76533	0.310621	0.289404	0.219517	-0.0698867	-0.0911045		BRL1	BRL1	Essential nuclear envelope integral membrane protein identified as a suppressor in S. cerevisiae of a conditional mutation in the major karyopherin, CRM1, homologous to and interacts with Brr6p, a nuclear envelope protein involved in nuclear export	BRL1	YHR036W	PAS_chr4_0934	F2QZS2_KOMPC	1128	375	1128	0	Nuclear envelop protein
BRN1	BRN1_1	BRN1	17.28	21.51	20.14	37	21.21	23.44	17.81	17.4	21.54	30.03	31.33	40.35	0.129789	0.849661	0.000349868	0.000160175	0.0359716	0.34017	-0.043217	0.802913	0.84613	0.462744	B	BRN1	BRN1	Subunit of the condensin complex, required for chromosome condensation and for clustering of tRNA genes at the nucleolus, may influence multiple aspects of chromosome transmission	BRN1	YBL097W	PAS_chr2-1_0367	F2QT86_KOMPC	2115	704	2115	0	Condensin complex subunit
BRO1	BRO1_1	BRO1	38.73	54.43	44.88	54.95	46.61	51.95	45.92	34.51	47.6	33.54	31.91	56.19	0.84617	0.666483	0.425802	0.71426	0.319843	0.0404098	-0.0902589	-0.167023	-0.0767642	-0.207433		BRO1	BRO1	Cytoplasmic class E vacuolar protein sorting (VPS) factor that coordinates deubiquitination in the multivesicular body (MVB) pathway by recruiting Doa4p to endosomes	BRO1	YPL084W	PAS_chr3_1161	A0A1G4KQL1_KOMPC	2355	784	2355	0	Vacuolar-sorting protein
BRR2	BRR2_1	BRR2	17.31	25.38	20.85	22.9	17.87	27.41	19.48	18.86	23.86	12.84	14.9	21.02	0.973824	0.961628	0.191722	0.20833	0.201985	-0.0091179	-0.0133946	-0.364268	-0.350873	-0.35515		BRR2	BRR2	RNA-dependent ATPase RNA helicase (DEIH box), required for disruption of U4/U6 base-pairing in native snRNPs to activate the spliceosome for catalysis, homologous to human U5-200kD	BRR2	YER172C	PAS_chr1-4_0051	F2QN09_KOMPC	6444	2147	6444	0	RNA-dependent ATPase RNA helicase
BRR6	BRR6_1	BRR6	11.04	18.28	17.57	13.32	12.17	11.93	11.32	11.03	21.62	10.01	5.25	16.02	0.219627	0.85006	0.130684	0.184462	0.759246	-0.450366	-0.0694301	-0.564597	-0.495167	-0.114231		BRR6	BRR6	Essential nuclear envelope integral membrane protein required for nuclear envelope morphology in S. cerevisiae, nuclear pore complex localization, nuclear export, exhibits synthetic lethal genetic interactions with genes involved in lipid metabolism	BRR6	YGL247W	PAS_chr1-4_0599	F2QQ45_KOMPC	960	319	960	0	Nuclear envelope morphology-associated protein
BRX1	BRX1_1	BRX1	122.06	78.22	90.25	89.29	116.4	116.85	51.18	78.63	81.44	93.81	104.81	98.26	0.967114	0.0613973	0.900722	0.0458482	0.933017	0.0105385	-0.482265	0.0320003	0.514265	0.0214618	B	BRX1	BRX1	Nucleolar protein, constituent of 66S pre-ribosomal particles, depletion leads to defects in rRNA processing and a block in the assembly of large ribosomal subunits, possesses a sigma(70)-like RNA-binding motif	BRX1	YOL077C	PAS_chr3_0160	F2QX91_KOMPC	882	293	882	0	66S pre-ribosomal particles component
BSC1	BSC1_1	BSC1	96.19	349.24	470.3	50.06	79.7	317.54	169.04	243.73	216.34	31.27	11.27	45.19	0.0244249	0.327979	9.23561e-12	5.18028e-09	4.84499e-06	-1.10554	-0.480536	-3.35589	-2.87536	-2.25035	C	BSC1	BSC1	Protein of unconfirmed function, similar to cell surface flocculin Flo11p, ORF exhibits genomic organization compatible with a translational readthrough-dependent mode of expression	BSC1	YDL037C	PAS_FragB_0067	F2QQI2_KOMPC	4857	1618	4857	0	Uncharacterized bypass of stop codon protein
BSD2	BSD2_1	BSD2	44.93	76.7	78.51	109.59	65.09	91.78	89.16	60.79	106.05	62.06	66.25	109.7	0.230887	0.132434	0.29279	0.650724	0.886925	0.290822	0.36624	0.256431	-0.109809	-0.0343908		BSD2	BSD2	Heavy metal ion homeostasis protein, facilitates trafficking of Smf1p and Smf2p metal transporters to the vacuole where they are degraded, controls metal ion transport, prevents metal hyperaccumulation, functions in copper detoxification	BSD2	YBR290W	PAS_chr3_1160	F2QX71_KOMPC	1167	388	1167	0	Heavy metal ion homeostasis protein
BST1	BST1_1	BST1	63.99	75.56	62.68	86.76	94.65	63.69	75.11	70.93	65.16	75.96	82.7	82.77	0.561607	0.773145	0.310191	0.467304	0.663092	0.161906	0.0805063	0.283291	0.202785	0.121385		BST1	BST1	GPI inositol deacylase of the ER that negatively regulates COPII vesicle formation, prevents production of vesicles with defective subunits, required for proper discrimination between resident ER proteins and Golgi-bound cargo molecules	BST1	YFL025C	PAS_chr2-1_0699	F2QS89_KOMPC	3243	1080	3243	0	Glycosyl phosphatidyl inositol deacylase
BTS1	BTS1_1	BTS1	11.59	28.24	23.05	20.31	17.13	29.28	27.94	30.63	18.7	21.79	20.9	33.37	0.973515	0.292859	0.343249	0.917534	0.321009	-0.010522	0.333881	0.301296	-0.0325843	0.311818		BTS1	BTS1	Geranylgeranyl diphosphate synthase, increases the intracellular pool of geranylgeranyl diphosphate, suppressor in S. cerevisiae of bet2 mutation that causes defective geranylgeranylation of small GTP-binding proteins that mediate vesicular traffic	BTS1	YPL069C	PAS_chr3_1007	F2QUQ7_KOMPC	1011	336	1011	0	Geranylgeranyl pyrophosphate synthase
BUB1	BUB1_1	BUB1	9.81	16.19	10.17	61.68	13.37	10.96	14.54	10.07	13.66	13.21	14.92	17.05	0.00583104	0.788941	0.375011	0.534845	0.0611666	1.09486	0.107469	0.355336	0.247867	-0.739522		BUB1	BUB1	Protein kinase involved in the cell cycle checkpoint into anaphase, forms complex with Mad1p and Bub3p crucial to preventing cell cycle progression into anaphase in presence of spindle damage, CDC28-mediated phosphorylation at Bub1p-T566 is important for degradation in anaphase and adaptation of checkpoint to prolonged mitotic arrest, associates with centromere DNA via Skp1p, Pichia pastoris does…	BUB1	YGR188C	PAS_chr2-1_0416	F2QT36_KOMPC	2076	691	2076	0	Protein kinase
BUB2	BUB2_1	BUB2	9.19	14.54	16.95	17.63	17.29	17.84	16.38	9.25	17.03	9.12	11.02	14.2	0.608207	0.93099	0.38	0.333178	0.160727	0.169159	0.0289919	-0.297762	-0.326754	-0.466921		BUB2	BUB2	Mitotic exit network regulator, forms GTPase-activating Bfa1p-Bub2p complex that binds Tem1p and spindle pole bodies, blocks in S. cerevisiae cell cycle progression before anaphase in response to spindle and kinetochore damage	BUB2	YMR055C	PAS_chr1-3_0065	F2QLU2_KOMPC	1002	333	1002	0	Mitotic exit network regulator
BUB3	BUB3_1	BUB3	4.08	7.15	5.83	40.44	5.23	8.32	3.53	3.87	6.42	5.88	5.52	13.48	0.00509176	0.613049	0.325043	0.135591	0.0675109	1.49511	-0.281803	0.53642	0.818223	-0.958693		BUB3	BUB3	Kinetochore checkpoint WD40 repeat protein that localizes in S. cerevisiae to kinetochores during prophase and metaphase, delays anaphase in the presence of unattached kinetochores, forms complexes with Mad1p-Bub1p and with Cdc20p, binds Mad2p and Mad3p	BUB3	YOR026W	PAS_chr2-1_0515	F2QST4_KOMPC	957	318	957	0	Kinetochore checkpoint WD40 repeat-containing protein
BUD13	BUD13_1	BUD13	21.22	18.32	17.59	34.14	22.68	12.14	21.87	19.66	27.58	18.68	22.62	23.37	0.739153	0.466111	0.619716	0.816086	0.865382	0.131083	0.288679	0.197286	-0.0913934	0.0662027		BUD13	BUD13	Subunit of the RES complex, which is required for nuclear pre-mRNA retention and splicing, involved in bud-site selection, S. cerevisiae diploid mutants display a unipolar budding pattern instead of the wild-type bipolar pattern	BUD13	YGL174W	PAS_chr3_0433	F2QWF5_KOMPC	552	183	552	0	RES complex subunit
BUD14	BUD14_1	BUD14	29.61	39.51	27.57	33.34	27.35	26.84	32.65	30.93	35.03	27.39	25.49	27.96	0.283449	0.758565	0.342975	0.208321	0.908216	-0.235149	0.0675375	-0.209794	-0.277331	0.0253547		BUD14	BUD14	Protein involved in bud-site selection, Bud14p-Glc7p complex is a cortical regulator of dynein, inhibitor of the actin assembly factor Bnr1p (formin), S. cerevisiae diploid mutants display a random budding pattern instead of the wild-type bipolar pattern, relative distribution to the nucleus increases upon DNA replication stress	BUD14	YAR014C	PAS_chr1-4_0193	F2QLL1_KOMPC	1686	561	1686	0	Bud site selection protein
BUD16	BUD16_1	BUD16	64.61	81.98	71.36	67.03	74.37	88.41	62.76	77.97	76.06	63.39	57.89	63.28	0.883235	0.984917	0.339926	0.329579	0.415333	-0.0324558	0.00419936	-0.212889	-0.217088	-0.180433		BUD16	BUD16	Putative pyridoxal kinase, a key enzyme involved in pyridoxal 5'-phosphate synthesis, the active form of vitamin B6, required for genome integrity, involved in bud-site selection, similarity to yeast BUD17 and human pyridoxal kinase (PDXK)	BUD16	YEL029C	PAS_chr1-4_0144	F2QN91_KOMPC	954	317	954	0	Putative pyridoxal kinase
BUD17	BUD17_1	BUD17	11.62	22.5	19.56	43.18	19.68	21.28	18.26	16.83	18.18	33.67	28.96	32.64	0.0853809	0.993785	0.00421921	0.0041665	0.238695	0.516004	0.00239097	0.860319	0.857928	0.344315	B	BUD17	BUD17	Putative pyridoxal kinase, a key enzyme in vitamin B6 metabolism, involved in bud-site selection, S. cerevisiae diploid mutants display a random rather than a bipolar budding pattern, similarity to yeast BUD16 and human pyridoxal kinase (PDXK)	BUD17	YNR027W	PAS_chr2-1_0273	F2QTI3_KOMPC	912	303	912	0	Putative pyridoxal kinase
BUD2	BUD2_1	BUD2	16.93	21.93	19.18	19.45	15.81	15.18	15.23	14.07	17.1	12.54	16.96	17.07	0.132442	0.159642	0.166568	0.982932	0.914636	-0.321005	-0.302642	-0.298013	0.00462817	0.022992		BUD2	BUD2	GTPase activating factor for Rsr1p/Bud1p, plays a role in spindle position checkpoint distinct from its role in bud site selection, required for both axial and bipolar budding patterns, S. cerevisiae mutants exhibit random budding in all cell types	BUD2	YKL092C	PAS_chr3_0656	F2QVS5_KOMPC	2916	971	3025	1	GTPase-activating protein
BUD20	BUD20_1	BUD20	18.26	21.24	29.13	45.74	24.43	46.27	6.71	12.61	32.64	14.42	16.67	28.88	0.135522	0.340098	0.618975	0.647647	0.0460881	0.61602	-0.405641	-0.210546	0.195095	-0.826566		BUD20	BUD20	C2H2-type zinc finger protein required for ribosome assembly, shuttling factor which associates with pre-60S particles in the nucleus, accompanying them to the cytoplasm, cytoplasmic dissociation of Bud20p requires Drg1p, N-terminus harbors a nuclear localization signal (NLS) and a nuclear export signal (NES), cytoplasmic Bud20p is reimported by Kap123-dependent pathway, involved in bud-site sele…	BUD20	YLR074C	PAS_chr2-2_0055	F2QQS6_KOMPC	504	167	504	0	Ribosome assembly-required protein
BUD22	BUD22_1	BUD22	10.62	14.1	16.56	26.11	18.89	27.09	6.07	12.55	21.52	18.35	25.53	25.78	0.0436743	0.901007	0.0223791	0.0157578	0.777597	0.670773	-0.042157	0.763146	0.805303	0.0923735	B	BUD22	BUD22	Protein required for 18S rRNA maturation and small ribosomal subunit biogenesis, cosediments with pre-ribosomal particles, mutation in S. cerevisiae decreases efficiency of +1 Ty1 frameshifting and transposition, and affects budding pattern	BUD22	YMR014W		F2QSS8_KOMPC	1392	463	1392	0	18S rRNA maturation-required protein
BUD23	BUD23_1	BUD23	31.68	33.41	28.16	28.25	30.4	48.96	10.13	28.43	29.71	27.49	32.61	29	0.780311	0.177643	0.904211	0.218906	0.688627	0.0906572	-0.446094	-0.0395058	0.406588	-0.130163		BUD23	BUD23	Methyltransferase that methylates residue G1575 of 18S rRNA, required for rRNA processing and nuclear export of 40S ribosomal subunits independently of methylation activity, S. cerevisiae diploid mutant displays random budding pattern, functional homolog of human WBSCR22	BUD23	YCR047C	PAS_chr3_0466	F2QWB8_KOMPC	810	269	810	0	18S rRNA (guanine(1575)-N(7))-methyltransferase
BUD3	BUD3_1	BUD3	17.31	33.45	31.25	29.89	27.34	31.27	20.2	16.79	28.89	14.79	20.67	28.02	0.986395	0.214132	0.141588	0.819016	0.134849	0.00405734	-0.297984	-0.353073	-0.0550895	-0.35713		BUD3	BUD3	Guanine nucleotide exchange factor (GEF) for Cdc42p, activates Cdc42p in early G1, accounting for the first stage of biphasic activation, with Cdc24p accounting for the second stage in late G1, involved in the Cdc42p-mediated assembly of the axial landmark that dictates the site for the next round of budding, resulting in the axial budding pattern observed in haploids, localizes in S. cerevisiae …	BUD3	YCL014W		A0A1G4KPA5_KOMPC	2916	971	2916	0	Bud site selection protein
BUD31	BUD31_1	BUD31	3.27	9.08	6.84	20.94	10.29	8.52	2.27	7.46	10.95	8.25	10.15	15.14	0.18758	0.803485	0.238811	0.34973	0.895714	0.910844	0.176611	0.822768	0.646157	-0.088076		BUD31	BUD31	Component of the SF3b subcomplex of the U2 snRNP, S. cerevisiae diploid mutants display a random budding pattern instead of the wild-type bipolar pattern, facilitates passage through G1/S Start, but is not required for G2/M transition or exit from mitosis	BUD31	YCR063W		A0A1G4KPN0_KOMPC	426	141	426	0	U2 snRNP SF3b subcomplex subunit
BUD32	BUD32_1	BUD32	43.23	67.67	48.81	62.71	49.54	55.65	35.04	46.89	47.88	56.51	67.04	76.29	0.985749	0.329035	0.137569	0.0137272	0.129382	-0.00456713	-0.252533	0.380161	0.632694	0.384728	B	BUD32	BUD32	Protein kinase, component of the EKC/KEOPS complex with Kae1p, Cgi121p, Pcc1p, and Gon7p, EKC/KEOPS complex is required for t6A tRNA modification and may have roles in telomere maintenance and transcription	BUD32	YGR262C	PAS_chr2-1_0347	F2QTA5_KOMPC	813	270	813	0	Protein kinase
BUD4	BUD4_1	BUD4	32.73	35.17	31.53	40.34	41.08	35.8	27.66	29.53	33.48	31.93	39.08	41.94	0.58071	0.570769	0.343722	0.129785	0.690918	0.118425	-0.122107	0.203489	0.325596	0.0850631		BUD4	BUD4	Anillin-like protein involved in bud-site selection, required for the axial budding pattern, localizes in S. cerevisiae with septins to the bud neck in mitosis and may constitute an axial landmark for the next round of budding, required for the formation and disassembly of the double septin ring structure, and generally for septin organization, in vivo substrate of Cdc28p/Clb2p	BUD4	YJR092W	PAS_chr3_0331	F2QWR0_KOMPC	4338	1445	4338	0	Bud site selection protein
BUD5	BUD5_1	BUD5	20.11	22.12	21.03	24.72	23.03	27.71	20.72	23.82	25.62	17.92	20.66	22.65	0.503247	0.455809	0.886514	0.373821	0.415956	0.140961	0.157628	-0.0302411	-0.18787	-0.171202		BUD5	BUD5	GTP/GDP exchange factor for Rsr1p (Bud1p) required for both axial and bipolar budding patterns, S. cerevisiae mutants exhibit random budding in all cell types	BUD5	YCR038C	PAS_chr3_0660	F2QVS1_KOMPC	4812	1603	4881	1	Bud site selection protein
BUD6	BUD6_1	BUD6	11.31	19.57	18.52	29.77	20.5	24.71	17.5	9.85	23.83	15.76	19.24	32.65	0.0655137	0.814533	0.0849701	0.135631	0.913647	0.48271	0.0622955	0.454583	0.392287	-0.028127		BUD6	BUD6	Actin- and formin-interacting protein, participates in actin cable assembly and organization as a nucleation-promoting factor for formins Bni1p and Bnr1p, involved in polarized cell growth, isolated in S. cerevisiae as bipolar budding mutant, potential Cdc28p substrate	BUD6	YLR319C	PAS_chr2-1_0372	F2QT81_KOMPC	2097	698	2097	0	Bud site selection protein
BUD7	BUD7_1	BUD7	93.66	84.4	86.19	135.03	115.79	81.8	106.98	84.99	84.26	126.96	139	171.23	0.430795	0.782663	0.0033272	0.00777581	0.0312248	0.194952	0.0684019	0.726343	0.657941	0.531392	B	BUD7	BUD7	Member of the ChAPs family (Chs5p-Arf1p-binding proteins), members include Bch1p, Bch2p, Bud7p, and Chs6p, ChAPs family proteins form the exomer complex with Chs5p to mediate export of specific cargo proteins, including Chs3p, from the Golgi to the plasma membrane, Pichia pastoris does not have the paralog BCH1	BUD7	YOR299W	PAS_chr2-1_0141	F2QTW4_KOMPC	2040	679	2040	0	Bud site selection protein
BUL1	BUL1_1	BUL1	47.49	53.59	46.64	163.18	114.04	99.78	62.15	45.08	59.84	103.85	117.02	153.14	8.3755e-09	0.383791	2.12903e-10	3.98276e-08	0.544749	1.22152	0.186247	1.34861	1.16237	0.127088	B	BUL1	BUL1	Ubiquitin-binding component of the Rsp5p E3-ubiquitin ligase complex, disruption causes temperature-sensitive growth, overexpression in S. cerevisiae causes missorting of amino acid permeases, Pichia has also the paralog of BUL2	BUL1	YMR275C	PAS_chr2-2_0022	F2QQN8_KOMPC	2214	737	2214	0	E3-ubiquitin ligase complex component
BUL2	BUL2_1	BUL2	53.26	88.67	86.54	102.18	87.56	91.75	46.81	52.88	91.42	69.2	77.92	94.06	0.36464	0.234467	0.619126	0.0916098	0.682872	0.191325	-0.252183	0.105208	0.357391	-0.0861173		BUL2	BUL2	Component of the Rsp5p E3-ubiquitin ligase complex, involved in intracellular amino acid permease sorting, functions in heat shock element mediated gene expression, essential in S. cerevisiae for growth in stress conditions, Pichia has also the paralog BUL1	BUL2	YML111W	PAS_chr2-2_0023	F2QQN9_KOMPC	2388	795	2388	0	E3-ubiquitin ligase complex component
BUR6	BUR6_1	BUR6	21.66	37.53	56.55	76.79	48.62	73.67	39.06	39.41	54.84	56.89	52.84	59.95	0.0880039	0.668361	0.155778	0.319144	0.78341	0.589505	0.150918	0.496136	0.345218	-0.0933688		BUR6	BUR6	Subunit of a heterodimeric NC2 transcription regulator complex with Ncb2p, complex binds to TBP and can repress transcription by preventing preinitiation complex assembly or stimulate activated transcription, homologous to human NC2alpha	BUR6	YER159C	PAS_chr2-2_0304	F2QRI8_KOMPC	309	102	309	0	NC2 transcription regulator complex subunit
BXI1	BXI1_1	BXI1	42.26	74.05	68.91	60.08	77.25	64.4	114.18	81.96	82.66	65.16	67.38	73.44	0.94432	0.0113234	0.450676	0.0748123	0.489414	0.0169323	0.612676	0.183721	-0.428955	0.166789		BXI1	BXI1	Protein involved in apoptosis, variously described as containing a BCL-2 homology (BH3) domain or as a member of the BAX inhibitor family, reported to promote apoptosis under some conditions and to inhibit it in others, localizes in S. cerevisiae to ER and vacuole, may link the unfolded protein response to apoptosis via regulation of calcium-mediated signaling, translocates to mitochondria under …	BXI1	YNL305C	PAS_chr4_0726	F2QYD4_KOMPC	759	252	759	0	Apoptosis-associated protein
BYE1	BYE1_1	BYE1	17.5	27.47	25.65	34.13	16.55	20.89	18.91	15.81	23.24	14.59	19.29	24.24	0.666946	0.297564	0.305918	0.986468	0.547226	-0.110505	-0.270053	-0.26564	0.004413	-0.155135		BYE1	BYE1	Negative regulator of transcription elongation, contains a TFIIS-like domain and a PHD finger, multicopy suppressor in S. cerevisiae of temperature-sensitive ess1 mutations, probably binds RNA polymerase II large subunit	BYE1	YKL005C	PAS_c131_0010	F2QUA5_KOMPC	1992	663	1992	0	Transcription elongation regulator
BZZ1	BZZ1_1	BZZ1	24.31	35.54	37.46	51.02	29.97	38.82	32.96	30.62	46.11	30.33	35.28	61.93	0.488218	0.468795	0.118524	0.401684	0.38021	0.169793	0.178292	0.383421	0.205129	0.213628		BZZ1	BZZ1	SH3 domain protein implicated in the regulation of actin polymerization, able to recruit actin polymerization machinery through its SH3 domains, colocalizes in S. cerevisiae with cortical actin patches and Las17p, interacts with type I myosins	BZZ1	YHR114W	PAS_chr4_0215	F2QZX1_KOMPC	1824	607	1824	0	Actin polymerization regulator
CAB1	CAB1_1	CAB1	89.63	118.44	100.5	125.85	91.14	109.81	108.74	95.25	104.63	83.94	95.63	135.14	0.882453	0.95023	0.826165	0.874932	0.712438	-0.0325068	0.0137637	0.0484307	0.034667	0.0809375		CAB1	CAB1	Pantothenate kinase (ATP:D-pantothenate 4'-phosphotransferase, EC 2.7.1.33), catalyzes the first committed step in the universal biosynthetic pathway for synthesis of coenzyme A (CoA), transcriptionally regulated by Upc2p via a sterol response element	CAB1	YDR531W	PAS_chr1-1_0324	F2QP49_KOMPC	1170	389	1170	0	Pantothenate kinase
CAB2	CAB2_1	CAB2	82.32	103.96	99.21	131.95	112.81	100.43	62.02	80.91	88.19	119.32	113.29	113.27	0.475379	0.161393	0.146087	0.0042856	0.455064	0.149568	-0.296228	0.305432	0.60166	0.155864	B	CAB2	CAB2	Subunit of the CoA-Synthesizing Protein Complex (CoA-SPC), subunits of this complex are: Cab2p, Cab3p, Cab4p, Cab5p, Sis2p and Vhs3p, probable phosphopantothenoylcysteine synthetase (PPCS), which catalyzes the second step of coenzyme A biosynthesis from pantothenate, S. cerevisiae null mutant lethality is complemented by human homolog PPCS and by E. coli coaBC (encoding a bifunctional enzyme with…	CAB2	YIL083C	PAS_chr2-2_0204	F2QR82_KOMPC	1047	348	1047	0	Putative phosphopantothenoylcysteine synthetase
CAB3	CAB3_1	CAB3	168.15	162.55	175.23	178.59	200.06	214.84	119.27	203.96	205.48	270.59	247.32	228.7	0.710908	0.834051	0.0367212	0.060115	0.0853309	0.105215	0.0595302	0.592962	0.533431	0.487747		CAB3	CAB3	Subunit of a phosphopantothenoylcysteine decarboxylase (PPCDC, Cab3p, Sis2p, Vhs3p) complex, which catalyzes the third step of coenzyme A biosynthesis, S. cerevisiae null mutant lethality is complemented by E. coli coaBC	CAB3	YKL088W	PAS_chr2-1_0871	F2QSG5_KOMPC	1599	532	1599	0	Coenzyme A biosynthesis protein
CAB4	CAB4_1	CAB4	21.84	30.94	22.67	34.45	24.27	19.21	30.51	14.21	23.76	18.35	25.25	28.49	0.816427	0.705148	0.904227	0.796127	0.911879	-0.0688135	-0.113409	-0.0360363	0.0773723	0.0327772		CAB4	CAB4	Subunit of the CoA-Synthesizing Protein Complex (CoA-SPC), subunits of this complex are: Cab2p, Cab3p, Cab4p, Cab5p, Sis2p and Vhs3p, probable pantetheine-phosphate adenylyltransferase (PPAT), PPAT catalyzes the fourth step in the biosynthesis of coenzyme A from pantothenate, null mutant lethality is complemented by E. coli coaD (encoding PPAT) and by human COASY	CAB4	YGR277C	PAS_chr4_0023	F2R0G6_KOMPC	894	297	894	0	Putative pantetheine-phosphate adenylyltransferase
CAB5	CAB5_1	CAB5	12.68	15.98	13.87	22.95	14.08	20.2	16.29	11.3	18.27	11.3	11.91	16.4	0.352537	0.652707	0.889037	0.554531	0.283284	0.345781	0.169955	-0.0531838	-0.223139	-0.398964		CAB5	CAB5	Subunit of the CoA-Synthesizing Protein Complex (CoA-SPC), subunits of this complex are: Cab2p, Cab3p, Cab4p, Cab5p, Sis2p and Vhs3p, probable dephospho-CoA kinase (DPCK) that catalyzes the last step in coenzyme A biosynthesis, S. cerevisiae null mutant lethality is complemented by human homolog DCAKD and by E. coli coaE (encoding DPCK), detected in purified mitochondria in high-throughput studie…	CAB5	YDR196C	PAS_chr4_0477	F2QZ36_PICP7	726	241	726	0	Putative dephospho-CoA kinase
CAC2	CAC2_1	CAC2	56.4	63.4	50.3	69.62	54.9	46.08	57.6	66.07	47.78	59.29	62.97	65.07	0.622423	0.906739	0.49653	0.572922	0.239018	-0.120299	0.0287133	0.166458	0.137745	0.286757		CAC2	CAC2	Subunit of chromatin assembly factor I (CAF-1), with Rlf2p and Msi1p, chromatin assembly by CAF-1 is important for multiple processes including silencing at telomeres, mating type loci, and rDNA, maintenance of kinetochore structure, deactivation of the DNA damage checkpoint after DNA repair, and chromatin dynamics during transcription, in S. cerevisiae relocalizes to the cytosol in response to h…	CAC2	YML102W	PAS_chr3_0248	F2QWZ2_KOMPC	1182	393	1182	0	Chromatin assembly factor I subunit
CAF130	CAF130_1	CAF130	25.68	31.56	32.91	30.78	33.35	35.35	18.69	22.31	36.98	18.07	22.56	24.73	0.913273	0.343679	0.0434134	0.282263	0.032408	0.0240016	-0.21009	-0.449843	-0.239753	-0.473844		CAF130	CAF130	Subunit of the CCR4-NOT transcriptional regulatory complex, CCR4-NOT complex is evolutionarily-conserved and involved in controlling mRNA initiation, elongation, and degradation	CAF130	YGR134W	PAS_chr4_0499	F2QZ15_KOMPC	3204	1067	3204	0	CCR4-NOT complex subunit
CAF16	CAF16_1	CAF16	43.35	64.7	60.74	39.5	25.94	54.03	54.85	45.4	43.95	28.64	25.74	55.49	0.0189283	0.432978	0.0187644	0.116229	0.980364	-0.612958	-0.204857	-0.619452	-0.414595	-0.00649403		CAF16	CAF16	Part of evolutionarily-conserved CCR4-NOT regulatory complex, contains single ABC-type ATPase domain but no transmembrane domain, interacts with several subunits of Mediator	CAF16	YFL028C	PAS_chr1-4_0366	A0A1G4KPH3_KOMPC	933	310	933	0	CCR4-NOT regulatory complex component
CAF40	CAF40_1	CAF40	67.92	122.53	96.97	85.85	104.14	92.32	81.59	84.81	88.79	64.02	63.81	82.09	0.565847	0.503521	0.0562284	0.214021	0.178448	-0.125542	-0.146928	-0.42104	-0.274113	-0.295499		CAF40	CAF40	Component of the CCR4-NOT transcriptional complex, evolutionarily conserved, involved in controlling mRNA initiation, elongation, and degradation, binds Cdc39p	CAF40	YNL288W	PAS_chr4_0224	F2QZW0_KOMPC	1080	359	1080	0	CCR4-NOT complex subunit
CAJ1	CAJ1_1	CAJ1	159.48	135.17	136.15	119.56	138.45	127.96	108.38	124.76	150.1	109.9	113.35	142.05	0.218388	0.449464	0.312505	0.799473	0.827179	-0.288063	-0.17731	-0.23692	-0.05961	0.0511435		CAJ1	CAJ1	Nuclear type II J heat shock protein of the E. coli dnaJ family, contains a leucine zipper-like motif, binds to non-native substrates for presentation to Ssa3p, may function during protein translocation, assembly and disassembly	CAJ1	YER048C	PAS_chr4_0242	F2QZU1_KOMPC	1254	417	1254	0	Nuclear type II J heat shock protein
CAK1	CAK1_1	CAK1	45.11	64.35	52.38	52.23	39.91	46.24	53.29	39.06	48.98	43.03	46.97	53.32	0.212368	0.486176	0.580622	0.885745	0.489476	-0.322587	-0.180974	-0.143588	0.037386	0.178999		CAK1	CAK1	Cyclin-dependent kinase-activating kinase required for passage through the cell cycle, phosphorylates and activates Cdc28p, nucleotide-binding pocket differs significantly from those of most other protein kinases	CAK1	YFL029C	PAS_chr1-4_0363	F2QPF1_KOMPC	915	304	915	0	Cyclin-dependent protein kinase-activating kinase
CAN1	CAN1_1	CAN1	120.43	162.98	165.54	109.29	168.94	167.48	99.66	150.26	153.88	92.31	90.72	92.8	0.669146	0.588323	0.00996957	0.0416766	0.0312463	-0.110027	-0.139557	-0.665969	-0.526412	-0.555943	C	CAN1	CAN1	Plasma membrane arginine permease in S. cerevisiae, requires phosphatidyl ethanolamine (PE) for localization, exclusively associated with lipid rafts, mutation confers canavanine resistance, Pichia pastoris has also the paralog ALP1	CAN1	YEL063C	PAS_chr1-4_0601	F2QQ47_KOMPC	1686	561	1686	0	Arginine permease
CAO1	CAO1_1	CAO1	3.68	5.95	8.17	10.92	6.93	7.57	67.75	5.43	13.96	6.75	3.98	14.13	0.469282	1.22622e-05	0.399398	0.000391672	0.901957	0.390395	2.34067	0.456386	-1.88429	0.0659904	C	CAO1	CAO1	Copper amine oxidase similar to S. pombe CAO1	NA	NA	PAS_chr1-4_0441	F2QPN2_KOMPC	2049	682	2049	0	Copper amine oxidase
CAP1	CAP1_1	CAP1	101.16	139.39	153.58	106.59	114.33	133.23	127.95	117.99	151.79	103.27	108.86	160.54	0.180799	0.93974	0.708595	0.652756	0.335369	-0.276045	0.0156173	-0.0773347	-0.092952	0.198711		CAP1	CAP1	Alpha subunit of the capping protein heterodimer (Cap1p and Cap2p), capping protein (CP) binds to the barbed ends of actin filaments preventing further polymerization, localized in S. cerevisiae predominantly to cortical actin patches, the protein increases in abundance and relocalizes from bud neck to plasma membrane upon DNA replication stress	CAP1	YKL007W	PAS_c131_0006	F2QUA9_KOMPC	783	260	783	0	Capping-protein heterodimer subunit alpha
CAP100	CAP100_1	CAP100	137.19	155.95	140.72	55.5	66.97	90.99	92.73	94.29	87.61	57.23	44.49	62.82	4.25929e-05	0.0203502	7.41417e-07	0.00844532	0.385913	-1.13927	-0.645623	-1.38161	-0.735983	-0.242332	C	CAP100	CAP100	Putative p100-like potential TFIIE-interacting transcriptional coactivator similar to Candida albicans CAP100	NA	NA	PAS_chr3_0926	F2QUY9_KOMPC	2580	859	2580	0	Putative transcriptional coactivator
CAP2	CAP2_1	CAP2	161.22	174	168.39	168.47	176.6	159.46	190.9	163.65	184.61	161.8	163.48	178.3	0.559121	0.617058	0.930668	0.679397	0.501614	-0.120708	0.103486	0.0180248	-0.0854607	0.138733		CAP2	CAP2	Beta subunit of the capping protein heterodimer (Cap1p and Cap2p), capping protein (CP) binds to the barbed ends of actin filaments preventing further polymerization, localized in S. cerevisiae predominantly to cortical actin patches, the protein increases in abundance and relocalizes from bud neck to plasma membrane upon DNA replication stress	CAP2	YIL034C	PAS_chr3_0548	F2QW37_KOMPC	846	281	846	0	Capping-protein heterodimer subunit beta
CAR1-1	CAR1-1_1	CAR1-1	154.76	148.99	177.46	138.18	149.08	201.81	1006.37	253.95	309.45	508.06	102.73	742.43	0.822598	0.000151313	0.00147706	0.541725	0.00065966	-0.102747	1.73443	1.45554	-0.278883	1.55829		CAR1-1	CAR1-1	Arginase, responsible for arginine degradation, expression in S. cerevisiae responds to both induction by arginine and nitrogen catabolite repression, disruption enhances freeze tolerance	CAR1	YPL111W	PAS_chr2-2_0288	F2QRG9_KOMPC	984	327	984	0	Arginase (isoform 1)
CAR1-2	CAR1-2_1	CAR1-2	473.39	451.38	491.94	193.49	329.92	346.63	1042.67	507.3	566.36	335.68	181.61	286.28	0.0155251	0.0784518	0.0184404	3.85379e-05	0.950893	-0.817591	0.594016	-0.796763	-1.39078	0.0208277	C	CAR1-2	CAR1-2	Arginase, responsible for arginine degradation, expression in S. cerevisiae responds to both induction by arginine and nitrogen catabolite repression, disruption enhances freeze tolerance	CAR1	YPL111W	PAS_chr4_0684	F2QYH8_KOMPC	981	326	981	0	Arginase (isoform 2)
CAR2	CAR2_1	CAR2	795.07	1047.1	1052.98	449.25	682.61	769.19	2014.34	1144.87	1222.66	928.73	435.88	825.71	0.0409259	0.0694156	0.285492	0.00392926	0.329046	-0.707604	0.62831	-0.36972	-0.99803	0.337884	C	CAR2	CAR2	L-ornithine transaminase (OTAse), catalyzes the second step of arginine degradation, expression is dually-regulated by allophanate induction and a specific arginine induction process, not nitrogen catabolite repression sensitive, protein abundance in S. cerevisiae increases in response to DNA replication stress	CAR2	YLR438W	PAS_chr3_0410	F2QWH8_KOMPC	1305	434	1305	0	L-ornithine transaminase
CAT2	CAT2_1	CAT2	52.83	73.17	80.13	63.93	77.73	89.11	127.73	89.64	158.77	48.24	59.96	88.47	0.830248	0.00064104	0.795665	0.00023866	0.635343	0.0546643	0.869154	-0.0662433	-0.935397	-0.120908	C	CAT2	CAT2	Carnitine acetyl-CoA transferase present in both mitochondria and peroxisomes, transfers activated acetyl groups to carnitine to form acetylcarnitine which can be shuttled across membranes	CAT2	YML042W	PAS_chr3_0069	F2QXI6_KOMPC	1890	629	1890	0	Carnitine acetyltransferase
CAT5	CAT5_1	CAT5	46.49	95.25	74.39	119.74	26.92	57.68	46.18	41.05	51.96	27.17	21.92	64.72	0.551717	0.100505	0.0114234	0.372963	0.0515858	-0.216761	-0.60264	-0.932765	-0.330124	-0.716004		CAT5	CAT5	Protein required for ubiquinone (Coenzyme Q) biosynthesis, localizes in S. cerevisiae to the matrix face of the mitochondrial inner membrane in a large complex with ubiquinone biosynthetic enzymes, required for gluconeogenic gene activation	CAT5	YOR125C	PAS_chr1-1_0169	F2QMI4_KOMPC	690	229	690	0	Ubiquinone (Coenzyme Q) biosynthesis protein
CAT8-1	CAT8-1_1	CAT8-1	27.79	35.37	30.66	48.57	31.53	33.76	22.81	21.44	36.51	27.27	29.48	43.86	0.500608	0.361361	0.629785	0.16269	0.849455	0.152509	-0.208185	0.109614	0.317799	-0.0428951		CAT8-1	CAT8-1	Zinc cluster transcriptional activator, necessary for derepression of a variety of genes under non-fermentative growth conditions, active after diauxic shift, binds carbon source responsive elements, relative distribution to the nucleus increases upon DNA replication stress	CAT8	YMR280C	PAS_chr2-1_0757	F2QS26_KOMPC	3111	1036	3111	0	Transcriptional activator (isoform 1)
CAT8-2	CAT8-2_1	CAT8-2	7.12	4.58	5.51	10.68	9.63	11.48	9.24	14.11	7.84	9.15	8.83	15.21	0.0166878	0.00658136	0.00297961	0.796873	0.544226	0.747547	0.853241	0.931957	0.0787151	0.18441		CAT8-2	CAT8-2	Zinc cluster transcriptional activator, necessary for derepression of a variety of genes under non-fermentative growth conditions, active after diauxic shift, binds carbon source responsive elements, relative distribution to the nucleus increases upon DNA replication stress	CAT8	YMR280C	PAS_chr4_0540	F2QYX3_KOMPC	2664	887	2664	0	Transcriptional activator (isoform 2)
CAX4	CAX4_1	CAX4	119.05	109.2	112.8	103.06	166.54	100.1	134.12	138.46	112.14	133.71	137.95	103.54	0.997792	0.491423	0.51656	0.968709	0.516537	0.0007337	0.182706	0.172312	-0.0103942	0.171578		CAX4	CAX4	Dolichyl pyrophosphate (Dol-P-P) phosphatase with a luminally oriented active site in the ER, cleaves the anhydride linkage in Dol-P-P, required for Dol-P-P-linked oligosaccharide intermediate synthesis and protein N-glycosylation	CAX4	YGR036C	PAS_chr4_0264	F2QZR5_KOMPC	738	245	738	0	Dolichyl pyrophosphate (Dol-P-P) phosphatase
CBC2	CBC2_1	CBC2	52.42	81.55	81.76	66.43	62.4	72.47	45.94	43.18	70.54	55.69	50.24	78.2	0.328003	0.0690342	0.341366	0.385722	0.984659	-0.221927	-0.41702	-0.217553	0.199467	0.00437423		CBC2	CBC2	Small subunit of the heterodimeric cap binding complex that also contains Sto1p, component of the spliceosomal commitment complex, interacts with Npl3p, possibly to package mRNA for export from the nucleus, contains an RNA-binding motif	CBC2	YPL178W	PAS_chr1-1_0154	F2QMG9_KOMPC	846	281	846	0	Heterodimeric cap binding complex subunit
CBF1	CBF1_1	CBF1	43.79	54.23	53.49	62.8	40.83	52.28	41.69	39	51.01	65.96	65.54	80.5	0.736563	0.447944	0.0501897	0.00649891	0.0206284	-0.0836265	-0.190505	0.486105	0.676609	0.569731	B	CBF1	CBF1	Basic helix-loop-helix (bHLH) protein, forms homodimer to bind E-box consensus sequence CACGTG present at MET gene promoters and centromere DNA element I (CDEI), affects nucleosome positioning at this motif, associates with other transcription factors such as Met4p and Isw1p to mediate transcriptional activation or repression, associates with kinetochore proteins, required for chromosome segregat…	CBF1	YJR060W	PAS_chr1-4_0407	F2QPJ7_KOMPC	828	275	828	0	Transcriptional regulator
CBF5	CBF5_1	CBF5	347.44	277.47	287.08	265.13	395.74	339.53	160.11	330.3	281.07	430.43	453.87	314.36	0.983854	0.433179	0.182296	0.0342033	0.188766	0.00647814	-0.251078	0.426957	0.678035	0.420479	B	CBF5	CBF5	Pseudouridine synthase catalytic subunit of box H/ACA small nucleolar ribonucleoprotein particles (snoRNPs), acts on both large and small rRNAs and on snRNA U2, mutations in human ortholog dyskerin cause the disorder dyskeratosis congenita	CBF5	YLR175W	PAS_chr2-2_0149	F2QR23_KOMPC	1449	482	1449	0	Pseudouridine synthase catalytic subunit
CBK1	CBK1_1	CBK1	57.03	76.34	56.83	68.9	59.29	69.86	51.44	55.33	62.98	50.06	50.43	57.48	0.858319	0.515529	0.259278	0.632061	0.339374	-0.0357857	-0.131009	-0.227652	-0.096643	-0.191867		CBK1	CBK1	Serine/threonine protein kinase of the the RAM signaling network, Ndr/LATS family member, binds regulatory subunit Mob2p, involved in regulation of cellular morphogenesis, polarized growth, and septum destruction, phosphorylation by Cbk1p regulates localization and activity of Ace2p transcription factor and Ssd1p translational repressor, Cbk1p activity is regulated by both phosphorylation and spe…	CBK1	YNL161W	PAS_chr3_0195	F2QX53_KOMPC	1971	656	1971	0	Serine/threonine-protein kinase
CBP3	CBP3_1	CBP3	63.04	61.69	92.67	92.21	81.19	102.03	47.83	59.55	95.03	95.3	88.46	109.24	0.392438	0.619871	0.0690532	0.0205051	0.33076	0.204027	-0.119296	0.434677	0.553973	0.23065	B	CBP3	CBP3	Mitochondrial protein required for assembly of cytochrome bc1 complex, forms a complex with Cbp6p that binds to mt ribosomes near the polypeptide tunnel exit and promotes efficient translation of the COB mRNA, Cbp3p-Cbp6p complex also interacts with newly synthesized cytochrome b (Cobp) and Cbp4p to promote assembly of Cobp into the cytochrome bc1 complex	CBP3	YPL215W	PAS_chr2-1_0817	F2QTP1_KOMPC	969	322	969	0	Cytochrome bc1 complex assembly protein
CBP4	CBP4_1	CBP4	76.96	76.15	87.86	90.64	72.32	94.95	62.35	60.19	96.49	72.44	84.28	83.98	0.882587	0.625918	0.974197	0.648502	0.908268	-0.0362982	-0.121078	-0.0080213	0.113056	0.0282769		CBP4	CBP4	Mitochondrial protein required for assembly of cytochrome bc1 complex, interacts with the Cbp3p-Cbp6p complex and newly synthesized cytochrome b (Cobp) to promote assembly of Cobp into the cytochrome bc1 complex	CBP4	YGR174C	PAS_chr3_0123	F2QXC8_KOMPC	453	150	453	0	Cytochrome bc1 complex assembly factor
CBP6	CBP6_1	CBP6	70.49	61.55	54.46	79.92	69.1	65.41	31.03	49.02	81.32	64.34	61.2	45.04	0.835744	0.521905	0.778776	0.719033	0.623705	0.0692613	-0.216151	-0.0946842	0.121467	-0.163946		CBP6	CBP6	Mitochondrial protein required for translation of the COB mRNA, forms a complex with Cbp3p that binds to mt ribosomes near the polypeptide tunnel exit and promotes efficient translation of the COB mRNA, Cbp3p-Cbp6p complex also interacts with newly synthesized cytochrome b (Cobp) and Cbp4p to promote assembly of Cobp into the cytochrome bc1 complex	CBP6	YBR120C	PAS_chr3_0664	F2QVR7_KOMPC	459	152	459	0	COB mRNA translation protein
CBR1	CBR1_1	CBR1	100.66	192.91	212.14	201.36	173.14	198.42	105.07	57.13	213.91	90.77	115.16	185.23	0.821755	0.212423	0.304247	0.826254	0.209782	0.0790882	-0.438999	-0.36164	0.077359	-0.440728		CBR1	CBR1	Cytochrome b reductase, not essential for viability in S. cerevisiae, also detected in mitochondria, mutation in conserved NADH binding domain of the human ortholog results in type I methemoglobinemia	CBR1	YIL043C	PAS_chr4_0149	F2R041_KOMPC	834	277	834	0	Microsomal cytochrome b reductase
CCA1	CCA1_1	CCA1	50.32	56.13	46.27	80.1	74.1	55.22	41.08	51.32	42.26	67.48	68.21	63.39	0.153544	0.474979	0.076171	0.0127613	0.723593	0.333815	-0.168625	0.416095	0.584719	0.0822801	B	CCA1	CCA1	ATP (CTP):tRNA-specific tRNA nucleotidyltransferase, different forms targeted to the nucleus, cytosol, and mitochondrion are generated via the use of multiple transcriptional and translational start sites	CCA1	YER168C	PAS_chr2-1_0176	F2QTT2_KOMPC	1563	520	1563	0	ATP (CTP):tRNA-specific tRNA nucleotidyltransferase
CCC1	CCC1_1	CCC1	346.11	319.3	237.09	399.86	411.14	221.99	329.58	294.71	303.51	240.83	385.39	324.61	0.840619	0.899837	0.78901	0.88726	0.94681	0.0625375	0.0391709	0.0832767	0.0441059	0.0207392		CCC1	CCC1	Vacuolar Fe2+/Mn2+ transporter, suppresses respiratory deficit of yfh1 S. cerevisiae mutants, which lack the ortholog of mammalian frataxin, by preventing mitochondrial iron accumulation, relative distribution to the vacuole decreases upon DNA replication stress	CCC1	YLR220W	PAS_chr3_0372	F2QWL7_KOMPC	909	302	909	0	Fe(2+)/Mn(2+) transporter
CCC2-1	CCC2-1_1	CCC2-1	49.18	68.22	63.72	65.02	73.07	53.51	83.93	66.04	73.85	77.62	59.81	64.74	0.898322	0.128453	0.343954	0.565926	0.281277	-0.0273543	0.325579	0.202866	-0.122714	0.23022		CCC2-1	CCC2-1	Cu(+2)-transporting P-type ATPase, required for export of copper from the cytosol into an extracytosolic compartment, has similarity to human proteins involved in Menkes and Wilsons diseases, protein abundance in S. cerevisiae increases in response to DNA replication stress, affects TBSV model (+)RNA virus replication by regulating copper metabolism	CCC2	YDR270W	PAS_chr2-1_0813	F2QTX0_KOMPC	2790	929	2790	0	Cu(+2)-transporting P-type ATPase (isoform 1)
CCC2-2	CCC2-2_1	CCC2-2	3.68	5.97	5.56	15.82	4.84	7.48	6.23	5.46	7.39	4.37	4.75	6.54	0.0193643	0.291281	0.857907	0.379969	0.0305176	0.744009	0.340511	0.0582335	-0.282277	-0.685775		CCC2-2	CCC2-2	Cu(+2)-transporting P-type ATPase, required for export of copper from the cytosol into an extracytosolic compartment, has similarity to human proteins involved in Menkes and Wilsons diseases, protein abundance in S. cerevisiae increases in response to DNA replication stress, affects TBSV model (+)RNA virus replication by regulating copper metabolism	CCC2	YDR270W	PAS_chr4_0732	F2QYC6_KOMPC	3489	1162	3489	0	Cu(+2)-transporting P-type ATPase (isoform 2)
CCE1	CCE1_1	CCE1	2.19	8.45	7.97	16.17	5.32	8.76	3.08	1.3	9.63	3.68	4.24	15.08	0.329419	0.521412	0.640567	0.267218	0.612258	0.578936	-0.390792	0.28042	0.671212	-0.298516		CCE1	CCE1	Mitochondrial cruciform cutting endonuclease, cleaves Holliday junctions formed during recombination of mitochondrial DNA, Pichia pastoris does not have the paralog MRS1	CCE1	YKL011C	PAS_chr2-1_0653	F2QSD7_PICP7	1020	339	1020	0	Cruciform cutting endonuclease
CCH1	CCH1_1	CCH1	29.13	36.16	27.52	40.49	36.92	31.76	49.68	57.41	41.01	41.36	44.33	38.63	0.68334	0.0129264	0.102745	0.392836	0.220081	0.115367	0.702814	0.461623	-0.24119	0.346256		CCH1	CCH1	Voltage-gated high-affinity calcium channel involved in calcium influx in response to some environmental stresses as well as exposure to mating pheromones, interacts and co-localizes in S. cerevisiae with Mid1p, suggesting Cch1p and Mid1p function together	CCH1	YGR217W	PAS_chr2-1_0301	F2QTF3_KOMPC	6234	2077	6234	0	Calcium-channel protein
CCL1	CCL1_1	CCL1	31.45	33.24	37.81	42.11	41.07	38.12	29.85	27.75	39.71	22.95	29.21	36.15	0.752952	0.794422	0.375949	0.530688	0.226261	0.0777872	-0.0651385	-0.222499	-0.15736	-0.300286		CCL1	CCL1	Cyclin associated with protein kinase Kin28p, which is the TFIIH-associated carboxy-terminal domain (CTD) kinase involved in transcription initiation at RNA polymerase II promoters	CCL1	YPR025C	PAS_chr3_0575	F2QW10_KOMPC	1011	336	1011	0	Cyclin
CCP1-1	CCP1-1_1	CCP1-1	134.65	339.71	285.5	131.97	90.22	258.8	166.92	154.71	194.43	99.06	138.21	325.38	0.0291493	0.134582	0.195381	0.840381	0.375848	-0.75412	-0.517471	-0.447768	0.069703	0.306352		CCP1-1	CCP1-1	Mitochondrial cytochrome-c peroxidase, degrades reactive oxygen species in mitochondria, involved in the response to oxidative stress	CCP1	YKR066C	PAS_chr2-2_0127	F2QR02_KOMPC	1131	376	1131	0	Cytochrome c peroxidase (isoform 1)
CCP1-2	CCP1-2_1	CCP1-2	3.25	6.38	5.95	13.51	15.34	10.7	9.76	5.19	10.91	9.19	11.33	10.44	0.000911536	0.0442913	0.00691756	0.483275	0.54635	1.19752	0.739124	0.987664	0.24854	-0.20986		CCP1-2	CCP1-2	Mitochondrial cytochrome-c peroxidase, degrades reactive oxygen species in mitochondria, involved in the response to oxidative stress	CCP1	YKR066C	PAS_chr2-1_0115	F2QTZ0_KOMPC	1632	543	1632	0	Cytochrome c peroxidase (isoform 2)
CCR4	CCR4_1	CCR4	73.35	99.66	89.27	96.5	73.58	94.66	79.39	68.31	89.39	69.73	72.94	98.41	0.596144	0.496685	0.597519	0.879441	0.999772	-0.101562	-0.130671	-0.101507	0.0291643	5.48158e-05		CCR4	CCR4	Component of the CCR4-NOT transcriptional complex, which is involved in regulation of gene expression, component of the major cytoplasmic deadenylase, which is involved in mRNA poly(A) tail shortening	CCR4	YAL021C	PAS_chr4_0490	F2QZ24_KOMPC	2232	743	2232	0	CCR4-NOT transcriptional complex component
CCS1	CCS1_1	CCS1	71.42	95.3	89.4	87.63	83.59	85.71	110.17	76.5	98.89	79.8	75.91	122.57	0.586767	0.453514	0.537806	0.894036	0.243511	-0.117691	0.162679	0.13388	-0.0287987	0.251571		CCS1	CCS1	Copper chaperone for superoxide dismutase Sod1p, involved in oxidative stress protection, Met-X-Cys-X2-Cys motif within the N-terminal portion is involved in insertion of copper into Sod1p under conditions of copper deprivation, protein abundance in S. cerevisiae increases in response to DNA replication stress	CCS1	YMR038C	PAS_chr1-1_0275	F2QNZ7_KOMPC	699	232	699	0	Copper chaperone
CCT2	CCT2_1	CCT2	241.8	263.08	236.62	229.16	206.82	233.1	197.96	199.29	231.48	191.75	218.65	254.7	0.302629	0.378313	0.592157	0.729854	0.620839	-0.264922	-0.226609	-0.137777	0.0888327	0.127145		CCT2	CCT2	Subunit beta of the cytosolic chaperonin Cct ring complex, related to Tcp1p, required for the assembly of actin and tubulins in vivo	CCT2	YIL142W	PAS_chr4_0121	F2R068_KOMPC	1578	525	1578	0	Cytosolic chaperonin Cct ring complex subunit beta
CCT3	CCT3_1	CCT3	202.96	212.28	182.71	244.26	212.74	168.9	157.9	176.98	162.55	206.82	232.26	235.4	0.819088	0.354528	0.485832	0.104569	0.354199	-0.0633451	-0.256752	0.1931	0.449852	0.256446		CCT3	CCT3	Subunit of the cytosolic chaperonin Cct ring complex, related to Tcp1p, required for the assembly of actin and tubulins in vivo	CCT3	YJL014W		A0A1G4KPS6_KOMPC	1569	522	1671	1	Cytosolic chaperonin Cct ring complex subunit gamma
CCT4	CCT4_1	CCT4	154.6	178.92	159.96	153.61	160.59	167.6	144.48	116.98	165.57	142.79	155.53	168.53	0.556326	0.438784	0.819872	0.584614	0.718564	-0.151151	-0.199208	-0.0585677	0.140641	0.0925834		CCT4	CCT4	Subunit of the cytosolic chaperonin Cct ring complex, related to Tcp1p, required for the assembly of actin and tubulins in vivo	CCT4	YDL143W	PAS_chr3_0571	F2QW14_KOMPC	1584	527	1584	0	Cytosolic chaperonin Cct ring complex subunit delta
CCT5	CCT5_1	CCT5	296.81	303.04	267.93	326.95	399.49	269.5	332.35	302.62	284.89	409.3	412.02	366.66	0.755694	0.711123	0.0579105	0.126915	0.11258	0.0794482	0.0946197	0.48427	0.38965	0.404822		CCT5	CCT5	Subunit of the cytosolic chaperonin Cct ring complex, related to Tcp1p, required for the assembly of actin and tubulins in vivo	CCT5	YJR064W	PAS_chr2-1_0555	F2QSP2_KOMPC	1683	560	1683	0	Cytosolic chaperonin Cct ring complex subunit epsilon
CCT6	CCT6_1	CCT6	207.37	226.63	201.27	181.93	208.41	217.17	169.02	167.46	191.1	167.87	179.71	187.43	0.471986	0.301006	0.371742	0.887864	0.861079	-0.18204	-0.262096	-0.226349	0.0357465	-0.0443094		CCT6	CCT6	Subunit of the cytosolic chaperonin Cct ring complex, related to Tcp1p, essential protein in S. cerevisiae that is required for the assembly of actin and tubulins in vivo, contains an ATP-binding motif	CCT6	YDR188W	PAS_chr4_0513	F2QZ03_KOMPC	1614	537	1614	0	Cytosolic chaperonin Cct ring complex subunit zeta
CCT7	CCT7_1	CCT7	144.81	185.93	171.78	262.72	158.44	181.35	101.07	91.46	173.89	144.54	170.31	251.07	0.678894	0.143194	0.586537	0.0446299	0.896326	0.130744	-0.463264	0.171878	0.635142	0.0411338	B	CCT7	CCT7	Subunit of the cytosolic chaperonin Cct ring complex, related to Tcp1p, required for the assembly of actin and tubulins in vivo, S. cerevisiae mutant has increased aneuploidy tolerance	CCT7	YJL111W	PAS_chr2-1_0079	F2QU28_KOMPC	1641	546	1641	0	Chaperonin Cct ring complex subunit eta
CCT8	CCT8_1	CCT8	203.78	248.61	217.26	191.39	216.08	210.42	200.25	168.01	219.47	160.69	184.38	192.33	0.369145	0.484546	0.250828	0.653049	0.801427	-0.229636	-0.17888	-0.293977	-0.115097	-0.0643417		CCT8	CCT8	Subunit of the cytosolic chaperonin Cct ring complex, related to Tcp1p, required for the assembly of actin and tubulins in vivo	CCT8	YJL008C	PAS_chr3_0300	F2QWT8_KOMPC	1689	562	1689	0	Cytosolic chaperonin Cct ring complex subunit theta
CCW14	CCW14_1	CCW14	923.36	856.14	962.31	815.72	1003.52	935.76	1500.04	1274.18	1559.11	888.45	763.77	742.16	0.675538	0.018326	0.550907	0.00312121	0.858616	-0.116641	0.657215	-0.166287	-0.823502	-0.0496463	C	CCW14	CCW14	Covalently linked cell wall glycoprotein, present in the inner layer of the cell wall	CCW14	YLR390W-A	PAS_chr1-4_0510	A0A1G4KPI2_KOMPC	702	233	702	0	Cell wall glycoprotein
CDA2	CDA2_1	CDA2	0.61	0.65	0.4	105.03	0.45	1.52	0	1.15	0.4	0	0.26	1.8	1.18037e-07	0.957504	0.837175	0.794523	2.1633e-07	5.75274	-0.0643792	0.244721	0.3091	-5.50801		CDA2	CDA2	Chitin deacetylase, together with Cda1p involved in the biosynthesis ascospore wall component, chitosan, required for proper rigidity of the ascospore wall	CDA2	YLR308W	PAS_chr1-1_0103	F2QMB5_KOMPC	918	305	918	0	Chitin deacetylase
CDB4	CDB4_1	CDB4	246.83	209.03	183.45	228.63	240.23	202.01	193.52	206.69	207.42	218.46	257.07	215.28	0.818151	0.782289	0.645285	0.461199	0.489597	-0.0649153	-0.0781065	0.130049	0.208155	0.194964		CDB4	CDB4	Putative curved DNA-binding protein (42 kDa protein) similar to Scheffersomyces stipitis CDB4	NA	NA	PAS_chr3_0175	F2QX73_KOMPC	1104	367	1104	0	Putative curved DNA-binding protein
CDC1-1	CDC1-1_1	CDC1-1	23.48	28.75	32.86	35.34	46.43	30.61	41.24	28.68	38.57	36.92	31.61	36.66	0.26366	0.154948	0.193235	0.904196	0.700069	0.271837	0.348007	0.318825	-0.0291824	0.0804215		CDC1-1	CDC1-1	Putative mannose-ethanolamine phosphate phosphodiesterase, involved in GPI-anchor remodeling prior to the attachment of cell wall proteins to beta 1,3-glucan, mutants display elevated Ca2+-dependent signaling resulting in secondary actin polarization and Golgi inheritance defects, enzyme is Mn2+-dependent, S. cerevisiae mutants have cell division cycle defect and fragile cell walls	CDC1	YDR182W	PAS_chr1-4_0333	F2QPC1_KOMPC	1200	399	1200	0	Putative mannose-ethanolamine phosphate phosphodiesterase (isoform 1)
CDC1-2	CDC1-2_1	CDC1-2	31.26	39.35	30.71	48.43	33.8	37.06	32.12	33.69	31.87	26.95	32.12	36.12	0.560781	0.874736	0.831117	0.955414	0.346087	0.135665	-0.0371443	-0.0503118	-0.0131675	0.19259		CDC1-2	CDC1-2	Putative mannose-ethanolamine phosphate phosphodiesterase, involved in GPI-anchor remodeling prior to the attachment of cell wall proteins to beta 1,3-glucan, mutants display elevated Ca2+-dependent signaling resulting in secondary actin polarization and Golgi inheritance defects, enzyme is Mn2+-dependent, S. cerevisiae mutants have cell division cycle defect and fragile cell walls	CDC1	YDR182W	PAS_chr3_0423	A0A1G4KQG7_KOMPC	1383	460	1383	0	Putative mannose-ethanolamine phosphate phosphodiesterase (isoform 2)
CDC10	CDC10_1	CDC10	149.28	165.11	164.09	182.78	145.04	146.4	156.62	123.31	157.77	136.29	150.98	167.14	0.496354	0.553343	0.768589	0.765215	0.845383	-0.142029	-0.124144	-0.0616079	0.0625365	0.0469878		CDC10	CDC10	Component of the septin ring, required for cytokinesis, septins are GTP-binding proteins that assemble into rod-like hetero-oligomers that can associate to form filaments, septin rings at the mother-bud neck act as scaffolds for recruiting cell division factors and as barriers to prevent diffusion of specific proteins between mother and daughter cells, N-terminus interacts with phosphatidylinosit…	CDC10	YCR002C	PAS_chr4_0846	F2QY03_KOMPC	951	316	951	0	Septin ring protein
CDC11	CDC11_1	CDC11	77.4	113.75	96.37	89.47	79.64	85.88	81.88	69.05	90.14	67.58	88.84	108.33	0.161374	0.254187	0.647888	0.494001	0.531086	-0.286204	-0.234007	-0.0936133	0.140394	0.142968		CDC11	CDC11	Component of the septin ring that is required for cytokinesis, septins are GTP-binding proteins that assemble into rod-like hetero-oligomers that can associate with other rods to form filaments, septin rings at the mother-bud neck act as scaffolds for recruiting cell division factors and as barriers to prevent diffusion of specific proteins between mother and daughter cells	CDC11	YJR076C		A0A1G4KQ82_KOMPC	1200	399	1200	0	Septin ring component
CDC12	CDC12_1	CDC12	159.13	198.25	160.73	144.83	119.24	129.67	139.01	101.54	162.85	102.93	129.16	164.52	0.024087	0.126895	0.104159	0.921113	0.425012	-0.513971	-0.348362	-0.371002	-0.0226408	-0.185977		CDC12	CDC12	Component of the septin ring that is required for cytokinesis, septins are GTP-binding proteins that assemble into rod-like hetero-oligomers that can associate with other rods to form filaments, septin rings at the mother-bud neck act as scaffolds for recruiting cell division factors and as barriers to prevent diffusion of specific proteins between mother and daughter cells	CDC12	YHR107C	PAS_chr4_0293	F2QZN5_KOMPC	1134	377	1203	1	Septin ring, required for cytokinesis component
CDC123	CDC123_1	CDC123	17.96	24.4	16.51	34.42	19.07	21.46	20.56	12.37	27.67	14.12	15.21	21.3	0.435913	0.780571	0.576005	0.400933	0.178387	0.241925	0.0875917	-0.177427	-0.265019	-0.419352		CDC123	CDC123	Assembly factor for the eIF2 translation initiation factor complex, regulates translational initiation, conserved residues of this ATP-Grasp protein that bind to ATP-Mg2+ in the pombe ortholog are required for complex assembly in budding yeast, interaction with eIF2 subunit Gcd11p facilitates complex assembly and activity, required for the START transition and timely progression through G2, regul…	CDC123	YLR215C	PAS_chr3_0572	A0A1G4KQD5_KOMPC	963	320	963	0	Cell cycle nutritional-controlling protein
CDC14	CDC14_1	CDC14	38.45	54.04	51.25	56.83	58.44	48.21	51.58	44.29	49.54	66.67	61.83	65.91	0.767079	0.913305	0.0302639	0.0392435	0.0593149	0.062876	0.0232463	0.460301	0.437055	0.397425		CDC14	CDC14	Protein phosphatase required for mitotic exit, located in S. cerevisiae in the nucleolus until liberated by the FEAR and Mitotic Exit Network in anaphase, enabling it to act on key substrates to effect a decrease in CDK/B-cyclin activity and mitotic exit, required for meiosis I spindle disassembly, released from nucleolus upon entry into anaphase I of meiosis, resequestered in metaphase II, then …	CDC14	YFR028C	PAS_chr1-4_0081	F2QN34_KOMPC	1596	531	1596	0	Protein phosphatase
CDC15	CDC15_1	CDC15	17.15	23.43	19.7	24.04	21.5	22.31	17.14	18.34	22.64	19.68	21.41	21.77	0.784056	0.958747	0.733172	0.693905	0.94435	0.0632872	-0.012052	0.0793559	0.0914079	0.0160688		CDC15	CDC15	Protein kinase of the Mitotic Exit Network, localized in S. cerevisiae to the spindle pole bodies at late anaphase, promotes mitotic exit by directly switching on the kinase activity of Dbf2p, required for spindle disassembly after meiosis II, in S. cerevisiae relocalizes to the cytoplasm upon DNA replication stress	CDC15	YAR019C		A0A1G4KQ68_KOMPC	2310	769	2310	0	Protein kinase
CDC16	CDC16_1	CDC16	9.66	18.11	13.19	15.72	13.04	14.66	15.46	9.87	16.76	9.72	10.71	17.45	0.959519	0.779888	0.811652	0.603862	0.84914	-0.0146966	0.0814496	-0.0697748	-0.151224	-0.0550782		CDC16	CDC16	Subunit of the anaphase-promoting complex/cyclosome (APC/C), which is a ubiquitin-protein ligase required for degradation of anaphase inhibitors, including mitotic cyclins, during the metaphase/anaphase transition, required for sporulation, in S. cerevisiae relocalizes to the cytosol in response to hypoxia	CDC16	YKL022C	PAS_chr1-4_0197	A0A1G4KPH1_KOMPC	1905	634	1905	0	Anaphase-promoting complex subunit
CDC19	CDC19_1	CDC19	2329.06	3506.29	3173.49	2288.43	2020.03	3256.52	3508.4	3414.1	3148.21	2218.13	2098.03	3933.77	0.256869	0.546883	0.688941	0.315986	0.463245	-0.363149	0.192951	-0.128212	-0.321163	0.234937		CDC19	CDC19	Pyruvate kinase, functions as a homotetramer in glycolysis to convert phosphoenolpyruvate to pyruvate, the input for aerobic (TCA cycle) or anaerobic (glucose fermentation) respiration, regulated via allosteric activation by fructose bisphosphate, Pichia pastoris does not have the paralog PYK2	CDC19	YAL038W	PAS_chr2-1_0769	F2QS13_KOMPC	1518	505	1518	0	Pyruvate kinase
CDC20	CDC20_1	CDC20	30.93	35.74	39.47	37.64	37.62	38.5	38.14	39.03	41.99	41.82	38.98	39.76	0.849696	0.492104	0.413738	0.895634	0.310213	-0.0412329	0.150021	0.178536	0.0285148	0.219768		CDC20	CDC20	Activator of anaphase-promoting complex/cyclosome (APC/C), APC/C is required for metaphase/anaphase transition, directs ubiquitination of mitotic cyclins, Pds1p, and other anaphase inhibitors, cell-cycle regulated, potential Cdc28p substrate, relative distribution to the nucleus increases upon DNA replication stress	CDC20	YGL116W		F2QNF6_KOMPC	1614	537	1614	0	Anaphase-promoting complex/cyclosome activator protein
CDC21	CDC21_1	CDC21	30.36	51.07	44.94	66.1	56.21	56.58	48.23	34.17	56.64	29.99	46.35	55.5	0.112628	0.516106	0.753158	0.737491	0.203317	0.380601	0.157503	0.0764861	-0.0810168	-0.304115		CDC21	CDC21	Thymidylate synthase, required for de novo biosynthesis of pyrimidine deoxyribonucleotides, expression in S. cerevisiae is induced at G1/S	CDC21	YOR074C	PAS_chr3_0996	F2QUR8_KOMPC	891	296	891	0	Thymidylate synthase
CDC23	CDC23_1	CDC23	21.93	28.27	30.05	29.92	26.45	30.16	28.62	20.35	31.56	17.19	23.25	27.37	0.886359	0.989685	0.333065	0.325689	0.404821	-0.0365401	0.0033245	-0.250265	-0.253589	-0.213725		CDC23	CDC23	Subunit of the Anaphase-Promoting Complex/Cyclosome (APC/C), which is a ubiquitin-protein ligase required for degradation of anaphase inhibitors, including mitotic cyclins, during the metaphase/anaphase transition	CDC23	YHR166C	PAS_chr3_1078	F2QUI1_KOMPC	1704	567	1765	1	Anaphase-promoting complex subunit
CDC24	CDC24_1	CDC24	22.83	27.41	24.01	32.36	35.23	31.13	22.54	21.56	27.07	21.6	24.99	25.76	0.162934	0.874448	0.948815	0.925195	0.143778	0.296215	-0.0339165	-0.0137855	0.0201311	-0.310001		CDC24	CDC24	Guanine nucleotide exchange factor for Cdc42p, also known as a GEF or GDP-release factor, required for polarity establishment and maintenance, and S. cerevisiae mutants have morphological defects in bud formation and shmooing, in S. cerevisiae relocalizes from nucleus to cytoplasm upon DNA replication stress	CDC24	YAL041W	PAS_chr1-4_0533	F2QPX4_KOMPC	2517	838	2517	0	CDC42 guanine nucleotide exchange factor
CDC25	CDC25_1	CDC25	22.58	35.85	27.68	35.42	31.61	33.32	29.04	26.84	31.14	24.43	28.15	35.36	0.549949	0.844062	0.725605	0.877148	0.806041	0.119287	0.0394402	0.0703818	0.0309415	-0.0489057		CDC25	CDC25	Membrane bound guanine nucleotide exchange factor (GEF or GDP-release factor), indirectly regulates adenylate cyclase through activation of Ras1p and Ras2p by stimulating the exchange of GDP for GTP, required for progression through G1	CDC25	YLR310C	PAS_chr1-4_0107	F2QN59_KOMPC	3915	1304	3915	0	Membrane-bound guanine nucleotide exchange factor
CDC27	CDC27_1	CDC27	12.32	25.57	18.71	19.24	23.25	22.34	18.78	18.69	20.17	20.94	20.3	22.56	0.671691	0.823346	0.362866	0.490858	0.620125	0.0984233	0.0523298	0.212755	0.160425	0.114331		CDC27	CDC27	Subunit of the Anaphase-Promoting Complex/Cyclosome (APC/C), which is a ubiquitin-protein ligase required for degradation of anaphase inhibitors, including mitotic cyclins, during the metaphase/anaphase transition	CDC27	YBL084C	PAS_chr1-3_0148	F2QM29_KOMPC	2082	693	2082	0	Anaphase-promoting complex subunit
CDC28	CDC28_1	CDC28	91.53	116.62	103.06	106.28	108.32	107.51	119.83	112.83	112.52	101.11	96.89	100.53	0.753212	0.446672	0.871301	0.355537	0.87941	-0.065614	0.159134	-0.0339688	-0.193103	0.0316452		CDC28	CDC28	Cyclin-dependent kinase (CDK) catalytic subunit, master regulator of mitotic and meiotic cell cycles, alternately associates with G1 (CLNs), S and G2/M (CLBs) phase cyclins, which provide substrate specificity, regulates cell cycle transcriptional programs, basal transcription, chromosome duplication and segregation, spindle dynamics, lipid biosynthesis, membrane trafficking, polarized cell growt…	CDC28	YBR160W	PAS_chr4_0950	F2QZF7_KOMPC	969	322	969	0	Cyclin-dependent kinase catalytic subunit
CDC3	CDC3_1	CDC3	136.21	125.32	106.47	113.37	108.23	91.33	114.84	109.88	124.51	101.58	139.09	131.48	0.116302	0.742993	0.906185	0.655616	0.0911375	-0.365018	-0.0762716	0.0274035	0.103675	0.392422		CDC3	CDC3	Component of the septin ring that is required for cytokinesis, septins are GTP-binding proteins that assemble with other septins into rod-like complexes that can associate with other rods to form filament polymers, septin rings at the mother-bud neck act as scaffolds for recruiting factors needed for cell division and as barriers to prevent diffusion of specific proteins between mother and daught…	CDC3	YLR314C	PAS_chr4_0548	F2QYW5_KOMPC	1419	472	1419	0	Septin ring protein
CDC31	CDC31_1	CDC31	44.44	46.76	49.86	43.39	49.87	42.16	69.34	43.29	51.74	39.8	47.82	58.95	0.466964	0.453782	0.824815	0.597062	0.340194	-0.198293	0.204305	0.0606932	-0.143612	0.258986		CDC31	CDC31	Calcium-binding component of the spindle pole body (SPB) half-bridge, required for SPB duplication in mitosis and meiosis II, homolog of mammalian centrin, binds multiubiquitinated proteins and is involved in proteasomal protein degradation	CDC31	YOR257W	PAS_chr4_0388	F2QZD2_KOMPC	477	158	756	3	Spindle pole body half-bridge calcium-binding component
CDC33	CDC33_1	CDC33	661.33	523.96	623.07	532.73	648.97	574.87	591.83	687.65	560.89	656.19	546.45	548.06	0.562362	0.928409	0.930626	0.859561	0.622519	-0.173585	0.0269295	-0.026097	-0.0530265	0.147488		CDC33	CDC33	mRNA cap binding protein and translation initiation factor eIF4E, the eIF4E-cap complex is responsible for mediating cap-dependent mRNA translation via interactions with translation initiation factor eIF4G (Tif4631p or Tif4632p), protein abundance increases in response to DNA replication stress, S. cerevisiae mutants are defective for adhesion and pseudohyphal growth	CDC33	YOL139C	PAS_chr3_0972	F2QUU1_KOMPC	609	202	609	0	Translation initiation factor eIF4E
CDC34	CDC34_1	CDC34	118.58	158.77	140.89	155.68	127.91	118.35	115.25	81.13	136.31	95.34	104.45	127.55	0.391518	0.141225	0.113812	0.911461	0.462842	-0.179007	-0.309468	-0.332942	-0.0234734	-0.153934		CDC34	CDC34	Ubiquitin-conjugating enzyme (E2), catalytic subunit of SCF ubiquitin-protein ligase complex (together with Skp1p, Rbx1p, Cdc53p, and an F-box protein) that regulates cell cycle progression by targeting key substrates for degradation, protein abundance in S. cerevisiae increases in response to DNA replication stress	CDC34	YDR054C	PAS_chr1-3_0048	F2QLS4_KOMPC	708	235	708	0	Ubiquitin-conjugating enzyme catalytic subunit
CDC36	CDC36_1	CDC36	53.74	58.45	62.66	106.67	80.01	62.69	56.75	49.47	54.41	97.55	100.39	105.8	0.152374	0.61676	0.00176288	0.000277388	0.0838004	0.368774	-0.131346	0.806274	0.93762	0.4375	B	CDC36	CDC36	Component of the CCR4-NOT complex, which has multiple roles in regulating mRNA levels including regulation of transcription and destabilizing mRNAs by deadenylation, basal transcription factor	CDC36	YDL165W	PAS_chr2-1_0494	F2QSV5_KOMPC	519	172	519	0	CCR4-NOT complex component
CDC37	CDC37_1	CDC37	75.8	69.87	60.92	129.75	89.39	63.75	74.65	60.07	70.1	103.86	126.48	132.29	0.274866	0.965499	0.00391779	0.00338839	0.0717832	0.310684	-0.0123523	0.820674	0.833026	0.50999	B	CDC37	CDC37	Essential Hsp90p co-chaperone in S. cerevisiae, necessary for passage through the START phase of the cell cycle, stabilizes protein kinase nascent chains and participates along with Hsp90p in their folding	CDC37	YDR168W	PAS_chr2-1_0828	F2QTD0_KOMPC	1494	497	1494	0	Hsp90 co-chaperone
CDC39	CDC39_1	CDC39	96.54	103.74	96.13	70.8	73.91	109.87	102.55	164.35	101.01	64.94	69.04	79.17	0.199928	0.209037	0.0851206	0.00290037	0.659098	-0.343465	0.336536	-0.461748	-0.798284	-0.118283	C	CDC39	CDC39	Subunit of the CCR4-NOT1 core complex, this complex has multiple roles in the regulation of mRNA levels including regulation of transcription and destabilization of mRNA by deadenylation, basal transcription factor that increases initiation and elongation, activates the ATPase activity of Dhh1p, resulting in processing body disassembly	CDC39	YCR093W	PAS_chr4_0431	A0A1G4KQU4_KOMPC	5937	1978	5937	0	CCR4-NOT complex component
CDC4	CDC4_1	CDC4	30.91	43.41	42.12	56.72	46.08	42.58	39.38	36.2	46.17	42.94	41.17	70.28	0.374433	0.739498	0.0606023	0.122026	0.318608	0.194503	0.0731849	0.411764	0.338579	0.217261		CDC4	CDC4	F-box protein required for both the G1/S and G2/M phase transitions, modular substrate specificity factor which associates with core SCF (Cdc53p, Skp1p and Hrt1p/Rbx1p) to form the SCFCdc4 complex, SCFCdc4 acts as a ubiquitin-protein ligase directing ubiquitination of cyclin-dependent kinase (CDK) phosphorylated substrates, such as: Sic1p, Far1p, Cdc6p, Clb6p, and Cln3p	CDC4	YFL009W	PAS_chr2-1_0666	F2QSC4_KOMPC	2391	796	2391	0	G1/S and G2/M phase transitions protein
CDC40	CDC40_1	CDC40	27.08	27.46	24.47	22.16	20.12	19.06	17.04	25.52	25.01	18.78	19.72	22.91	0.0689706	0.445131	0.20971	0.621918	0.581269	-0.471577	-0.198642	-0.3277	-0.129058	0.143877		CDC40	CDC40	Pre-mRNA splicing factor, important for catalytic step II of pre-mRNA splicing and plays a role in cell cycle progression, required for DNA synthesis during mitosis and meiosis, has WD repeats	CDC40	YDR364C	PAS_chr4_0942	F2QZM5_KOMPC	1473	490	1473	0	Pre-mRNA splicing factor
CDC42	CDC42_1	CDC42	201.92	200.84	184.34	324.28	266.27	160.26	214.17	192.1	168.83	294.2	293.05	226.27	0.485279	0.954647	0.107075	0.0950664	0.359263	0.22065	-0.0180273	0.509827	0.527855	0.289177		CDC42	CDC42	Small rho-like GTPase, essential for establishment and maintenance of cell polarity, S. cerevisiae mutants have defects in the organization of actin and septins	CDC42	YLR229C	PAS_chr2-1_0112	F2QTZ3_KOMPC	576	191	576	0	Small rho-like GTPase
CDC43	CDC43_1	CDC43	16.2	20.96	22.3	27.56	18.08	26.2	19.08	16.14	19.29	19.42	20.58	20.32	0.612532	0.525355	0.924459	0.588314	0.545961	0.132108	-0.169255	-0.0251882	0.144067	-0.157296		CDC43	CDC43	Beta subunit of geranylgeranyltransferase type I, catalyzes geranylgeranylation to the cysteine residue in proteins containing a C-terminal CaaX sequence ending in Leu or Phe, has substrates important for morphogenesis	CDC43	YGL155W	PAS_chr4_0791	F2QY57_KOMPC	1050	349	1050	0	Geranylgeranyl transferase type-1 subunit beta
CDC45	CDC45_1	CDC45	13.84	17.62	14.91	15.97	16.79	16.35	18.49	16.96	17.8	17.5	13.42	17.85	0.921654	0.402495	0.666301	0.684514	0.592244	-0.0238067	0.203529	0.105217	-0.0983118	0.129024		CDC45	CDC45	DNA replication initiation factor, recruited to MCM pre-RC complexes at replication origins, promotes release of MCM from Mcm10p, recruits elongation machinery, mutants in human homolog may cause velocardiofacial and DiGeorge syndromes	CDC45	YLR103C		A0A1G4KPB1_KOMPC	2076	691	2076	0	DNA replication initiation factor
CDC48	CDC48_1	CDC48	488.46	548	502.18	315.76	392.9	529.74	638.24	549.61	605.45	359.61	355.2	416.84	0.144953	0.433522	0.149544	0.0261219	0.987175	-0.429962	0.231001	-0.425219	-0.656219	0.00474275	C	CDC48	CDC48	AAA ATPase involved in multiple processes, subunit of polyubiquitin-selective segregase complex involved in ERAD, cell wall integrity during heat stress, mitotic spindle disassembly, subunit of complex involved in mitochondria-associated degradation, role in mobilizing membrane bound transcription factors by regulated ubiquitin/proteasome-dependent processing, roles in macroautophagy, PMN, RAD, r…	CDC48	YDL126C	PAS_FragD_0026	F2QXS9_KOMPC	2493	830	2493	0	AAA family ATPase
CDC5	CDC5_1	CDC5	51.19	53.55	53.03	82.63	84.67	71.14	84.42	63.42	69.49	64.18	69.08	66.21	0.0742301	0.0760338	0.172694	0.681288	0.675105	0.47181	0.469791	0.36135	-0.108442	-0.11046		CDC5	CDC5	Polo-like kinase with multiple functions in mitosis and cytokinesis through substrate phosphorylation, also functions in adaptation to DNA damage during meiosis, has similarity to Xenopus Plx1 and S. pombe Plo1p, possible Cdc28p substrate	CDC5	YMR001C		A0A1G4KQJ5_KOMPC	2016	671	2032	1	Polo-like kinase
CDC50	CDC50_1	CDC50	62.96	67.13	59.5	77.47	66.86	67.9	79.3	64.47	67.75	59.92	56.53	71.59	0.823389	0.430055	0.949661	0.467359	0.872987	0.0469567	0.166637	0.0133686	-0.153269	-0.0335881		CDC50	CDC50	Endosomal protein that interacts with phospholipid flippase Drs2p, interaction with Cdc50p is essential in S. cerevisiae for Drs2p catalytic activity, mutations affect cell polarity and polarized growth, similar to Lem3p, Pichia pastoris has also the paralog YNR048W	CDC50	YCR094W	PAS_chr4_0430	F2QZ88_KOMPC	1236	411	1236	0	Phospholipid flippase DRS2 interacting endosomal protein
CDC53	CDC53_1	CDC53	43.45	49.75	51.38	50.13	44.8	56.26	43.48	31.52	50.78	44.32	44.78	58.38	0.775025	0.358697	0.856925	0.271717	0.640285	-0.059762	-0.192985	0.0378279	0.230813	0.09759		CDC53	CDC53	Cullin, structural protein of SCF complexes (which also contain Skp1p, Cdc34p, Hrt1p and an F-box protein) involved in ubiquitination, SCF promotes the G1-S transition by targeting G1 cyclins and the Cln-CDK inhibitor Sic1p for degradation	CDC53	YDL132W	PAS_chr1-1_0312	F2QP39_KOMPC	2343	780	2343	0	SCF complexes component
CDC55	CDC55_1	CDC55	106.92	113.13	99.19	146.45	97.53	83.79	104.26	96.3	98.14	131.97	143.89	186.73	0.68207	0.716144	0.0235234	0.00853547	0.00732334	-0.0980301	-0.087225	0.541578	0.628803	0.639608	B	CDC55	CDC55	Regulatory subunit B of protein phosphatase 2A (PP2A), in S. cerevisiae Zds1p/2p-dependent localization to cytoplasm promotes mitotic entry, localization to nucleus prevents mitotic exit, required for correct nuclear division, chromosome segregation during achiasmate meiosis, maintains nucleolar sequestration of Cdc14p during early meiosis, limits formation of PP2A-Rts1p holocomplexes to ensure t…	CDC55	YGL190C	PAS_chr2-1_0831	A0A1G4KQ12_KOMPC	1380	459	1380	0	Protein phosphatase type 2A regulatory subunit
CDC6	CDC6_1	CDC6	14.29	16.52	20.75	21.85	17.46	23.68	11.15	13.37	16.57	16.4	17.5	13.13	0.605082	0.233004	0.609503	0.494865	0.300805	0.143607	-0.338702	-0.144418	0.194283	-0.288025		CDC6	CDC6	Essential ATP-binding protein required for DNA replication, component of the pre-replicative complex (pre-RC) which requires ORC to associate with chromatin and is in turn required for Mcm2-7p DNA association, homologous to S. pombe Cdc18p, in S. cerevisiae relocalizes from nucleus to cytoplasm upon DNA replication stress	CDC6	YJL194W	PAS_chr3_0599	F2QVY6_KOMPC	1386	461	1386	0	ATP-binding protein
CDC60	CDC60_1	CDC60	295.09	349.83	301.64	199.69	253.58	293.96	251.67	317.03	268.49	217.66	204.61	222.59	0.0987322	0.562903	0.0561267	0.182967	0.795042	-0.453926	-0.159075	-0.525372	-0.366297	-0.0714462		CDC60	CDC60	Cytosolic leucyl tRNA synthetase, ligates leucine to the appropriate tRNA	CDC60	YPL160W	PAS_chr4_0393	F2QZC6_KOMPC	3294	1097	3397	1	Leucyl-tRNA synthetase
CDC7	CDC7_1	CDC7	12.7	18.87	16.87	20.95	18.91	23.14	15.91	12.31	21.77	14.76	16.05	19.47	0.281832	0.715939	0.78278	0.929844	0.423897	0.261845	0.0895766	0.06798	-0.0215966	-0.193865		CDC7	CDC7	DDK (Dbf4-dependent kinase) catalytic subunit required for origin firing and replication fork progression in mitotic S phase through phosphorylation of Mcm2-7p complexes and Cdc45p, kinase activity correlates with cyclical DBF4 expression, required for pre-meiotic DNA replication, meiotic DSB formation, recruitment of the monopolin complex to kinetochores during meiosis I and as a gene-specific r…	CDC7	YDL017W	PAS_chr1-4_0192	F2QLL0_KOMPC	2064	687	2064	0	Dbf4-dependent kinase catalytic subunit
CDC73	CDC73_1	CDC73	57.15	54.17	51.17	87.66	69.18	45.02	48.59	47.01	57.7	59.34	87.47	83.15	0.474343	0.734835	0.0385622	0.0159078	0.171858	0.176687	-0.0843311	0.511616	0.595947	0.334929	B	CDC73	CDC73	Component of the Paf1p complex, binds to and modulates the activity of RNA polymerases I and II, required for expression of certain genes, modification of some histones, and telomere maintenance, involved in transcription elongation as demonstrated by the G-less-based run-on (GLRO) assay, protein abundance in S. cerevisiae increases in response to DNA replication stress	CDC73	YLR418C	PAS_chr2-1_0674	F2QSB6_KOMPC	1098	365	1098	0	PAF1 complex component
CDC8	CDC8_1	CDC8	65.49	67.39	59.18	69.35	56.54	67.19	101.08	124.75	60.69	76.59	83.19	82.83	0.685421	0.039757	0.220839	0.404677	0.101126	-0.119091	0.602592	0.359912	-0.242679	0.479004		CDC8	CDC8	Thymidylate and uridylate kinase, functions in de novo biosynthesis of pyrimidine deoxyribonucleotides, converts dTMP to dTDP and dUMP to dUTP, essential in S. cerevisiae for mitotic and meiotic DNA replication, homologous to S. pombe Tmp1p	CDC8	YJR057W	PAS_chr3_0262	F2QWX9_KOMPC	609	202	609	0	Thymidylate and uridylate kinase
CDC9	CDC9_1	CDC9	6.41	36.53	36.81	37.71	11.25	33.46	7.47	6.95	29.76	6.81	7.2	30.94	0.926824	0.103626	0.103599	0.999588	0.123854	-0.0477939	-0.851396	-0.851668	-0.000271298	-0.803874		CDC9	CDC9	DNA ligase found in the nucleus and mitochondria, an essential enzyme in S. cerevisiae that joins Okazaki fragments during DNA replication, also acts in nucleotide excision repair, base excision repair, and recombination	CDC9	YDL164C		A0A1G4KQ57_KOMPC	2133	710	2133	0	DNA ligase
CDD1	CDD1_1	CDD1	31.98	58.72	44.06	46.44	48.73	37.65	49.72	31.47	47.71	32.84	39.76	58.99	0.644464	0.911231	0.987661	0.898766	0.632599	-0.134054	-0.0326566	0.004532	0.0371886	0.138586		CDD1	CDD1	Cytidine deaminase, catalyzes the modification of cytidine to uridine in vitro but native RNA substrates have not been identified, localizes in S. cerevisiae to both the nucleus and cytoplasm	CDD1	YLR245C	PAS_chr3_0726	F2QVK3_KOMPC	471	156	525	1	Cytidine deaminase
CDH1	CDH1_1	CDH1	20.11	29.13	27.22	47.28	29.83	35.45	27.96	26.26	30.26	29.75	26.48	49.73	0.0617886	0.514314	0.0391863	0.157001	0.83375	0.430193	0.151945	0.477979	0.326035	0.0477863		CDH1	CDH1	Activator of anaphase-promoting complex/cyclosome (APC/C), antagonist of the spindle assembly checkpoint, directs ubiquitination of cyclins resulting in mitotic exit, targets the APC/C to specific substrates including: Cdc20p, Ase1p, Cin8p, Fin1p and Clb5p, partially active in metaphase, and fully active in anaphase, cell-cycle regulated	CDH1	YGL003C		A0A1G4KPT0_KOMPC	1623	540	1623	0	Cell-cycle regulated activator
CDO1	CDO1_1	CDO1	29.4	37.81	21.82	121.57	38.82	34.64	35.18	27.5	44.35	35.61	47.65	40.52	0.00964496	0.469826	0.180014	0.535122	0.212281	0.984465	0.278215	0.514678	0.236462	-0.469787		CDO1	CDO1	Cysteine dioxygenase involved in sulfite formation from cysteine, plays an important role in filamentous growth and virulence, homolog of Candida albicans CDG1 but not related to S. cerevisiae CDG1	NA	NA	PAS_chr2-2_0322	F2QRK8_KOMPC	645	214	645	0	Cysteine dioxygenase
CDS1	CDS1_1	CDS1	95.14	102.82	94.1	143.43	149.49	98.42	142.75	138.84	114.1	136.04	153.36	109.11	0.269911	0.0947288	0.0718161	0.896807	0.483377	0.300794	0.456043	0.491339	0.0352964	0.190545		CDS1	CDS1	Phosphatidate cytidylyltransferase (CDP-diglyceride synthetase), an enzyme that catalyzes that conversion of CTP + phosphate into diphosphate + CDP-diaclglyerol, a critical step in the synthesis of all major yeast phospholipids	CDS1	YBR029C	PAS_chr2-2_0044	F2QQR4_KOMPC	1287	428	1287	0	Phosphatidate cytidylyltransferase
CEF1	CEF1_1	CEF1	11.6	14.23	16.28	13.3	14.97	17.72	13.93	15.97	16.15	14.75	16.36	17.46	0.938327	0.731344	0.495444	0.734008	0.442559	-0.0206483	0.0922436	0.182958	0.0907147	0.203607		CEF1	CEF1	Essential splicing factor in S. cerevisiae, associated with Prp19p and the spliceosome, contains an N-terminal c-Myb DNA binding motif necessary for cell viability but not for Prp19p association, evolutionarily conserved and homologous to S. pombe Cdc5	CEF1	YMR213W	PAS_chr1-3_0182	F2QNB6_KOMPC	1923	640	1923	0	Splicing factor
CEG1	CEG1_1	CEG1	35.94	35.61	28.89	45.96	33.61	25.13	24.01	35.96	20.89	45.96	42.04	41.93	0.777732	0.26984	0.135911	0.0094	0.0742477	-0.0756562	-0.298562	0.39966	0.698222	0.475316	B	CEG1	CEG1	Guanylyltransferase involved in mRNA 5' capping, subunit of mRNA capping enzyme, which is a heterotetramer composed of two molecules of Ceg1p and a homodimer of Cet1p, the mRNA 5'-triphosphatase subunit, nuclear import of Ceg1p requires interaction with Cet1p, mammalian capping enzyme is a single bifunctional polypeptide, human homolog RNGTT can complement yeast ceg1 null mutant	CEG1	YGL130W	PAS_chr2-1_0216	F2QTN8_KOMPC	1428	475	1428	0	mRNA capping enzyme subunit
CEM1	CEM1_1	CEM1	9.95	18.29	16.22	15.59	19.17	16.75	13.38	13.27	18.09	14.24	11.85	19.47	0.813471	0.931306	0.866121	0.933996	0.947829	0.0677134	0.0250358	0.0490034	0.0239676	-0.0187099		CEM1	CEM1	Mitochondrial beta-keto-acyl synthase with possible role in fatty acid synthesis, required for mitochondrial respiration	CEM1	YER061C	PAS_chr4_0511	F2QZ05_KOMPC	1317	438	1317	0	Beta-keto-acyl synthase
CET1	CET1_1	CET1	25.44	43.95	34.53	42.2	25.76	37.11	22.39	23.72	30.31	24.69	26.99	42.13	0.705882	0.0931981	0.624869	0.233499	0.907642	-0.0917298	-0.414249	-0.119958	0.294291	-0.0282285		CET1	CET1	RNA 5'-triphosphatase, beta subunit of the mRNA capping enzyme, a heterodimer (the other subunit is CEG1, a guanylyltransferase) involved in adding the 5' cap to mRNA, the mammalian enzyme is a single bifunctional polypeptide, Pichia pastoris does not have the paralog CTL1	CET1	YPL228W	PAS_chr3_0609	F2QVX6_KOMPC	1272	423	1272	0	RNA 5'-triphosphatase
CEX1	CEX1_1	CEX1	40.79	56.57	43.61	47.26	43.63	46.36	42.89	42.99	49.74	33.44	46.43	45.71	0.496951	0.888657	0.519813	0.613968	0.974241	-0.140779	-0.0291132	-0.134082	-0.104969	0.00669664		CEX1	CEX1	Component of nuclear aminoacylation-dependent tRNA export pathway, cytoplasmic, interacts with nuclear pore component Nup116p, copurifies with tRNA export receptors Los1p and Msn5p, as well as eIF-1a, required for activation of RAN GTPase Gsp1p and dissociation of receptor-tRNA-Gsp1p export complex, recruits Rna1p from cytoplasm to NPC, facilitates Rna1p activation of Gsp1p GTPase activity by ena…	CEX1	YOR112W	PAS_chr4_0200	F2QZY5_KOMPC	2229	742	2229	0	Aminoacylation-dependent tRNA export pathway component
CFD1	CFD1_1	CFD1	52.93	49.01	37.12	48.11	40.9	43.76	47.32	50.89	35.56	32.48	37.17	36.55	0.491823	0.869101	0.182149	0.241067	0.509326	-0.184998	-0.0445774	-0.363769	-0.319192	-0.178771		CFD1	CFD1	Highly conserved, iron-sulfur cluster binding protein localized in S. cerevisiae in the cytoplasm, forms a complex with Nbp35p that is involved in iron-sulfur protein assembly in the cytosol	CFD1	YIL003W	PAS_chr1-3_0162	F2QM43_KOMPC	801	266	801	0	Iron-sulfur cluster-binding protein
CFT1	CFT1_1	CFT1	51.67	56.59	51.17	46.76	46.82	51.11	40.15	40.02	47.59	35.89	42.35	44.73	0.199315	0.123305	0.075793	0.814004	0.618736	-0.256079	-0.308389	-0.355559	-0.0471705	-0.0994798		CFT1	CFT1	RNA-binding subunit of the mRNA cleavage and polyadenylation factor, involved in poly(A) site recognition and required for both pre-mRNA cleavage and polyadenylation, 51% sequence similarity with mammalian AAUAA-binding subunit of CPSF	CFT1	YDR301W	PAS_chr1-3_0183	F2QNB7_KOMPC	4167	1388	4167	0	Cleavage and polyadenylation factor component
CFT2	CFT2_1	CFT2	53.61	56.23	47.59	72.3	64.02	53.14	49.88	47.78	59.6	64.42	76.1	87.12	0.528334	0.969925	0.0165422	0.0182174	0.0760304	0.144562	0.00867346	0.54967	0.540997	0.405108	B	CFT2	CFT2	Subunit of the mRNA cleavage and polyadenlylation factor (CPF), required for pre-mRNA cleavage, polyadenylation and poly(A) site recognition, 43% similarity with the mammalian CPSF-100 protein	CFT2	YLR115W	PAS_chr2-1_0816	F2QTS7_KOMPC	2565	854	2565	0	Cleavage and polyadenylation factor (CPF) complex subunit
CGI121	CGI121_1	CGI121	38.69	32.09	43.72	36.31	30.56	38.75	23.26	32.13	38.56	28	36.09	23.58	0.42042	0.366346	0.225272	0.755075	0.672785	-0.261333	-0.296337	-0.39963	-0.103293	-0.138297		CGI121	CGI121	Component of the EKC/KEOPS complex with Bud32p, Kae1p, Pcc1p, and Gon7p, EKC/KEOPS complex is required for t6A tRNA modification and may have roles in telomere maintenance and transcription, Cgi121p is dispensable for tRNA modification	CGI121	YML036W	PAS_c121_0011	A0A1G4KPM5_KOMPC	519	172	519	0	EKC/KEOPS complex subunit
CGR1	CGR1_1	CGR1	35.59	41.82	45.82	28.48	32.06	47.28	16.35	35.85	56.92	52.49	52.52	56.85	0.400278	0.648233	0.267011	0.116559	0.0493022	-0.310754	-0.16968	0.408046	0.577726	0.7188		CGR1	CGR1	Protein involved in nucleolar integrity and processing of pre-rRNA, has a role in processing rRNA for the 60S ribosome subunit, transcript is induced in response to cytotoxic stress but not genotoxic stress, in S. cerevisiae relocalizes from nucleus to nucleolus upon DNA replication stress	CGR1	YGL029W	PAS_chr1-3_0056	F2QLT4_KOMPC	384	127	384	0	Pre-rRNA processing protein
CGT1	CGT1_1	CGT1	44.48	60.64	72.97	56.31	54.28	76.85	44.18	44.81	87.79	35.39	43.31	49.19	0.861064	0.939117	0.0597516	0.0705388	0.086023	-0.0424552	-0.0185924	-0.460803	-0.44221	-0.418348		CGT1	CGT1	Ceramide glucosyltransferase similar to Pichia pastoris GCS and CGT1 in other homologs	NA	NA	PAS_chr3_0357	F2QWN3_KOMPC	1530	509	1530	0	Ceramide glucosyltransferase
CHA1	CHA1_1	CHA1	0.55	0	0.6	19.42	0	0.55	0.24	0.78	0.85	1.62	0.24	1.63	0.00256971	0.66082	0.25571	0.47509	0.0465336	3.72601	0.576792	1.45293	0.876137	-2.27308		CHA1	CHA1	Catabolic L-serine (L-threonine) deaminase, catalyzes the degradation of both L-serine and L-threonine, required to use serine or threonine as the sole nitrogen source, transcriptionally induced in S. cerevisiae by serine and threonine	CHA1	YCL064C	PAS_chr2-2_0408	F2QRU0_KOMPC	1014	337	1014	0	Catabolic L-serine (L-threonine) deaminase
CHC1	CHC1_1	CHC1	218.32	238.34	243.01	157.34	166.57	233.73	215.62	200.23	249.37	129.33	141.23	198.57	0.100172	0.795352	0.0345774	0.0637292	0.638334	-0.448853	-0.0708155	-0.57723	-0.506415	-0.128377		CHC1	CHC1	Clathrin heavy chain, subunit of the major coat protein involved in intracellular protein transport and endocytosis, two heavy chains form the clathrin triskelion structural component, the light chain (CLC1) is thought to regulate function	CHC1	YGL206C	PAS_chr1-4_0546	F2QPZ0_KOMPC	4971	1656	4971	0	Clathrin heavy chain
CHD1	CHD1_1	CHD1	34.16	41.42	38.64	36.77	32.42	36.12	24.47	30.58	32.58	32.48	33.79	51.52	0.275788	0.0868729	0.797572	0.0488696	0.177684	-0.237034	-0.373948	0.0558504	0.429799	0.292885		CHD1	CHD1	Chromatin remodeler that regulates various aspects of transcription, acts in in conjunction with Isw1b to regulate chromatin structure and maintain chromatin integrity during transcription elongation by RNAP II by preventing trans-histone exchange over coding regions, contains a chromo domain, a helicase domain and a DNA-binding domain, component of both the SAGA and SLIK complexes	CHD1	YER164W	PAS_chr2-1_0095	F2QU11_KOMPC	4164	1387	4164	0	Chromatin remodeling protein
CHK1	CHK1_1	CHK1	17.43	24.05	19.78	27.22	24.55	25.59	26.03	15.41	22.34	14.94	23.25	25.94	0.376701	0.762949	0.724223	0.9588	0.596628	0.226822	0.0781996	0.0915432	0.0133436	-0.135279		CHK1	CHK1	Serine/threonine kinase and DNA damage checkpoint effector, mediates cell cycle arrest via phosphorylation of Pds1p, phosphorylated by checkpoint signal transducer Mec1p, homolog of S. pombe and mammalian Chk1 checkpoint kinase	CHK1	YBR274W	PAS_chr4_0585	F2QYS5_KOMPC	1632	543	1632	0	Serine/threonine-protein kinase
CHL1	CHL1_1	CHL1	16.37	20.63	19.13	18.65	18.07	20.92	16.15	17.71	23.54	15.39	14.29	18.2	0.764019	0.777424	0.404972	0.263826	0.589458	-0.0763193	0.0721654	-0.213886	-0.286051	-0.137566		CHL1	CHL1	Probable DNA helicase, involved in sister-chromatid cohesion and genome integrity and interstrand cross-link repair, interacts with ECO1 and CTF18, S. cerevisiae mutants are defective in silencing, rDNA recombination, aging and the heat shock response, FANCJ-like helicase family member, mutations in the human homolog, DDX11/ChLR1, cause Warsaw breakage syndrome	CHL1	YPL008W	PAS_chr3_0629	F2QVV3_KOMPC	2436	811	2436	0	Putative DNA helicase
CHL4	CHL4_1	CHL4	14.23	10.2	8.9	12.75	12.31	8.02	6.16	9.92	8.32	6.35	7.47	7.78	0.734611	0.268276	0.134992	0.695112	0.240181	-0.132364	-0.440209	-0.598538	-0.158329	-0.466175		CHL4	CHL4	Outer kinetochore protein required for chromosome stability, involved in new kinetochore assembly and sister chromatid cohesion, peripheral component of the Ctf19 kinetochore complex that interacts with Ctf19p, Ctf3p, Iml3p and Mif2p, orthologous to human centromere constitutive-associated network (CCAN) subunit CENP-N and fission yeast mis15	CHL4	YDR254W	PAS_chr3_0211	F2QX36_KOMPC	1254	417	1254	0	Kinetochore protein
CHM7	CHM7_1	CHM7	15.16	17.37	14.86	16.92	19.97	19.03	21.93	19.97	18.92	18.63	15.97	28.3	0.621221	0.180584	0.0977174	0.748388	0.23471	0.133823	0.36442	0.450277	0.0858569	0.316453		CHM7	CHM7	Yeast homolog of human CHMP7, localizes in S. cerevisiae to the endoplasmic reticulum presumably as part of an ESCRT-III like complex, the null mutant has growth defect at 37 C in an apq12 deletion background and is a non-essential gene	CHM7	YJL049W	PAS_chr1-3_0288	F2QNL8_KOMPC	1233	410	1233	0	Putative endosomal sorting complex required for transport (ESCRT-III) subunit
CHO1	CHO1_1	CHO1	214.78	226.11	203.13	263.87	287.87	244.47	295.74	260.21	273.35	241.8	259.1	232.2	0.395416	0.0868044	0.322608	0.469249	0.887412	0.18526	0.373721	0.216069	-0.157653	0.0308085		CHO1	CHO1	Phosphatidylserine synthase, functions in phospholipid biosynthesis, catalyzes the reaction CDP-diaclyglycerol + L-serine -> CMP + L-1-phosphatidylserine, transcriptionally repressed in S. cerevisiae by myo-inositol and choline	CHO1	YER026C	PAS_chr1-1_0420	F2QMS7_KOMPC	822	273	822	0	Phosphatidylserine synthase
CHO2	CHO2_1	CHO2	117.28	163.54	153.94	125.47	115.54	139.8	173.4	161.92	161.55	112.32	106.98	126.85	0.219007	0.3943	0.224958	0.0388606	0.98853	-0.305542	0.211715	-0.301967	-0.513682	0.00357562	C	CHO2	CHO2	Phosphatidylethanolamine methyltransferase (PEMT), catalyzes the first step in the conversion of phosphatidylethanolamine to phosphatidylcholine during the methylation pathway of phosphatidylcholine biosynthesis	CHO2	YGR157W	PAS_chr1-4_0093	F2QN46_KOMPC	2673	890	2673	0	Phosphatidylethanolamine methyltransferase
CHS1	CHS1_1	CHS1	26.22	34.19	32.65	39.69	36.53	37.33	52.8	54.2	59.76	32.92	30.54	41.44	0.418565	1.27127e-05	0.339733	0.000634106	0.879566	0.155546	0.837355	0.184566	-0.652789	0.0290194	C	CHS1	CHS1	Chitin synthase I, requires activation from zymogenic form in order to catalyze the transfer of N-acetylglucosamine (GlcNAc) to chitin, required for repairing the chitin septum during cytokinesis, transcription activated by mating factor	CHS1	YNL192W	PAS_chr1-1_0393	F2QMQ0_KOMPC	2862	953	2862	0	Chitin synthase I
CHS2	CHS2_1	CHS2	52.71	46.63	42.38	70.73	63.7	51.93	59.31	64.28	52.74	73.94	69.86	67.78	0.231549	0.138796	0.00566075	0.197582	0.114332	0.259376	0.321551	0.600228	0.278677	0.340851		CHS2	CHS2	Chitin synthase II, catalyzes transfer of N-acetylglucosamine (GlcNAc) to chitin upon activation of zymogenic form, required for chitin synthesis in the primary septum during cytokinesis, localization in S. cerevisiae regulated by Cdk1p during mitosis, phosphorylation by Dbf2p kinase regulates its dynamics and chitin synthesis during cytokinesis	CHS2	YBR038W		A0A1G4KPN2_KOMPC	3138	1045	3138	0	Chitin synthase II
CHS3	CHS3_1	CHS3	96.65	113.55	100.77	107.56	123.49	116.9	50.22	67.46	78.55	101.39	99.09	95.57	0.862939	0.0161985	0.892813	0.0232038	0.758439	0.0473613	-0.661175	-0.0370005	0.624175	-0.0843618	B	CHS3	CHS3	Chitin synthase III, catalyzes the transfer of N-acetylglucosamine (GlcNAc) to chitin, required for synthesis of the majority of cell wall chitin, the chitin ring during bud emergence, and spore wall chitosan	CHS3	YBR023C	PAS_chr2-1_0065	F2QU42_KOMPC	3567	1188	3567	0	Chitin synthase III
CHS5	CHS5_1	CHS5	87.09	100.12	93.89	66.73	75.57	89.38	77.39	74	98.2	56.94	59.53	94.94	0.0687882	0.442625	0.0600032	0.265134	0.946043	-0.39467	-0.166744	-0.409386	-0.242642	-0.0147156		CHS5	CHS5	Component of the exomer complex, which also contains Csh6p, Bch1p, Bch2p, and Bud7p and is involved in export of selected proteins, such as chitin synthase Chs3p, from the Golgi to the plasma membrane	CHS5	YLR330W	PAS_chr4_0675	F2QYI7_KOMPC	1803	600	1803	0	Exomer complex component
CHZ1	CHZ1_1	CHZ1	58.65	50.56	68.68	56.47	42.95	56.86	48.61	43.82	68.95	49.29	34.38	76.59	0.240096	0.600173	0.56745	0.961334	0.550361	-0.331694	-0.148846	-0.162647	-0.0138009	0.169046		CHZ1	CHZ1	Histone chaperone for Htz1p/H2A-H2B dimer, required for the stabilization of the Chz1p-Htz1-H2B complex, has overlapping function with Nap1p, S. cerevisiae null mutant displays weak sensitivity to MMS and benomyl, contains a highly conserved CHZ motif, protein abundance increases in response to DNA replication stress	CHZ1	YER030W	PAS_chr1-4_0527	F2QPW8_KOMPC	447	148	447	0	Histone chaperone
CIA1	CIA1_1	CIA1	18.17	32.76	23.36	23.53	20.99	36.65	21.97	19.27	30.23	12.57	17.25	31.69	0.91226	0.929242	0.405796	0.456549	0.342075	0.0335574	-0.0272878	-0.257128	-0.22984	-0.290685		CIA1	CIA1	Component of cytosolic iron-sulfur protein assembly (CIA) machinery, acts at a late step of Fe-S cluster assembly, forms the CIA targeting complex with Cia2p and Met18p that directs Fe-S cluster incorporation into a subset of proteins involved in methionine biosynthesis, DNA replication and repair, transcription, and telomere maintenance, contains WD40 repeats, ortholog of human Ciao1 protein	CIA1	YDR267C	PAS_chr1-3_0207	F2QNE1_KOMPC	1044	347	1044	0	Cytosolic iron-sulfur protein assembly protein
CIA2	CIA2_1	CIA2	4.63	13.32	26.16	28.46	11.77	27.1	16.41	4.39	25.45	6.61	9.16	24.69	0.382207	0.917014	0.772082	0.693123	0.243521	0.47572	0.0574024	-0.160407	-0.21781	-0.636127		CIA2	CIA2	Component of cytosolic iron-sulfur protein assembly (CIA) machinery, acts at a late step of Fe-S cluster assembly, forms the CIA targeting complex with Cia1p and Met18p that directs Fe-S cluster incorporation into a subset of proteins involved in methionine biosynthesis, DNA replication and repair, transcription, and telomere maintenance, ortholog of human FAM96B	CIA2	YHR122W		A0A1G4KPR9_KOMPC	603	200	603	0	Iron-sulfur protein assembly (CIA) machinery subunit
CIC1	CIC1_1	CIC1	84.6	54.75	49.4	61.41	82.59	77.02	30.93	59.9	59.65	65.39	81.79	58.22	0.776867	0.243158	0.660733	0.108069	0.875385	0.0855145	-0.354274	0.132761	0.487035	0.047247		CIC1	CIC1	Essential protein in S. cerevisiae that interacts with proteasome components and has a potential role in proteasome substrate specificity, also copurifies with 66S pre-ribosomal particles	CIC1	YHR052W	PAS_c121_0005	F2QQA2_KOMPC	1233	410	1233	0	Proteasome-interacting protein
CIN1	CIN1_1	CIN1	8.27	10.81	9.56	14.6	13.65	12.7	9.7	8.87	12.61	8.82	10.19	12.56	0.106733	0.4872	0.491418	0.995306	0.356932	0.391805	0.170998	0.169559	-0.00143827	-0.222246		CIN1	CIN1	Tubulin folding factor D involved in beta-tubulin (Tub2p) folding, isolated in S. cerevisiae as mutant with increased chromosome loss and sensitivity to benomyl	CIN1	YOR349W	PAS_chr3_0320	F2QWR9_KOMPC	3135	1044	3135	0	Tubulin folding factor D
CIN4	CIN4_1	CIN4	19.18	24.13	20.55	26.71	19.87	21.92	19.59	18.67	22.95	18.6	19.06	22.75	0.987917	0.951334	0.902451	0.950641	0.888833	0.00527073	-0.0215263	-0.0433455	-0.0218193	-0.0486163		CIN4	CIN4	GTP-binding protein involved in beta-tubulin (Tub2p) folding, isolated in S. cerevisiae as mutant with increased chromosome loss and sensitivity to benomyl, regulated by the GTPase-activating protein, Cin2p, the human retinitis pigmentosa 2 (RP2) homolog	CIN4	YMR138W	PAS_chr4_0262	F2QZR7_KOMPC	567	188	567	0	GTP-binding protein
CIN5-1	CIN5-1_1	CIN5-1	83.81	75.2	78.11	129.87	82.92	55.49	66.99	53.03	81.45	83.52	100.93	103.2	0.9047	0.35572	0.267191	0.0417837	0.318156	0.0309874	-0.24149	0.287938	0.529428	0.256951	B	CIN5-1	CIN5-1	Basic leucine zipper (bZIP) transcription factor of the yAP-1 family, physically interacts with the Tup1-Cyc8 complex and recruits Tup1p to its targets, mediates pleiotropic drug resistance and salt tolerance, in S. cerevisiae the protein is nuclearly localized under oxidative stress and sequestered in the cytoplasm by Lot6p under reducing conditions, Pichia pastoris does not have the paralog YAP6	CIN5	YOR028C	PAS_FragB_0066	F2QQI1_KOMPC	609	202	609	0	Basic leucine zipper transcription factor of the yAP-1 family (isoform 1)
CIN5-2	CIN5-2_1	CIN5-2	19.62	31.38	32.32	55.81	34.25	33.68	23.45	25.27	37.02	28.66	34.19	31.86	0.178952	0.877587	0.569102	0.676623	0.440426	0.420385	0.0490458	0.180888	0.131843	-0.239496		CIN5-2	CIN5-2	Basic leucine zipper (bZIP) transcription factor of the yAP-1 family, physically interacts with the Tup1-Cyc8 complex and recruits Tup1p to its targets, mediates pleiotropic drug resistance and salt tolerance, in S. cerevisiae the protein is nuclearly localized under oxidative stress and sequestered in the cytoplasm by Lot6p under reducing conditions, Pichia pastoris does not have the paralog YAP6	CIN5	YOR028C	PAS_chr4_0887	F2QXW7_KOMPC	597	198	597	0	Basic leucine zipper transcription factor of the yAP-1 family (isoform 2)
CIR1	CIR1_1	CIR1	210.83	200.21	196.83	166.73	174.17	159.07	168.54	147.64	194.49	178.09	203.24	169.3	0.0966716	0.304158	0.631151	0.583953	0.23787	-0.409584	-0.253773	-0.118498	0.135275	0.291086		CIR1	CIR1	Mitochondrial protein that interacts with frataxin (Yfh1p), putative ortholog of mammalian electron transfer flavoprotein complex subunit ETF-beta, may have a role in oxidative stress response	CIR1	YGR207C	PAS_chr4_0939	F2QZP5_KOMPC	762	253	820	1	Putative electron transfer flavoprotein subunit
CIR2	CIR2_1	CIR2	88.54	112.03	76.79	82.98	86.34	95.54	49.94	69.05	74.77	63.87	77.11	77.36	0.43	0.0255545	0.160238	0.407142	0.535696	-0.177384	-0.504358	-0.316819	0.187539	-0.139434		CIR2	CIR2	Putative ortholog of human electron transfer flavoprotein dehydrogenase (ETF-dH), found in a large supramolecular complex with other mitochondrial dehydrogenases, may have a role in oxidative stress response	CIR2	YOR356W	PAS_chr1-4_0058	F2QN15_KOMPC	1890	629	1890	0	Putative electron transfer flavoprotein dehydrogenase
CIT1	CIT1_1	CIT1	1666.76	1463.92	1186.71	992.46	1375.15	1156.7	1789.69	1893.75	1273.2	1475.11	1447.3	1008.68	0.222979	0.538321	0.776603	0.368589	0.349848	-0.419901	0.21202	-0.0977727	-0.309793	0.322128		CIT1	CIT1	Citrate synthase, catalyzes the condensation of acetyl coenzyme A and oxaloacetate to form citrate, the rate-limiting enzyme of the TCA cycle, nuclear encoded mitochondrial protein, Pichia pastoris does not have the paralog CIT2	CIT1	YNR001C	PAS_chr1-1_0475	F2QMD2_KOMPC	1410	469	1410	0	Citrate synthase
CKA1	CKA1_1	CKA1	24.64	38.52	40.21	48.32	28.28	38.28	31.99	26.84	37.72	29.89	33.03	44.67	0.961098	0.688358	0.822754	0.531059	0.858928	0.0120652	-0.100343	0.0558953	0.156239	0.0438301		CKA1	CKA1	Alpha catalytic subunit of casein kinase 2 (CK2), a Ser/Thr protein kinase with roles in cell growth and proliferation, CK2, comprised of CKA1, CKA2, CKB1 and CKB2, has many substrates including transcription factors and all RNA polymerases, regulates Fkh1p-mediated donor preference during mating-type switching	CKA1	YIL035C	PAS_chr3_0549	F2QW36_KOMPC	996	331	996	0	Casein kinase II catalytic subunit alpha
CKA2	CKA2_1	CKA2	136.82	162.75	183.41	164.59	144.3	169.11	124.67	120.64	185.09	137.36	145.26	191.07	0.529251	0.471199	0.919557	0.535367	0.597395	-0.143824	-0.165154	-0.0231326	0.142021	0.120691		CKA2	CKA2	Alpha' catalytic subunit of casein kinase 2 (CK2), CK2 is a Ser/Thr protein kinase with roles in cell growth and proliferation, CK2, comprised of CKA1, CKA2, CKB1 and CKB2, has many substrates including transcription factors and all RNA polymerases, protein abundance in S. cerevisiae increases in response to DNA replication stress, regulates Fkh1p-mediated donor preference during mating-type swit…	CKA2	YOR061W	PAS_chr1-4_0262	F2QLD9_KOMPC	1005	334	1064	1	Casein kinase II subunit alpha'
CKB1	CKB1_1	CKB1	99.75	103.54	104.81	114	106.45	100.26	86.33	86.81	105.39	89.51	119.57	101.34	0.739956	0.511463	0.909539	0.440627	0.65503	-0.0705256	-0.140471	0.024263	0.164734	0.0947885		CKB1	CKB1	Beta regulatory subunit of casein kinase 2 (CK2), a Ser/Thr protein kinase with roles in cell growth and proliferation, CK2, comprised of CKA1, CKA2, CKB1 and CKB2, has many substrates including transcription factors and all RNA polymerases	CKB1	YGL019W	PAS_chr4_0402	F2QZB7_KOMPC	741	246	741	0	Casein kinase II regulatory subunit beta
CKB2	CKB2_1	CKB2	102.9	111.84	108.56	216.21	141.49	121.35	99.04	104.45	116.66	161.93	171.02	199.79	0.044434	0.966851	0.000620108	0.00051993	0.15218	0.431505	-0.00900774	0.735851	0.744858	0.304345	B	CKB2	CKB2	Beta' regulatory subunit of casein kinase 2 (CK2), a Ser/Thr protein kinase with roles in cell growth and proliferation, CK2, comprised of CKA1, CKA2, CKB1 and CKB2, has many substrates including transcription factors and all RNA polymerase	CKB2	YOR039W	PAS_chr2-2_0247	F2QRC9_KOMPC	702	233	702	0	Casein kinase II regulatory subunit beta'
CKI1	CKI1_1	CKI1	54.52	62.28	58.73	97.99	71.13	70.43	93.95	74.07	84.86	59.99	81.57	105.74	0.247814	0.0524537	0.0721069	0.888037	0.51739	0.319415	0.536532	0.497718	-0.038814	0.178304		CKI1	CKI1	Choline kinase, catalyzes the first step in phosphatidylcholine synthesis via the CDP-choline (Kennedy pathway), exhibits some ethanolamine kinase activity contributing to phosphatidylethanolamine synthesis via the CDP-ethanolamine pathway, Pichia pastoris does not have the paralog EKI1	CKI1	YLR133W	PAS_chr1-4_0390	F2QPH7_KOMPC	1719	572	1719	0	Choline kinase
CKS1	CKS1_1	CKS1	76.24	62.45	78.07	156.49	78.6	67.03	70.81	55.59	84.31	89.85	65.63	76.08	0.300029	0.870456	0.730789	0.611166	0.489596	0.319588	-0.0510591	0.107447	0.158506	-0.212141		CKS1	CKS1	Cyclin-dependent protein kinase regulatory subunit and adaptor, interacts with Cdc28p(Cdk1p), required for G1/S and G2/M phase transitions and budding, mediates the phosphorylation and degradation of Sic1p, modulates proteolysis of M-phase targets through interactions with the proteasome, role in transcriptional regulation, recruiting proteasomal subunits to target gene promoters	CKS1	YBR135W	PAS_chr2-2_0298	F2QRI2_KOMPC	300	99	300	0	Cyclin-dependent kinases regulatory subunit
CLA4	CLA4_1	CLA4	46.49	65.87	62.23	57.95	74.26	72.85	66.06	54.3	74.85	43.31	46.07	52.35	0.639704	0.514492	0.295665	0.0894199	0.129333	0.123666	0.172502	-0.277545	-0.450047	-0.401211		CLA4	CLA4	Cdc42p-activated signal transducing kinase, member of the PAK (p21-activated kinase) family, along with Ste20p and Skm1p, involved in septin ring assembly, vacuole inheritance, cytokinesis, sterol upTake regulation, phosphorylates Cdc3p and Cdc10p, Pichia pastoris does not have the paralog SKM1	CLA4	YNL298W	PAS_chr4_0313	F2QZL2_KOMPC	2262	753	2262	0	Protein kinase
CLB2	CLB2_1	CLB2	36.68	50.42	42.36	89.22	40.91	46.55	27.95	23.87	39.4	48.27	57.99	58.42	0.219543	0.058798	0.142687	0.000787192	0.805719	0.314076	-0.49183	0.376595	0.868425	0.0625186	B	CLB2	CLB2	B-type cyclin involved in cell cycle progression, activates Cdc28p to promote the transition from G2 to M phase, accumulates during G2 and M, then targeted via a destruction box motif for ubiquitin-mediated degradation by the proteasome, Pichia pastoris does not have the paralog CLB1	CLB2	YPR119W	PAS_chr2-1_0102	F2QU05_KOMPC	1209	402	1209	0	G2/mitotic-specific cyclin
CLB4	CLB4_1	CLB4	54	62.33	85.84	70.79	82.01	72.47	63.43	59.15	83.11	55.78	57.14	66.33	0.909636	0.939369	0.447838	0.403059	0.380613	0.025085	0.0168823	-0.16892	-0.185803	-0.194005		CLB4	CLB4	B-type cyclin involved in cell cycle progression, activates Cdc28p to promote the G2/M transition, may be involved in DNA replication and spindle assembly, accumulates during S phase and G2, then targeted for ubiquitin-mediated degradation, Pichia pastoris does not have the paralog CLB3	CLB4	YLR210W	PAS_chr4_0604	F2QYQ7_PICP7	1374	457	1374	0	B-type cyclin
CLC1	CLC1_1	CLC1	164.62	197.8	186.29	260.64	156.34	177.87	163.15	151.38	215.53	140.84	150.89	261.24	0.942529	0.841756	0.97938	0.821469	0.921857	-0.0164688	-0.0457624	0.00592364	0.051686	0.0223925		CLC1	CLC1	Clathrin light chain, subunit of the major coat protein involved in intracellular protein transport and endocytosis, thought to regulate clathrin function, two Clathrin heavy chains (CHC1) form the clathrin triskelion structural component, YGR167W	CLC1	YGR167W	PAS_chr1-4_0158	F2QNA7_KOMPC	654	217	654	0	Clathrin light chain
CLD1-1	CLD1-1_1	CLD1-1	52	46.24	56.71	63.75	89.63	46.43	64.09	56.17	52.74	96.85	84.78	64.23	0.370828	0.554971	0.010178	0.0473654	0.0915054	0.245876	0.162896	0.706085	0.543189	0.460209	B	CLD1-1	CLD1-1	Mitochondrial cardiolipin-specific phospholipase, functions upstream of Taz1p to generate monolyso-cardiolipin, transcription increases upon genotoxic stress, involved in restricting Ty1 transposition, has homology to mammalian CGI-58	CLD1	YGR110W	PAS_chr2-1_0786	F2QRZ3_KOMPC	1164	387	1164	0	Cardiolipin-specific phospholipase (isoform 1)
CLD1-2	CLD1-2_1	CLD1-2	97.3	128.87	137.24	171.93	105.47	143.44	255.63	152.88	157.62	209.13	135.69	300.53	0.761555	0.0150434	0.00256369	0.558358	0.00655251	0.0834393	0.668277	0.828629	0.160351	0.745189		CLD1-2	CLD1-2	Mitochondrial cardiolipin-specific phospholipase, functions upstream of Taz1p to generate monolyso-cardiolipin, transcription increases upon genotoxic stress, involved in restricting Ty1 transposition, has homology to mammalian CGI-58	CLD1	YGR110W	PAS_chr2-1_0242	F2QTL2_KOMPC	1290	429	1290	0	Cardiolipin-specific phospholipase (isoform 2)
CLF1	CLF1_1	CLF1	17.79	21.41	15.95	19.18	16.13	18.21	15.86	17.39	22.96	15.29	13.46	17.42	0.6466	0.638168	0.43393	0.209326	0.739161	-0.110161	0.113459	-0.190426	-0.303886	-0.0802653		CLF1	CLF1	Member of the NineTeen Complex (NTC) that contains Prp19p and stabilizes U6 snRNA in catalytic forms of the spliceosome containing U2, U5, and U6 snRNAs, homolog of Drosophila crooked neck protein, interacts with U1 snRNP proteins	CLF1	YLR117C	PAS_chr3_0325	F2QWR5_KOMPC	2070	689	2070	0	NineTeen Complex (NTC) component
CLG1	CLG1_1	CLG1	72.51	540.84	666.39	505.88	148.96	831.45	72.63	56.88	780.72	41.52	45.81	282.07	0.855416	0.449968	0.00965413	0.0668187	0.0055985	0.129703	-0.53792	-1.84429	-1.30637	-1.97399		CLG1	CLG1	Cyclin-like protein that interacts with Pho85p, has sequence similarity to G1 cyclins PCL1 and PCL2	CLG1	YGL215W	PAS_chr4_0189	F2QZZ7_KOMPC	954	317	954	0	Cyclin
CLN1	CLN1_1	CLN1	0.88	1.87	1.53	0.53	0	4.39	0	0.83	0.77	0.74	0.76	4.16	0.877752	0.376006	0.718496	0.218555	0.828106	0.186463	-1.2349	0.441553	1.67645	0.25509		CLN1	CLN1	G1 cyclin involved in regulation of the cell cycle, activates Cdc28p kinase to promote the G1 to S phase transition, late G1 specific expression in S. cerevisiae depends on transcription factor complexes, MBF (Swi6p-Mbp1p) and SBF (Swi6p-Swi4p), Pichia pastoris has also the paralog CLN2	CLN1	YMR199W	PAS_chr4_0296	F2QZN2_KOMPC	318	105	318	0	G1/S-specific cyclin
CLN2	CLN2_1	CLN2	97.77	170.47	151.37	124	91.7	171.06	127.74	116.13	186.74	80.93	78.96	89.62	0.37707	0.84418	0.0058623	0.00314467	0.0602436	-0.22622	0.0503689	-0.709195	-0.759564	-0.482975	C	CLN2	CLN2	G1 cyclin involved in regulation of the cell cycle, activates Cdc28p kinase to promote the G1 to S phase transition, late G1 specific expression in S. cerevisiae depends on transcription factor complexes, MBF (Swi6p-Mbp1p) and SBF (Swi6p-Swi4p), Pichia pastoris has also the paralog CLN1	CLN2	YPL256C		F2QQG3_KOMPC	1338	445	1338	0	G1/S-specific cyclin
CLN3-1	CLN3-1_1	CLN3-1	97.89	259	253.06	176.09	152.48	360.98	190.08	259.55	288.78	84.44	88.51	144.51	0.774836	0.307919	0.0033413	7.68785e-05	0.00126498	0.0885433	0.315725	-0.912405	-1.22813	-1.00095	C	CLN3-1	CLN3-1	G1 cyclin involved in cell cycle progression, activates Cdc28p kinase to promote the G1 to S phase transition, plays a role in regulating transcription of the other G1 cyclins, CLN1 and CLN2, regulated by phosphorylation and proteolysis, acetly-CoA induces in S. cerevisiae CLN3 transcription in response to nutrient repletion to promote cell-cycle entry	CLN3	YAL040C	PAS_chr1-4_0054	F2QN12_KOMPC	1077	358	1077	0	G1/S-specific cyclin (isoform 1)
CLN3-2	CLN3-2_1	CLN3-2	26.43	34.51	30.59	37.1	35.65	28.54	31.75	35.5	34.75	31.13	28.79	27.62	0.914497	0.465647	0.86412	0.36694	0.779153	0.0241622	0.164996	-0.0388996	-0.203896	-0.0630618		CLN3-2	CLN3-2	G1 cyclin involved in cell cycle progression, activates Cdc28p kinase to promote the G1 to S phase transition, plays a role in regulating transcription of the other G1 cyclins, CLN1 and CLN2, regulated by phosphorylation and proteolysis, acetly-CoA induces in S. cerevisiae CLN3 transcription in response to nutrient repletion to promote cell-cycle entry	CLN3	YAL040C	PAS_chr1-4_0440	F2QPN1_KOMPC	1551	516	1551	0	G1/S-specific cyclin (isoform 2)
CLP1	CLP1_1	CLP1	28.27	27.84	28.94	33.41	37.45	32.06	21.31	19.73	25.99	29.49	36.94	25.74	0.528437	0.154943	0.554405	0.0437756	0.972036	0.149092	-0.341848	0.140835	0.482684	-0.00825678		CLP1	CLP1	Component of the cleavage and polyadenylation factor I (CF I), CF 1, composed of the CF 1A complex (Rna14p, Rna15p, Clp1p, Pcf11p) and Hrp1, is involved in cleavage and polyadenylation of mRNA 3' ends, involved in both the endonucleolyitc cleavage and polyadenylation steps of mRNA 3'-end maturation	CLP1	YOR250C	PAS_chr3_0742	F2QVI4_KOMPC	1470	489	1538	1	Cleavage and polyadenylation factor component
CLU1	CLU1_1	CLU1	111.77	119.93	116.79	66.13	75.78	119.17	90.34	184.92	102.7	94.77	72.87	74.66	0.0913138	0.650397	0.12736	0.0479291	0.870586	-0.538166	0.144409	-0.486212	-0.630621	0.0519539	C	CLU1	CLU1	Subunit of the eukaryotic translation initiation factor 3 (eIF3), component of unknown function, in S. cerevisiae deletion causes defects in mitochondrial organization but not in growth or translation initiation, can rescue cytokinesis and mitochondrial organization defects of the Dictyostelium cluA- mutant, eIF3 is also involved in programmed stop codon readthrough	CLU1	YMR012W		F2QUZ0_KOMPC	3888	1295	3955	1	Translation initiation factor eIF3 subunit
CMC1	CMC1_1	CMC1	23.62	47.94	57.36	33.1	25.09	45.02	23.75	30.38	51.33	27.54	24.27	37.06	0.224622	0.44425	0.152858	0.503679	0.814133	-0.445722	-0.282706	-0.533219	-0.250513	-0.0874973		CMC1	CMC1	Copper-binding protein of the mitochondrial intermembrane space, evolutionarily conserved, may be involved in delivering copper from the matrix to the cytochrome c oxidase complex, contains a twin CX9C motif	CMC1	YKL137W	PAS_chr1-4_0482	F2QPS5_KOMPC	366	121	366	0	Copper-binding protein
CMC2	CMC2_1	CMC2	63.75	50.98	75.5	82.27	57.63	64.73	42.92	56.3	55.74	81.1	67.08	77.71	0.821896	0.245097	0.461223	0.0570771	0.330429	-0.0650339	-0.342586	0.213873	0.556459	0.278907		CMC2	CMC2	Protein of the mitochondrial intermembrane space with a role in respiratory chain complex assembly or maintenance, contains twin Cx9C motifs that can form coiled coil-helix-coiled-coil helix fold	CMC2	YBL059C-A	PAS_chr2-2_0456	F2QQU6_KOMPC	315	104	315	0	Respiratory chain complex assembly or maintenance protein
CMD1	CMD1_1	CMD1	518.16	518.77	591.09	661.5	659.4	554.56	656.1	598.85	748.16	775.02	844.65	875.86	0.7751	0.254239	0.0152531	0.198098	0.0320116	0.0742956	0.296624	0.630823	0.334199	0.556527		CMD1	CMD1	Calmodulin, Ca++ binding protein that regulates Ca++ independent processes (mitosis, bud growth, actin organization, endocytosis, etc.) and Ca++ dependent processes (stress-activated pathways), targets include Nuf1p, Myo2p and calcineurin	CMD1	YBR109C	PAS_chr2-1_0758	F2QS25_KOMPC	450	149	500	1	Calmodulin
CMK2	CMK2_1	CMK2	61.36	80.65	63.37	85.48	51.69	73.28	72.77	67.12	80.93	65.53	69.55	120.26	0.699173	0.575678	0.140121	0.358866	0.061163	-0.08402	0.122007	0.321006	0.199	0.405026		CMK2	CMK2	Calmodulin-dependent protein kinase, may play a role in stress response, many CA++/calmodulan dependent phosphorylation substrates demonstrated in vitro, amino acid sequence similar to mammalian Cam Kinase II, Pichia pastoris does not have the paralog CMK1	CMK2	YOL016C	PAS_chr1-4_0302	F2QP89_KOMPC	1191	396	1191	0	Calmodulin-dependent protein kinase
CMP2	CMP2_1	CMP2	33.68	49.31	53.77	45.3	45.21	63.01	56.9	53.83	71.57	43.46	41.2	63.06	0.819969	0.0517217	0.584499	0.161436	0.746935	0.048993	0.419073	0.118267	-0.300806	0.0692743		CMP2	CMP2	Calcineurin A, one isoform (the other is Cna1p) of the catalytic subunit of calcineurin, a Ca++/calmodulin-regulated protein phosphatase which regulates Crz1p (a stress-response transcription factor), the other calcineurin subunit is CNB1, Pichia pastoris does not have the paralog CNA1	CMP2	YML057W	PAS_chr3_0414	F2QWH4_KOMPC	1731	576	1731	0	Calcineurin A catalytic subunit
CMR1	CMR1_1	CMR1	18.59	35.02	28.2	37.11	25.48	33.41	25.12	17.48	32.82	21.32	25.28	32.25	0.662167	0.752458	0.924613	0.825113	0.594214	0.120654	-0.0878337	-0.0263436	0.0614901	-0.146998		CMR1	CMR1	Nuclear protein with a role in protein quality control, localizes in S. cerevisiae to the intranuclear quality control compartment (INQ) in response to proteasome inhibition or DNA replication stress, INQ likely sequesters proteins involved in DNA metabolism for degradation or re-folding, DNA-binding protein with preference for UV-damaged DNA, contains three WD domains (WD-40 repeat), human ortho…	CMR1	YDL156W	PAS_chr1-4_0653	F2QMW9_KOMPC	1605	534	1605	0	DNA damage-binding protein
CMR3	CMR3_1	CMR3	2.46	4.08	3.69	32.5	4.71	5.34	5.92	6.23	6.5	5.97	6.83	7.95	0.00102587	0.133237	0.0752809	0.777246	0.126751	1.8783	0.877649	1.03714	0.159496	-0.841151		CMR3	CMR3	Putative zinc finger protein, in S. cerevisiae YPR013C is not an essential gene	CMR3	YPR013C		A0A1G4KQ04_KOMPC	1020	339	1020	0	Putative zinc finger protein
CMS1	CMS1_1	CMS1	34.23	25.15	24.15	34.88	55.71	32.89	19.22	26.78	32.17	37.7	38.23	32.37	0.178351	0.778986	0.230764	0.138061	0.890381	0.443385	-0.0943497	0.398523	0.492873	-0.0448622		CMS1	CMS1	Putative subunit of the 90S preribosome processome complex, overexpression in S. cerevisiae rescues supressor mutant of mcm10, S. cerevisiae null mutant is viable, in S. cerevisiae relocalizes from nucleus to cytoplasm upon DNA replication stress	CMS1	YLR003C	PAS_chr3_0910	F2QV05_KOMPC	603	200	603	0	Putative 90S preribosome processome complex subunit
CNB1	CNB1_1	CNB1	51.24	51.25	62.05	63.1	43.87	52.63	55.78	64.67	63.72	58.6	53.66	100.87	0.483362	0.603138	0.176272	0.403381	0.0383587	-0.189259	0.140659	0.364564	0.223905	0.553823		CNB1	CNB1	Calcineurin B, the regulatory subunit of calcineurin, a Ca++/calmodulin-regulated type 2B protein phosphatase which regulates Crz1p (a stress-response transcription factor), the other calcineurin subunit is encoded by CNA1 and/or CMP1, protein abundance in S. cerevisiae increases in response to DNA replication stress	CNB1	YKL190W	PAS_chr2-1_0595	F2QSJ9_KOMPC	528	175	585	1	Calcineurin B regulatory subunit
CNE1	CNE1_1	CNE1	886.02	754.66	671.12	453.78	426.19	287.19	325.72	295.27	287.87	432.6	434.26	488.3	4.46183e-05	1.01406e-06	0.00542894	0.0349356	0.193315	-1.12574	-1.34915	-0.766832	0.582318	0.358907	B	CNE1	CNE1	Calnexin, integral membrane ER chaperone involved in folding and quality control of glycoproteins, chaperone activity is inhibited by Mpd1p, with which Cne1p interacts, 24% identical to mammalian calnexin, Ca+ binding not yet shown in yeast	CNE1	YAL058W	PAS_chr2-1_0322	F2QTD2_KOMPC	1698	565	1698	0	Calnexin
CNS1	CNS1_1	CNS1	13.04	28.58	20.38	49.1	28.55	37.12	7.32	3.21	28.49	13.8	24.53	43.96	0.0704675	0.117948	0.353578	0.0127389	0.37867	0.780549	-0.688001	0.402658	1.09066	-0.377891	B	CNS1	CNS1	TPR-containing co-chaperone, binds both Hsp82p (Hsp90) and Ssa1p (Hsp70) and stimulates the ATPase activity of SSA1, S. cerevisiae ts mutants reduce Hsp82p function while over expression suppresses the phenotypes of an HSP82 ts allele and a cpr7 deletion	CNS1	YBR155W	PAS_chr2-1_0849	F2QSY1_KOMPC	1155	384	1155	0	TPR-containing co-chaperone
COA1	COA1_1	COA1	76.37	69.29	80.69	66.39	68.49	71.72	73.08	85.54	70.37	84.11	65.74	73.98	0.287846	0.980897	0.984036	0.96488	0.296425	-0.26473	0.00598005	-0.00500255	-0.0109826	0.259728		COA1	COA1	Mitochondrial inner membrane protein required for assembly of the cytochrome c oxidase complex (complex IV), interacts with complex IV assembly factor Shy1p during the early stages of assembly	COA1	YIL157C	PAS_chr4_0744	F2QYB3_KOMPC	588	195	588	0	Cytochrome c oxidase assembly factor 1
COA3	COA3_1	COA3	193.51	293.92	237.99	350.24	338.08	205.14	200.24	254.46	183.22	359.75	347.13	263.48	0.47865	0.571524	0.0766939	0.0193667	0.284437	0.191751	-0.154297	0.479807	0.634104	0.288056	B	COA3	COA3	Mitochondrial inner membrane protein that participates in regulation of COX1 translation, Cox1p stabilization, and cytochrome oxidase assembly	COA3	YJL062W-A	PAS_chr2-1_0565	F2QSN1_KOMPC	258	85	309	1	Cytochrome c oxidase assembly factor 3
COA4	COA4_1	COA4	39.84	43.77	61.99	37.15	34.33	61.06	41.8	45.84	66.44	46.67	36.38	45.11	0.469704	0.879732	0.583267	0.482738	0.867403	-0.283055	0.0593632	-0.217365	-0.276729	0.0656893		COA4	COA4	Twin Cx(9)C protein involved in cytochrome c oxidase organization, organization includes assembly or stability, localizes in S. cerevisiae to the mitochondrial intermembrane space via the Mia40p-Erv1p system, interacts genetically with CYC1 and with cytochrome c oxidase assembly factors	COA4	YLR218C		F2QLP9_KOMPC	231	76	393	3	Cytochrome c oxidase organization component
COA6	COA6_1	COA6	107	89.78	118.68	116.42	83.99	110.66	73.64	98.23	101.93	80.34	78.53	81.66	0.524415	0.390026	0.122698	0.491753	0.355211	-0.16609	-0.226627	-0.409498	-0.182871	-0.243407		COA6	COA6	Protein involved in cytochrome c oxidase assembly, also required for efficient formation of respiratory supercomplexes comprised of Complexes III and IV, localizes in S. cerevisiae to the mitochondrial intermembrane space, has a human homolog, transcription is induced in response to the DNA-damaging agent MMS, protein abundance increases in response to DNA replication stress	COA6	YMR244C-A	PAS_chr1-4_0018	F2QMX8_KOMPC	318	105	318	0	Cytochrome c oxidase assembly factor 6
COF1	COF1_1	COF1	782.51	820.55	930.05	721.78	939.01	873.12	930.99	770.86	929.69	812.74	853.72	804.39	0.66671	0.826684	0.974414	0.801756	0.690163	-0.115929	0.0589667	-0.00863926	-0.067606	0.10729		COF1	COF1	Cofilin, involved in pH-dependent actin filament depolarization, binds both actin monomers and filaments and severs filaments, involved in the selective sorting, export of the secretory cargo from the late golgi, genetically interacts with pmr1, thought to be regulated by phosphorylation at SER4, ubiquitous and essential in eukaryotes	COF1	YLL050C		F2QMY5_KOMPC	432	143	537	2	Cofilin
COG2	COG2_1	COG2	38.26	43.83	35.08	47.32	34.07	33.41	32.84	35.72	39.81	32.69	39.47	48.76	0.617166	0.774205	0.688483	0.490535	0.364517	-0.123628	-0.07155	0.0996912	0.171241	0.223319		COG2	COG2	Essential component in S. cerevisiae of the conserved oligomeric Golgi complex (Cog1p through Cog8p), a cytosolic tethering complex that functions in protein trafficking to mediate fusion of transport vesicles to Golgi compartments	COG2	YGR120C	PAS_chr3_0206	F2QX43_KOMPC	882	293	882	0	Conserved oligomeric Golgi complex subunit 2
COG3	COG3_1	COG3	35.35	50.67	40.17	42.97	27.51	34.23	31.38	31.95	43.15	19.91	20.62	34.55	0.0815253	0.311816	0.00113416	0.0244859	0.12423	-0.384609	-0.224072	-0.727561	-0.503489	-0.342952	C	COG3	COG3	Essential component in S. cerevisiae of the conserved oligomeric Golgi complex (Cog1p through Cog8p), a cytosolic tethering complex that functions in protein trafficking to mediate fusion of transport vesicles to Golgi compartments	COG3	YER157W	PAS_chr4_0916	F2R0C9_KOMPC	2154	717	2154	0	Conserved oligomeric Golgi complex subunit 3
COG4	COG4_1	COG4	22.87	27.91	26.88	33.78	23.33	23.42	20.59	22.14	25.75	22.09	28.31	25.64	0.721416	0.430496	0.947155	0.469717	0.771681	-0.0781075	-0.174121	-0.0146092	0.159512	0.0634984		COG4	COG4	Essential component in S. cerevisiae of the conserved oligomeric Golgi complex (Cog1p through Cog8p), a cytosolic tethering complex that functions in protein trafficking to mediate fusion of transport vesicles to Golgi compartments	COG4	YPR105C	PAS_chr1-1_0250	F2QNX0_KOMPC	2451	816	2451	0	Conserved oligomeric Golgi complex subunit 4
COG5	COG5_1	COG5	37.83	64.59	50.88	44.75	53.09	53.11	43.45	36.14	50.62	28.67	38.74	40.18	0.581527	0.361958	0.0365521	0.236654	0.119114	-0.125026	-0.20858	-0.481695	-0.273115	-0.356669		COG5	COG5	Component of the conserved oligomeric Golgi complex (Cog1p through Cog8p), a cytosolic tethering complex that functions in protein trafficking to mediate fusion of transport vesicles to Golgi compartments	COG5	YNL051W		F2QVW7_KOMPC	1128	375	1128	0	Conserved oligomeric Golgi complex subunit 5
COG6	COG6_1	COG6	39.15	48.15	36.38	42.71	39.49	36.43	34.79	33.76	36.61	32.51	35.2	41.02	0.444403	0.328862	0.493646	0.770429	0.938923	-0.161984	-0.207942	-0.14574	0.0622019	0.0162438		COG6	COG6	Component of the conserved oligomeric Golgi complex (Cog1p through Cog8p), a cytosolic tethering complex that functions in protein trafficking to mediate fusion of transport vesicles to Golgi compartments	COG6	YNL041C	PAS_chr4_0073	F2R0B6_KOMPC	2415	804	2415	0	Conserved oligomeric Golgi complex subunit 6
COG7	COG7_1	COG7	57.04	83.33	71.3	71.3	65.55	60.12	56.19	42.77	68.4	47.14	46.94	61.67	0.302185	0.183216	0.0620317	0.590526	0.394659	-0.227278	-0.295722	-0.416112	-0.12039	-0.188833		COG7	COG7	Component of the conserved oligomeric Golgi complex (Cog1p through Cog8p), a cytosolic tethering complex that functions in protein trafficking to mediate fusion of transport vesicles to Golgi compartments	COG7	YGL005C	PAS_chr1-1_0116	F2QMC6_KOMPC	885	294	885	0	Conserved oligomeric Golgi complex subunit 7
COG8	COG8_1	COG8	26.75	49.68	40.64	67.79	40.7	53.36	26.82	28.35	51.14	33.16	35.7	64.92	0.176087	0.641651	0.44284	0.216952	0.560209	0.352469	-0.122629	0.201349	0.323979	-0.151119		COG8	COG8	Component of the conserved oligomeric Golgi complex (Cog1p through Cog8p), a cytosolic tethering complex that functions in protein trafficking to mediate fusion of transport vesicles to Golgi compartments	COG8	YML071C	PAS_chr2-2_0228	F2QRA7_KOMPC	1251	416	1251	0	Conserved oligomeric Golgi complex subunit 8
COP1	COP1_1	COP1	191.03	219.69	194.91	146.34	173.92	178.99	180.07	178.6	175.31	142.08	141.84	175.49	0.113102	0.498087	0.123371	0.387885	0.965966	-0.39393	-0.16849	-0.383317	-0.214826	0.0106132		COP1	COP1	Alpha subunit of COPI vesicle coatomer complex, which surrounds transport vesicles in the early secretory pathway	COP1	YDL145C	PAS_chr1-1_0294	F2QP20_KOMPC	3621	1206	3621	0	Coatomer complex subunit alpha
COQ1	COQ1_1	COQ1	149.34	194.5	193.39	143.71	177.63	183.55	181.44	181.68	191.71	162.83	138	149.26	0.466996	0.822463	0.422443	0.304481	0.939518	-0.198834	0.0613625	-0.219585	-0.280947	-0.0207502		COQ1	COQ1	Hexaprenyl pyrophosphate synthetase, catalyzes the first step in ubiquinone (coenzyme Q) biosynthesis	COQ1	YBR003W	PAS_chr4_0819	F2QY29_KOMPC	1425	474	1425	0	Hexaprenyl pyrophosphate synthase
COQ10	COQ10_1	COQ10	11.37	12.65	10.33	25.66	12.95	15.35	8.13	13.14	11.76	18.7	14.9	14.96	0.214827	0.948366	0.236096	0.209499	0.966038	0.555246	-0.0298211	0.536588	0.566409	-0.0186582		COQ10	COQ10	Coenzyme Q (ubiquinone) binding protein, functions in the delivery of Q<sub>6</sub> to its proper location for electron transport during respiration, START domain protein with homologs in bacteria and eukaryotes	COQ10	YOL008W	PAS_chr3_0270	F2QWW9_KOMPC	564	187	564	0	Coenzyme Q-binding protein
COQ11	COQ11_1	COQ11	79.34	64.1	53.68	63.47	61.45	56.87	66.25	66.34	67.55	56.39	72.51	69.23	0.300997	0.905733	0.914676	0.991054	0.252664	-0.240975	0.0276638	0.0250494	-0.0026144	0.266025		COQ11	COQ11	Putative oxidoreductase, subunit of Coenzyme Q biosynthetic complexes, required for synthesis of wild-type levels of Coenzyme Q (ubiquinone), member of the short-chain dehydrogenase/reductase (SDR) superfamily, orthologous gene in some other fungi is fused to the COQ10 ortholog	COQ11	YLR290C		A0A1G4KQU6_KOMPC	798	265	907	2	Putative oxidoreductase
COQ2	COQ2_1	COQ2	88.65	91.54	99.02	83.83	91.79	78.47	111.25	98.61	103.1	85.81	87.91	90.08	0.225685	0.453965	0.75662	0.289276	0.367671	-0.265503	0.164105	-0.0681087	-0.232214	0.197394		COQ2	COQ2	Para hydroxybenzoate: polyprenyl transferase, catalyzes the second step in ubiquinone (coenzyme Q) biosynthesis	COQ2	YNR041C	PAS_chr3_0291	F2QWV0_KOMPC	1098	365	1098	0	Para hydroxybenzoate: polyprenyl transferase
COQ3	COQ3_1	COQ3	54.9	67.97	51.24	71.94	43.5	53.64	44.71	49.58	62.5	51.84	47.01	51.63	0.499078	0.588316	0.448155	0.827253	0.929039	-0.153573	-0.123824	-0.173848	-0.0500244	-0.0202751		COQ3	COQ3	O-methyltransferase, catalyzes two different O-methylation steps in ubiquinone (Coenzyme Q) biosynthesis, component of a mitochondrial ubiquinone-synthesizing complex, phosphoprotein	COQ3	YOL096C	PAS_chr3_0169	F2QX79_KOMPC	945	314	945	0	O-methyltransferase
COQ4	COQ4_1	COQ4	75.23	146.41	122.28	59.6	65.21	101.67	102.97	108.27	105.82	76.59	63.98	109.36	0.00430055	0.733002	0.0750416	0.149618	0.285974	-0.696134	-0.0830304	-0.435031	-0.352001	0.261103		COQ4	COQ4	Protein with a role in ubiquinone (Coenzyme Q) biosynthesis, possibly functioning in stabilization of Coq7p, located in S. cerevisiae on the matrix face of the mitochondrial inner membrane, component of a mitochondrial ubiquinone-synthesizing complex	COQ4	YDR204W	PAS_chr3_0725	F2QVK4_KOMPC	912	303	912	0	Ubiquinone biosynthesis protein
COQ5	COQ5_1	COQ5	163.88	160.62	151.79	189.76	198.3	138.86	192.31	182.16	162.88	224.58	197.78	168.2	0.941546	0.485804	0.186791	0.532819	0.211213	0.0193146	0.183806	0.347935	0.16413	0.328621		COQ5	COQ5	2-hexaprenyl-6-methoxy-1,4-benzoquinone methyltransferase, involved in ubiquinone (Coenzyme Q) biosynthesis, localizes in S. cerevisiae to the matrix face of the mitochondrial inner membrane in a large complex with other ubiquinone biosynthetic enzymes	COQ5	YML110C	PAS_chr2-1_0763	F2QS18_KOMPC	885	294	885	0	2-hexaprenyl-6-methoxy-1,4-benzoquinone methyltransferase
COQ6	COQ6_1	COQ6	91.77	126.47	104.52	144.46	143.46	106.64	124	129.32	109.46	185.38	154.21	144.72	0.406702	0.364773	0.00305602	0.039556	0.0321585	0.178284	0.195208	0.636519	0.441311	0.458235		COQ6	COQ6	Flavin-dependent monooxygenase involved in ubiquinone biosynthesis, responsible for hydroxylation at position C5 and deamination at C4 during ubiquinone (Coenzyme Q) biosynthesis, localizes in S. cerevisiae to matrix face of mitochondrial inner membrane in a large complex with other ubiquinone biosynthetic enzymes, human homolog COQ6 can complement yeast null mutant and is implicated in steroid-r…	COQ6	YGR255C	PAS_chr2-2_0303	F2QRI7_KOMPC	1392	463	1392	0	Putative flavin-dependent monooxygenase
COQ8	COQ8_1	COQ8	65.14	80.58	69.96	60.1	58.32	70.3	62.13	61.68	75.8	57.67	49.68	76.7	0.127684	0.634583	0.303526	0.579178	0.624502	-0.301892	-0.0944116	-0.20474	-0.110328	0.0971526		COQ8	COQ8	ATPase required for ubiquinone biosynthesis and respiratory growth, maintains levels of CoQ biosynthetic proteins, binds to CoQ biosynthesis intermediates, UbiB protein kinase-like family member that lacks canonical protein kinase activity, similar to prokaryotic proteins involved in ubiquinone biosynthesis, human homolog ADCK3 complements a coq8 null, is associated with CoQ and respiratory-chain…	COQ8	YGL119W	PAS_chr1-4_0692	F2QQ36_KOMPC	1764	587	1764	0	Ubiquinone biosynthesis protein
COQ9	COQ9_1	COQ9	113.38	153.01	118.25	102.61	141.05	121.32	120.28	115.91	121.36	93.37	95.37	90.67	0.407056	0.690293	0.0508418	0.119542	0.256697	-0.178473	-0.0860534	-0.42368	-0.337627	-0.245207		COQ9	COQ9	Protein required for ubiquinone (coenzyme Q) biosynthesis and respiratory growth, localizes in S. cerevisiae to the matrix face of the mitochondrial inner membrane in a large complex with ubiquinone biosynthetic enzymes	COQ9	YLR201C	PAS_chr1-4_0406	F2QPJ6_KOMPC	699	232	699	0	Ubiquinone biosynthesis protein
COR1	COR1_1	COR1	1083.75	1164.8	980.87	958.3	1315.37	897.22	1155.86	873.7	1068.43	765.9	1062.45	859.28	0.659792	0.860821	0.451126	0.563102	0.753919	-0.139492	-0.0555652	-0.238833	-0.183268	-0.0993414		COR1	COR1	Core subunit of the ubiquinol-cytochrome c reductase complex (bc1 complex), which is a component of the mitochondrial inner membrane electron transport chain	COR1	YBL045C	PAS_chr1-1_0099	F2QMB2_KOMPC	1311	436	1311	0	Ubiquinol cytochrome-c reductase complex core subunit
COS111	COS111_1	COS111	8.57	15.03	10.95	15.4	14.95	18.58	19.62	12.36	12.25	15.6	8.91	25.29	0.200287	0.22177	0.0874928	0.62371	0.656088	0.403926	0.388559	0.542197	0.153638	0.138271		COS111	COS111	Protein required for resistance to the antifungal drug ciclopirox olamine, not related to the subtelomerically-encoded COS family, in S. cerevisiae the authentic, non-tagged protein is detected in highly purified mitochondria in high-throughput studies	COS111	YBR203W	PAS_chr4_0824	F2QY25_KOMPC	1563	520	1563	0	Ciclopirox olamine resistance-required protein
COX10	COX10_1	COX10	46.05	60.73	50.32	60.44	75.27	57.26	51	48.47	61.49	57.4	50.73	42.84	0.429361	0.839389	0.962368	0.802474	0.401701	0.188917	0.0487473	-0.0113637	-0.0601109	-0.200281		COX10	COX10	Heme A:farnesyltransferase, catalyzes the first step in the conversion of protoheme to the heme A prosthetic group required for cytochrome c oxidase activity, human ortholog is associated with mitochondrial disorders	COX10	YPL172C	PAS_chr1-3_0194	A0A1G4KP46_KOMPC	1278	425	1278	0	Heme A:farnesyltransferase
COX11	COX11_1	COX11	83.13	143.83	132.61	119.66	81.83	99.67	102.24	123.19	111.71	112.75	67.8	133.61	0.119105	0.780143	0.476309	0.664439	0.399024	-0.370487	-0.0664397	-0.169799	-0.103359	0.200688		COX11	COX11	Protein required for delivery of copper to Cox1p, mitochondrial inner membrane protein in S. cerevisiae, association with mitochondrial ribosomes suggests that copper delivery may occur during translation of Cox1p	COX11	YPL132W	PAS_chr2-1_0226	A0A1G4KQ13_KOMPC	765	254	765	0	Cytochrome c oxidase assembly protein
COX12	COX12_1	COX12	358.11	258.22	394	921.7	186.34	375.27	263.27	342.06	388.56	283.57	208.49	370.95	0.280457	0.904226	0.474308	0.551445	0.0724084	0.365354	-0.0408769	-0.243418	-0.202541	-0.608772		COX12	COX12	Subunit VIb of cytochrome c oxidase, cytochrome c oxidase is also known as respiratory Complex IV and is the terminal member of the mitochondrial inner membrane electron transport chain, required for assembly of cytochrome c oxidase but not required for activity after assembly, phosphorylated, easily released from the intermembrane space, suggesting a loose association with Complex IV	COX12	YLR038C	PAS_chr4_0422	F2QZ97_KOMPC	243	80	243	0	Cytochrome c oxidase subunit 6B
COX13	COX13_1	COX13	1002.87	1005.09	856.06	2029.86	1162.51	818.43	957.73	798.49	915.17	1165.5	1386.2	1341.25	0.256429	0.740128	0.122224	0.0604476	0.680653	0.337187	-0.0986639	0.459371	0.558035	0.122184		COX13	COX13	Subunit VIa of cytochrome c oxidase, present in a subclass of cytochrome c oxidase complexes that may have a role in mimimizing generation of reactive oxygen species, not essential in S. cerevisiae for cytochrome c oxidase activity but may modulate activity in response to ATP, required for assembly of Rcf2p into cytochrome c oxidase - cytochrome bc1 supercomplexes	COX13	YGL191W	PAS_chr2-1_0363	F2QT90_KOMPC	366	121	366	0	Cytochrome c oxidase subunit 6A
COX14	COX14_1	COX14	34.86	20.65	51.12	146.46	25.12	44.61	39.12	29.41	36.38	37.98	23.34	46.71	0.107566	0.916243	0.983153	0.93292	0.102403	0.809854	-0.054102	-0.0108644	0.0432376	-0.820718		COX14	COX14	Mitochondrial membrane protein, involved in translational regulation of Cox1p and assembly of cytochrome c oxidase (complex IV), associates with complex IV assembly intermediates and complex III/complex IV supercomplexes	COX14	YML129C		A0A1G4KQP5_KOMPC	216	71	216	0	Cytochrome c oxidase assembly protein
COX15	COX15_1	COX15	100.29	172.69	166.02	76.19	104.33	128.47	126.57	220.94	145.1	103.66	78.46	76.62	0.0247381	0.429539	0.00900787	0.00066821	0.709849	-0.598725	0.210382	-0.698203	-0.908585	-0.0994784	C	COX15	COX15	Protein required for the hydroxylation of heme O to form heme A, which is an essential prosthetic group for cytochrome c oxidase	COX15	YER141W	PAS_chr4_0449	F2QZ67_KOMPC	1524	507	1524	0	Cytochrome c oxidase assembly-associated protein
COX17	COX17_1	COX17	48.77	19.5	218.82	266.66	23.95	193.83	39.58	52.08	198.6	51.23	20.99	95.8	0.378931	0.940579	0.220495	0.249412	0.035211	0.576482	-0.0490985	-0.813023	-0.763925	-1.38951		COX17	COX17	Copper metallochaperone that transfers copper to Sco1p and Cox11p for eventual delivery to cytochrome c oxidase, contains twin cysteine-x9-cysteine motifs	COX17	YLL009C		A0A1G4KQB7_KOMPC	183	60	243	1	Copper metallochaperone
COX18	COX18_1	COX18	37.76	53.07	36.47	73.18	48.8	39.67	34.42	38.55	43.32	54.33	54.42	45.29	0.413433	0.704597	0.242337	0.120952	0.719892	0.227695	-0.106631	0.326918	0.433549	0.0992227		COX18	COX18	Protein required for membrane insertion of C-terminus of Cox2p, mitochondrial integral inner membrane protein, interacts genetically and physically with Mss2p and Pnt1p, similar to S. cerevisiae Oxa1, N. crassa Oxa2p, and E. coli YidC, respiratory defect of the null mutant is functionally complemented by human COX18 carrying the N-terminal 54 amino acids of S. cerevisiae Cox18p	COX18	YGR062C	PAS_chr2-1_0349	F2QTA3_KOMPC	975	324	975	0	Inner membrane Cox2 insertion protein
COX19	COX19_1	COX19	39.98	29.74	26.7	45.99	29.91	25.14	37.82	32.65	33.97	31.25	32.01	18.19	0.888993	0.766101	0.61597	0.423112	0.712029	-0.0587266	0.125904	-0.214824	-0.340729	-0.156098		COX19	COX19	Protein required for cytochrome c oxidase assembly, located in S. cerevisiae in the cytosol and mitochondrial intermembrane space, putative copper metallochaperone that delivers copper to cytochrome c oxidase, contains twin cysteine-x9-cysteine motifs	COX19	YLL018C-A	PAS_chr3_0428	F2QWG0_KOMPC	300	99	300	0	Cytochrome c oxidase assembly protein
COX20	COX20_1	COX20	64.65	84.68	81.97	143.01	70.94	65.66	34.11	46.75	62.88	87.44	87.46	85.07	0.639948	0.0217862	0.490238	0.00282787	0.820326	0.134647	-0.675559	0.199713	0.875272	0.0650663	B	COX20	COX20	Mitochondrial inner membrane protein, required for proteolytic processing of Cox2p and its assembly into cytochrome c oxidase	COX20	YDR231C	PAS_chr2-2_0344	F2QRN0_KOMPC	453	150	453	0	COX2 proteolytic processing-associated protein
COX23	COX23_1	COX23	48.38	44.51	67.69	78.99	58.91	47.97	55.84	38.72	58.05	58.99	68.6	105.76	0.924181	0.744042	0.115097	0.0564286	0.132636	0.0304485	-0.106022	0.504101	0.610123	0.473652		COX23	COX23	Protein that functions in mitochondrial copper homeostasis, mitochondrial intermembrane space protein, essential in S. cerevisiae for functional cytochrome oxidase expression, homologous to Cox17p, contains twin cysteine-x9-cysteine motifs	COX23	YHR116W	PAS_chr2-2_0372	F2QRQ8_KOMPC	294	97	294	0	Copper homeostasis protein
COX4	COX4_1	COX4	1087.05	795.95	1399.44	1411.9	1256.55	1282.72	1037.06	1029.62	1259.8	1241.25	1212.38	1849.7	0.637021	0.981093	0.16443	0.171674	0.357964	0.127069	0.00638566	0.374479	0.368094	0.24741		COX4	COX4	Subunit IV of cytochrome c oxidase, the terminal member of the mitochondrial inner membrane electron transport chain, precursor N-terminal 25 residues are cleaved during mitochondrial import, phosphorylated, spermidine enhances translation	COX4	YGL187C	PAS_chr2-1_0361	F2QT92_KOMPC	507	168	637	1	Cytochrome c oxidase subunit 4
COX5A	COX5A_1	COX5A	35.86	38.23	43.05	36.46	27.33	36.57	33.34	37.82	48.53	47.43	38.87	33.08	0.283896	0.921988	0.971285	0.950561	0.266915	-0.356294	0.0325877	0.0120015	-0.0205862	0.368295		COX5A	COX5A	Subunit Va of cytochrome c oxidase, cytochrome c oxidase is the terminal member of the mitochondrial inner membrane electron transport chain, Cox5Ap is predominantly expressed in S. cerevisiae during aerobic growth while its isoform Vb (Cox5Bp) is expressed during anaerobic growth, Pichia pastoris has the paralog COX5B	COX5A	YNL052W	PAS_chr1-3_0132	F2QM14_KOMPC	420	139	420	0	Cytochrome c oxidase subunit 5A
COX5B	COX5B_1	COX5B	453.31	393.27	381.23	543.31	356.88	402.51	361.85	337.38	407.41	323.74	392.33	434.93	0.770589	0.439235	0.653559	0.745387	0.873958	-0.0582433	-0.155014	-0.0899303	0.0650834	-0.031687		COX5B	COX5B	Subunit Vb of cytochrome c oxidase, cytochrome c oxidase is the terminal member of the mitochondrial inner membrane electron transport chain, Cox5Bp is predominantly expressed in S. cerevisiae during anaerobic growth while its isoform Va (Cox5Ap) is expressed during aerobic growth Pichia pastorishas the paralog COX5A	COX5B	YIL111W	PAS_chr3_0615	F2QVW8_KOMPC	459	152	459	0	Cytochrome c oxidase subunit 5B
COX6	COX6_1	COX6	872.65	699.36	985.28	704.04	921.03	895.67	789.72	716.86	1003.72	726.31	766.14	911.01	0.605562	0.881718	0.755933	0.871245	0.837272	-0.148503	-0.0428091	-0.0894411	-0.046632	0.0590618		COX6	COX6	Subunit VI of cytochrome c oxidase, which is the terminal member of the mitochondrial inner membrane electron transport chain, expression in S. cerevisiae is regulated by oxygen levels	COX6	YHR051W	PAS_chr3_0824	F2QVA2_KOMPC	435	144	513	1	Cytochrome c oxidase subunit 6
COX7	COX7_1	COX7	1036.52	502.19	561.94	2182.46	736.96	627.45	772.78	635.17	626.43	980.79	862.54	828.35	0.149887	0.838298	0.37472	0.274877	0.58093	0.546942	-0.0775981	0.337374	0.414972	-0.209568		COX7	COX7	Subunit VII of cytochrome c oxidase, which is the terminal member of the mitochondrial inner membrane electron transport chain	COX7	YMR256C	PAS_chr2-1_0746	F2QS38_KOMPC	249	82	450	1	Cytochrome c oxidase subunit 7
COX8	COX8_1	COX8	266.52	128.2	194.16	497.34	200.32	206.06	271.45	268.25	211.19	363.55	290.27	217.59	0.202803	0.322289	0.0822694	0.453552	0.638177	0.425968	0.332214	0.582329	0.250115	0.156361		COX8	COX8	Subunit VIII of cytochrome c oxidase, which is the terminal member of the mitochondrial inner membrane electron transport chain	COX8	YLR395C	PAS_chr2-2_0266	F2QRE4_KOMPC	225	74	225	0	Cytochrome c oxidase subunit 8
COX9	COX9_1	COX9	239.69	92.93	342.55	857.14	113.03	305.48	155.91	187.51	311.44	224.62	170.08	391.95	0.10989	0.836005	0.703894	0.556908	0.222875	0.706884	-0.0920137	0.16872	0.260734	-0.538164		COX9	COX9	Subunit VIIa of cytochrome c oxidase, which is the terminal member of the mitochondrial inner membrane electron transport chain	COX9	YDL067C		A0A1G4KPQ9_KOMPC	192	63	192	0	Cytochrome c oxidase subunit 7A
COY1	COY1_1	COY1	20.66	24.53	23.9	25.31	21.19	23.04	21.54	20.65	34.11	16.57	16.71	30.07	0.611146	0.485464	0.617995	0.230695	0.996479	-0.115575	0.159046	-0.114571	-0.273617	0.00100423		COY1	COY1	Golgi membrane protein with similarity to mammalian CASP, genetic interactions with GOS1 (encoding a Golgi snare protein) suggest a role in Golgi function	COY1	YKL179C	PAS_chr1-4_0308	F2QP96_KOMPC	1782	593	1782	0	Putative Golgi protein
CPA1	CPA1_1	CPA1	23.41	18.13	20.46	27.58	47.58	74.19	31.35	44.01	51.72	25.05	48.48	32.35	0.000513924	0.00205205	0.0179341	0.472561	0.26947	1.14225	1.01791	0.783673	-0.234232	-0.358576		CPA1	CPA1	Small subunit of carbamoyl phosphate synthetase, which catalyzes a step in the synthesis of citrulline, an arginine precursor, translationally regulated by an attenuator peptide encoded by YOR302W within the CPA1 mRNA 5'-leader	CPA1	YOR303W	PAS_chr4_0138	F2R051_KOMPC	1263	420	1263	0	Carbamoyl-phosphate synthase subunit
CPA2	CPA2_1	CPA2	85.58	84.22	86.56	50.26	95.88	118	99.74	121.25	101.53	70.41	74.09	66.12	0.826739	0.278264	0.418397	0.0582701	0.554495	-0.0690121	0.341857	-0.255425	-0.597282	-0.186413		CPA2	CPA2	Large subunit of carbamoyl phosphate synthetase, which catalyzes a step in the synthesis of citrulline, an arginine precursor	CPA2	YJR109C	PAS_chr3_0799	F2QVC8_KOMPC	3432	1143	3432	0	Carbamoyl-phosphate synthase arginine-specific subunit
CPR1	CPR1_1	CPR1	3837.66	3300.57	3703.58	2721.11	3984.05	3676.25	5135.68	4538.3	4579.88	2754.22	3269.63	2974.07	0.548051	0.19887	0.410534	0.0350506	0.824004	-0.185108	0.395906	-0.253646	-0.649552	-0.0685387	C	CPR1	CPR1	Cytoplasmic peptidyl-prolyl cis-trans isomerase (cyclophilin), catalyzes the cis-trans isomerization of peptide bonds N-terminal to proline residues, binds the drug cyclosporin A, protein abundance in S. cerevisiae increases in response to DNA replication stress	CPR1	YDR155C	PAS_chr1-3_0264	F2QNJ7_KOMPC	486	161	544	1	Peptidyl-prolyl cis-trans isomerase
CPR2	CPR2_1	CPR2	45.08	67.96	66.65	70.11	55.07	68.06	80.77	63.51	74.57	61.55	56.09	72.47	0.889092	0.2377	0.726828	0.405079	0.62214	-0.0307398	0.260888	0.0775333	-0.183355	0.108273		CPR2	CPR2	Peptidyl-prolyl cis-trans isomerase (cyclophilin), catalyzes the cis-trans isomerization of peptide bonds N-terminal to proline residues, has a potential role in the secretory pathway, Pichia pastoris has also the paralog CPR5	CPR2	YHR057C	PAS_chr4_0545	F2QYW8_KOMPC	792	263	792	0	Peptidyl-prolyl cis-trans isomerase
CPR3	CPR3_1	CPR3	439.59	362.03	381.41	317.65	488.03	352.16	508.19	479.08	410.84	418.24	415.41	290.04	0.589294	0.391046	0.893371	0.321192	0.68493	-0.153979	0.244663	-0.0382677	-0.282931	0.115711		CPR3	CPR3	Mitochondrial peptidyl-prolyl cis-trans isomerase (cyclophilin) in S. cerevisiae, catalyzes the cis-trans isomerization of peptide bonds N-terminal to proline residues, involved in protein refolding after import into mitochondria (Peptidyl-prolyl cis-trans isomerase (CYP1) in Pichia pastoris)	CPR3	YML078W		F2QQD5_KOMPC	552	183	552	0	Peptidyl-prolyl cis-trans isomerase
CPR5	CPR5_1	CPR5	631.21	329.83	377.28	265.36	348.1	295.16	579.17	660.8	339.54	534.63	469.45	340.19	0.0612038	0.537429	0.958137	0.57257	0.0542625	-0.713613	0.234946	0.0200031	-0.214943	0.733616		CPR5	CPR5	Peptidyl-prolyl cis-trans isomerase (cyclophilin) of the ER, catalyzes the cis-trans isomerization of peptide bonds N-terminal to proline residues, transcriptionally induced in S. cerevisiae in response to unfolded proteins in the ER, Pichia pastoris has also the paralog CPR2	CPR5	YDR304C	PAS_chr1-1_0267	F2QNY8_KOMPC	669	222	669	0	Peptidyl-prolyl cis-trans isomerase
CPR6	CPR6_1	CPR6	830.32	464.15	391.64	825.1	762.24	499.83	549.06	636.2	483.45	852.92	992.94	716.11	0.676998	0.912454	0.0728696	0.0569429	0.1683	0.140196	-0.0370158	0.603662	0.640678	0.463466		CPR6	CPR6	Peptidyl-prolyl cis-trans isomerase (cyclophilin), catalyzes the cis-trans isomerization of peptide bonds N-terminal to proline residues, binds to Hsp82p and contributes to chaperone activity, protein abundance in S. cerevisiae increases in response to DNA replication stress	CPR6	YLR216C	PAS_chr3_0567	F2QW18_KOMPC	1086	361	1086	0	Peptidyl-prolyl cis-trans isomerase
CPR7	CPR7_1	CPR7	26.56	33.54	29.91	35	25.28	31.27	28.44	24.55	31.39	22.13	30.29	33.85	0.740144	0.767363	0.888175	0.876579	0.849447	-0.0782017	-0.0704237	-0.0334848	0.0369389	0.0447169		CPR7	CPR7	Peptidyl-prolyl cis-trans isomerase (cyclophilin), catalyzes the cis-trans isomerization of peptide bonds N-terminal to proline residues, binds to Hsp82p and contributes to chaperone activity	CPR7	YJR032W	PAS_chr3_0378	A0A1G4KQH6_KOMPC	1197	398	1197	0	Peptidyl-prolyl cis-trans isomerase
CPS1	CPS1_1	CPS1	354.45	391.32	435.37	242.27	395.49	415.48	305.84	282.75	344.29	259.06	240.38	276.78	0.306649	0.208159	0.0290985	0.355603	0.24556	-0.272573	-0.335784	-0.582397	-0.246613	-0.309824		CPS1	CPS1	Vacuolar carboxypeptidase S, expression in S. cerevisiae is induced under low-nitrogen conditions	CPS1	YJL172W	PAS_chr4_0686	F2QYH7_KOMPC	1776	591	1776	0	Carboxypeptidase S
CRC1	CRC1_1	CRC1	63.84	72.6	46.15	78.21	57.8	60.81	86.99	87.93	82.29	89.96	105.68	99	0.994358	0.0266256	0.00181203	0.364319	0.00160699	-0.00166592	0.521695	0.732579	0.210885	0.734245		CRC1	CRC1	Mitochondrial inner membrane carnitine transporter, required for carnitine-dependent transport of acetyl-CoA from peroxisomes to mitochondria during fatty acid beta-oxidation	CRC1	YOR100C	PAS_chr2-2_0355	F2QRP2_KOMPC	852	283	852	0	Carnitine transporter
CRD1	CRD1_1	CRD1	58.07	71.22	66.89	57	82.84	79.84	59.64	51.4	66.36	53.1	70.97	64.23	0.818793	0.560518	0.87383	0.671799	0.697009	0.05307	-0.136005	-0.0370694	0.0989359	-0.0901394		CRD1	CRD1	Cardiolipin synthase, produces cardiolipin, which is a phospholipid of the mitochondrial inner membrane that is required for normal mitochondrial membrane potential and function, also required for normal vacuolar ion homeostasis	CRD1	YDL142C	PAS_chr3_0570	A0A1G4KQD0_KOMPC	927	308	927	0	Cardiolipin synthase
CRG1	CRG1_1	CRG1	13.66	30.2	31.46	24.73	19.94	35.7	47.88	33.52	34.77	27.72	23.52	49.8	0.96006	0.0502662	0.19978	0.498344	0.178137	-0.0165959	0.646433	0.42513	-0.221303	0.441726		CRG1	CRG1	S-AdoMet-dependent methyltransferase involved in lipid homeostasis, mediates resistance to a drug cantharidin	CRG1	YHR209W	PAS_chr2-1_0815	F2QTT1_KOMPC	837	278	837	0	S-AdoMet-dependent methyltransferase
CRH1	CRH1_1	CRH1	516.49	702.12	638.84	683.48	549.05	698.24	1151.75	1130.77	1465.57	472.92	494.86	530.79	0.809732	8.2304e-05	0.280816	5.27323e-07	0.401918	-0.0625363	1.02236	-0.280289	-1.30265	-0.217752	C	CRH1	CRH1	Chitin transglycosylase that functions in the transfer of chitin to beta(1-6) and beta(1-3) glucans in the cell wall, similar and functionally redundant to Utr2, localizes in S. cerevisiae to sites of polarized growth, expression induced by cell wall stress	CRH1	YGR189C	PAS_chr4_0559	F2QYV4_KOMPC	1410	469	1410	0	Chitin transglycosylase
CRM1	CRM1_1	CRM1	91.25	123.59	109	145.64	106.34	116.89	91.29	75.14	110.86	101.1	109.14	173.07	0.800124	0.410275	0.344478	0.0768747	0.488226	0.0659169	-0.214684	0.246246	0.46093	0.180329		CRM1	CRM1	Major karyopherin, involved in export of proteins, RNAs, and ribosomal subunits from the nucleus, exportin	CRM1	YGR218W	PAS_chr2-2_0243	F2QRC4_KOMPC	3234	1077	3234	0	Exportin 1
CRN1	CRN1_1	CRN1	114.07	105.95	98.37	113.5	108.31	90.84	104.77	102.19	109.78	120.55	132.27	157.98	0.481858	0.979421	0.0908952	0.0858768	0.0164471	-0.156093	-0.00573243	0.37514	0.380872	0.531233		CRN1	CRN1	Coronin, cortical actin cytoskeletal component that associates with the Arp2p/Arp3p complex to regulate its activity, plays a role in regulation of actin patch assembly	CRN1	YLR429W	PAS_chr2-1_0591	F2QSK3_KOMPC	1917	638	1968	1	Coronin
CRP1	CRP1_1	CRP1	366.65	353.84	346.76	298.47	389.93	365.61	432.73	421.32	422.83	366.06	323.86	424.63	0.612698	0.337523	0.795406	0.483992	0.44373	-0.138829	0.263035	0.0711458	-0.19189	0.209975		CRP1	CRP1	Protein that binds to cruciform DNA structures, Pichia pastoris does not have the paralog MDG1	CRP1	YHR146W	PAS_chr3_0627	F2QVV6_KOMPC	906	301	906	0	Cruciform DNA-binding protein
CRT10	CRT10_1	CRT10	9.73	14.31	12.61	11.97	9.75	13.73	23.91	12.74	14.04	7.85	7.7	20.65	0.648782	0.162732	0.938396	0.140038	0.705444	-0.160388	0.489588	-0.0274187	-0.517006	0.132969		CRT10	CRT10	Protein involved in transcriptional regulation of RNR2 and RNR3, expression of the gene is induced by DNA damage and null mutations in S. cerevisiae confer increased resistance to hydroxyurea, N-terminal region has a leucine repeat and a WD40 repeat	CRT10	YOL063C	PAS_chr3_1029	F2QUN3_KOMPC	1434	477	1434	0	RNR2 and RNR3 transcription regulation protein
CRZ1	CRZ1_1	CRZ1	24	34.76	26.5	60.74	28.68	26.28	24.03	22.95	26.1	37.33	42.1	44.62	0.227514	0.437721	0.0253874	0.0025656	0.296244	0.309251	-0.20165	0.574223	0.775872	0.264972	B	CRZ1	CRZ1	Transcription factor, activates transcription of stress response genes, nuclear localization in S. cerevisiae is positively regulated by calcineurin-mediated dephosphorylation and rapidly localizes to the nucleus under blue light stress	CRZ1	YNL027W	PAS_chr2-2_0202	F2QR79_KOMPC	1557	518	1557	0	Transcriptional regulator
CSC1-1	CSC1-1_1	CSC1-1	27.25	34.86	24.33	32.55	34.41	32.03	31.79	28.86	27.64	25.83	26.18	28.76	0.661863	0.800108	0.78245	0.596029	0.474036	0.0939365	0.0547062	-0.0598015	-0.114508	-0.153738		CSC1-1	CSC1-1	Calcium permeable gated cation channel, may be involved in detoxification, similar to Arabidopsis CSC1	CSC1	YLR241W	PAS_chr4_0482	F2QZ31_KOMPC	2559	852	2559	0	Ca(2+) permeable stress-gated cation channel (isoform 1)
CSC1-2	CSC1-2_1	CSC1-2	19.34	25.23	19.6	23.99	28.67	22.55	23.08	19.61	24.69	18.57	20.16	19.8	0.583322	0.669673	0.665636	0.389597	0.324394	0.122997	0.0963737	-0.0981094	-0.194483	-0.221106		CSC1-2	CSC1-2	Calcium permeable gated cation channel, may be involved in detoxification, similar to Arabidopsis CSC1	CSC1	YLR241W	PAS_chr3_1026	A0A1G4KQ93_KOMPC	2322	773	2322	0	Ca(2+) permeable stress-gated cation channel (isoform 2)
CSD100	CSD100_1	CSD100	39.37	57.15	58.83	48.44	56.74	124.61	57.75	44.12	57.87	46.35	38.29	76.1	0.115125	0.846753	0.864357	0.982139	0.159889	0.457243	0.0564101	0.0498836	-0.00652649	-0.407359		CSD100	CSD100	Putative cysteine desulfurase	NA	NA	PAS_chr4_0146	F2R044_KOMPC	1254	417	1254	0	Putative cysteine desulfurase
CSE1	CSE1_1	CSE1	68.75	94.25	65.3	76.86	75.62	77.2	64.21	68.24	72.16	53.29	58.36	68.65	0.637973	0.5099	0.131274	0.394802	0.297002	-0.0960529	-0.134861	-0.309266	-0.174405	-0.213213		CSE1	CSE1	Nuclear envelope protein that mediates the nuclear export of importin alpha (Srp1p), homolog of metazoan CAS protein, required for accurate chromosome segregation	CSE1	YGL238W	PAS_chr3_0767	F2QVG0_KOMPC	2925	974	2925	0	Importin alpha nuclear export-associated protein
CSF1	CSF1_1	CSF1	16.39	17.83	15.22	18.82	18.68	19.9	21.09	25.98	18.47	14.61	15.44	19.31	0.671708	0.0567621	0.965255	0.0625115	0.703688	0.0947194	0.426014	0.00976706	-0.416247	-0.0849523		CSF1	CSF1	Protein required for fermentation at low temperature, in S. cerevisiae the authentic, non-tagged protein is detected in highly purified mitochondria in high-throughput studies	CSF1	YLR087C		F2QQB6_KOMPC	9192	3063	9192	0	Low temperature fermentation-required protein
CSH1	CSH1_1	CSH1	162.57	143.27	129.08	197.39	193.47	97.8	112.79	151.4	132.07	144.09	160.51	90.38	0.915081	0.666255	0.765121	0.894564	0.684812	0.0333394	-0.13509	-0.0935764	0.0415132	-0.126916		CSH1	CSH1	Mannosylinositol phosphorylceramide (MIPC) synthase catalytic subunit, forms a complex with regulatory subunit Csg2p, function in sphingolipid biosynthesis is overlapping with that of Sur1p, Pichia pastoris does not have the paralog SUR1	CSH1	YBR161W	PAS_chr1-3_0218	F2QNF1_KOMPC	1098	365	1098	0	Mannosylinositol phosphorylceramide synthase catalytic subunit
CSL4	CSL4_1	CSL4	35.71	52.19	46.74	54.61	41.92	60.42	25.85	26.3	55.7	29.49	42.67	57.51	0.694843	0.257446	0.866064	0.334556	0.573556	0.105316	-0.308191	-0.0457052	0.262486	-0.151022		CSL4	CSL4	Exosome non-catalytic core component, involved in 3'-5' RNA processing and degradation in both the nucleus and the cytoplasm, predicted to contain an S1 RNA binding domain, has similarity to human hCsl4p (EXOSC1)	CSL4	YNL232W	PAS_chr4_0563	F2QYU8_KOMPC	906	301	906	0	Exosome non-catalytic core component
CSM1	CSM1_1	CSM1	18.82	23.36	22	23.55	17.65	20.11	19.45	17.33	23.12	12.75	17.89	20.32	0.518885	0.794128	0.284877	0.416869	0.660095	-0.185787	-0.0757869	-0.313508	-0.237721	-0.127721		CSM1	CSM1	Nucleolar protein that forms a complex with Lrs4p and then Mam1p at kinetochores during meiosis I to mediate accurate homolog segregation, required for condensin recruitment to the replication fork barrier site and rDNA repeat segregation	CSM1	YCR086W	PAS_chr1-4_0004	F2QMW2_KOMPC	993	330	993	0	Homolog segregation mediating protein
CSM3	CSM3_1	CSM3	22.86	28.44	27.68	25.98	21.95	24.23	22.43	20.25	25.5	19.85	25.59	29.6	0.370314	0.478382	0.822229	0.627779	0.503304	-0.261527	-0.209269	-0.0661273	0.143141	0.195399		CSM3	CSM3	Replication fork associated factor, required for stable replication fork pausing, component of the DNA replication checkpoint pathway, required for accurate chromosome segregation during meiosis, forms nuclear foci upon DNA replication stress	CSM3	YMR048W	PAS_chr4_0244	F2QZT9_KOMPC	732	243	732	0	Replication fork associated factor
CSR1	CSR1_1	CSR1	94.22	111.77	95.29	112.94	85.12	92.79	82.45	90.21	116.56	82.32	90.24	120.38	0.532115	0.892271	0.950335	0.941675	0.573707	-0.166248	-0.0360924	-0.016601	0.0194914	0.149647		CSR1	CSR1	Phosphatidylinositol transfer protein, has a potential role in regulating lipid and fatty acid metabolism under heme-depleted conditions, interacts specifically with thioredoxin peroxidase, may have a role in oxidative stress resistance, protein abundance in S. cerevisiae increases in response to DNA replication stress	CSR1	YLR380W	PAS_chr1-4_0532	F2QPX3_KOMPC	1341	446	1341	0	Phosphatidylinositol transfer protein
CTA1	CTA1_1	CTA1	117.17	204.27	192.03	166.52	184.3	137.92	358.73	194.26	230.91	175.52	185.13	226.79	0.570079	0.0277402	0.440174	0.152881	0.179956	-0.167455	0.648535	0.22763	-0.420905	0.395085		CTA1	CTA1	Catalase A, breaks down hydrogen peroxide in the peroxisomal matrix formed by acyl-CoA oxidase (Pox1p) during fatty acid beta-oxidation, kinetic studies shows high termal stability of Pichia pastoris catalase	CTA1	YDR256C	PAS_chr2-2_0131	F2QR06_KOMPC	1533	510	1533	0	Catalase A
CTF18	CTF18_1	CTF18	12.31	11.53	9.46	15.3	11.53	14.38	10.97	10.38	14.23	7.1	10.59	11.42	0.398955	0.552247	0.650732	0.294041	0.1928	0.238585	0.169767	-0.130469	-0.300236	-0.369053		CTF18	CTF18	Subunit of a complex with Ctf8p that shares some subunits with Replication Factor C and is required for sister chromatid cohesion, may have overlapping functions with Rad24p in the DNA damage replication checkpoint	CTF18	YMR078C	PAS_chr3_0654	F2QVS7_KOMPC	2244	747	2244	0	CTF8-interacting protein
CTF4	CTF4_1	CTF4	31.46	47.87	42.16	39.15	49.2	49.17	41.42	40.85	40.01	31.03	37.62	41.14	0.730846	0.89955	0.572666	0.489439	0.362121	0.0735056	0.027091	-0.121331	-0.148422	-0.194837		CTF4	CTF4	Chromatin-associated protein, required for sister chromatid cohesion, interacts with DNA polymerase alpha (Pol1p) and may link DNA synthesis to sister chromatid cohesion	CTF4	YPR135W	PAS_chr3_0205	F2QX44_KOMPC	2553	850	2553	0	Chromatin-associated protein
CTF8	CTF8_1	CTF8	7.06	11.92	12.29	26.63	9.69	15.61	10.7	11.17	13.47	11.37	15.2	25.12	0.261806	0.76266	0.16719	0.277533	0.782623	0.574052	0.157792	0.711698	0.553906	0.137646		CTF8	CTF8	Subunit of a complex with Ctf18p that shares some subunits with Replication Factor C and is required for sister chromatid cohesion	CTF8	YHR191C	PAS_chr2-1_0754	F2QS30_KOMPC	474	157	474	0	CTF18-interacting protein
CTH1	CTH1_1	CTH1	69.44	198.25	179.46	27.7	31.8	160.93	65.36	89.32	112.59	37.63	23.19	50.63	0.0103427	0.100808	5.86174e-06	0.00374304	0.0469604	-1.1016	-0.705096	-1.96449	-1.25939	-0.86289	C	CTH1	CTH1	Member of the CCCH zinc finger family, similar to mammalian Tis11 protein, which activates transcription and also has a role in mRNA degradation, may function with Tis11p in iron homeostasis, Pichia pastoris does not have the paralog TIS11	CTH1	YDR151C	PAS_chr4_0329	F2QZJ6_KOMPC	735	244	735	0	CCCH zinc finger family member
CTI6	CTI6_1	CTI6	24.25	32.45	34.04	23.96	24.91	38.1	30.46	23.92	37.79	20.18	25.59	38.78	0.512553	0.918488	0.709676	0.634337	0.779774	-0.177339	0.0278226	-0.10157	-0.129392	0.0757691		CTI6	CTI6	Component of the Rpd3L histone deacetylase complex, relieves transcriptional repression by binding to the Cyc8p-Tup1p corepressor and recruiting the SAGA complex to the repressed promoter, contains a PHD finger domain	CTI6	YPL181W	PAS_chr1-1_0151	F2QMG6_KOMPC	1173	390	1173	0	Histone deacetylase complex subunit
CTK1	CTK1_1	CTK1	43.46	38.21	38.63	54.18	50.93	46.12	33.88	45.76	44.6	57.57	67.03	74.76	0.347988	0.827874	0.000543758	0.00116618	0.0110081	0.200747	0.0468192	0.73928	0.69246	0.538533	B	CTK1	CTK1	Catalytic (alpha) subunit of C-terminal domain kinase I (CTDK-I), phosphorylates both RNA pol II subunit Rpo21p to affect transcription and pre-mRNA 3' end processing, and ribosomal protein Rps2p to increase translational fidelity, similar to the Drosophila dCDK12 and human CDK12 and probably CDK13	CTK1	YKL139W	PAS_chr2-1_0468	F2QSY2_KOMPC	1938	645	1938	0	C-terminal domain kinase I subunit alpha
CTK2	CTK2_1	CTK2	36.32	63.58	50.24	61.16	44.61	53.06	45.28	48.36	47.85	42.37	53.67	57.06	0.903825	0.719486	0.802946	0.541952	0.709007	-0.0262061	-0.0786001	0.0545107	0.133111	0.0807168		CTK2	CTK2	Beta subunit of C-terminal domain kinase I (CTDK-I), which phosphorylates both RNA pol II subunit Rpo21p to affect transcription and pre-mRNA 3' end processing, and ribosomal protein Rps2p to increase translational fidelity, in S. cerevisiae relocalizes to the cytosol in response to hypoxia	CTK2	YJL006C		F2QYB7_KOMPC	1029	342	1029	0	CTD kinase subunit beta
CTK3	CTK3_1	CTK3	13.86	21.99	19.56	37.53	23.27	23.87	27.21	13.8	26.19	19.32	22.7	34.08	0.130732	0.36036	0.143914	0.581908	0.971423	0.482021	0.295588	0.470775	0.175188	-0.0112455		CTK3	CTK3	Gamma subunit of C-terminal domain kinase I, CTDK-I phosphorylates RNA polymerase II subunit Rpo21p to affect transcription and pre-mRNA 3' end processing, and also phosphorylates ribosomal protein Rps2p to increase translational fidelity, protein abundance in S. cerevisiae increases in response to DNA replication stress	CTK3	YML112W	PAS_chr2-1_0740	F2QS45_KOMPC	825	274	825	0	CTD kinase subunit gamma
CTM1	CTM1_1	CTM1	43.53	36.85	32.93	38.67	44.52	27.27	43.93	52.11	37.94	40.44	35.97	38.92	0.517305	0.333093	0.86821	0.422019	0.414696	-0.166148	0.248415	0.0427418	-0.205673	0.20889		CTM1	CTM1	Cytochrome c lysine methyltransferase, trimethylates residue 72 of apo-cytochrome c (Cyc1p) in the cytosol, not required for normal respiratory growth	CTM1	YHR109W	PAS_chr1-1_0152	F2QMG7_KOMPC	1275	424	1275	0	Cytochrome c lysine methyltransferase
CTP1	CTP1_1	CTP1	113.84	127.45	99.2	142.71	99.13	88.98	72.53	71.43	67.38	85.57	83.03	86.45	0.454405	0.00323438	0.0897476	0.211597	0.338309	-0.170101	-0.676819	-0.388634	0.288185	-0.218534		CTP1	CTP1	Mitochondrial inner membrane citrate transporter, member of the mitochondrial carrier family	CTP1	YBR291C	PAS_chr3_0177	F2QX70_KOMPC	882	293	882	0	Citrate transporter
CTR1	CTR1_1	CTR1	3826.92	5165.06	3758.21	883.68	5009.91	3204.55	4629.85	3734.27	3509.92	4657.13	3859.65	2617.8	0.189407	0.858508	0.768893	0.908008	0.308438	-0.555144	-0.0754132	-0.124294	-0.0488805	0.43085		CTR1	CTR1	High-affinity copper transporter of the plasma membrane, mediates nearly all copper upTake under low copper conditions, transcriptionally induced at low copper levels and degraded at high copper levels, in S. cerevisiae the protein increases in abundance and relocalizes from nucleus to plasma membrane upon DNA replication stress	CTR1	YPR124W	PAS_chr4_0181	F2R004_KOMPC	684	227	684	0	Copper transport protein
CTR2	CTR2_1	CTR2	160.36	111.1	140.62	158.11	190.93	134.65	222.51	217.93	192.28	222.85	225.61	151.34	0.739704	0.0287565	0.0418395	0.879628	0.0867104	0.0931323	0.612621	0.570448	-0.0421721	0.477316		CTR2	CTR2	Low-affinity copper transporter of the vacuolar membrane, in S. cerevisiae mutation confers resistance to toxic copper concentrations, while overexpression confers resistance to copper starvation, regulated by nonsense-mediated mRNA decay pathway	CTR2	YHR175W	PAS_chr2-1_0889	F2QS02_KOMPC	447	148	447	0	Putative low-affinity copper transport protein
CTR86	CTR86_1	CTR86	17.35	27.26	24.87	37.03	25.55	25.42	22.13	19.42	24.52	21.64	25.63	38.56	0.386591	0.794816	0.195694	0.119241	0.65962	0.210626	-0.0641479	0.316815	0.380963	0.106189		CTR86	CTR86	Essential protein in S. cerevisiae of unknown function, with orthologs in Ashbya gossypii and Candida albicans, similar to human ATXN10, mutations in which cause spinocerebellar ataxia type 10, codon usage corresponds to that observed for yeast genes expressed at low levels, relative distribution to the nucleus increases upon DNA replication stress	CTR86	YCR054C	PAS_chr2-1_0268	F2QTI8_PICP7	1527	508	1527	0	Uncharacterized protein
CTR9	CTR9_1	CTR9	56.32	57.48	56.98	46.91	51.72	58.53	46.05	48.13	55.89	44.71	42.74	56.19	0.282946	0.413813	0.288095	0.806058	0.993273	-0.240683	-0.18358	-0.238791	-0.0552111	0.001892		CTR9	CTR9	Component of the Paf1p complex involved in transcription elongation, binds to and modulates the activity of RNA polymerases I and II, required for expression of a subset of genes, including cyclin genes, involved in SER3 repression by helping to maintain SRG1 transcription-dependent nucleosome occupancy, contains TPR repeats	CTR9	YOL145C	PAS_chr3_1035	F2QUM6_KOMPC	3135	1044	3135	0	PAF1 complex component
CTS1	CTS1_1	CTS1	289.88	305.32	270.13	581.81	552.2	313.65	397.08	438.5	405.94	368.8	535.21	500.76	0.034047	0.0681835	0.0142864	0.531072	0.740481	0.61647	0.530624	0.712739	0.182115	0.0962697		CTS1	CTS1	Endochitinase, required for cell separation after mitosis, transcriptional activation during the G1 phase of the cell cycle is mediated by transcription factor Ace2p	CTS1	YLR286C		F2QUR1_KOMPC	2061	686	2061	0	Endochitinase
CTS2	CTS2_1	CTS2	30.24	33.04	32.69	51.33	42.3	33.57	37.23	28.7	40.27	27.46	37.51	43.21	0.23511	0.510104	0.433096	0.899678	0.690086	0.274111	0.153323	0.182522	0.0291989	-0.0915896		CTS2	CTS2	Putative chitinase, S. cerevisiae Cts2 functionally complements A. gossypii cts2 mutant sporulation defect	CTS2	YDR371W	PAS_chr3_0107	F2QXE4_KOMPC	1485	494	1485	0	Putative chitinase
CUE5	CUE5_1	CUE5	133.9	179.47	152.24	226.98	168.31	154.85	168.92	126.31	156.19	213.65	212.57	273.89	0.550359	0.886015	0.00219133	0.00133021	0.0132286	0.118986	-0.0286738	0.610188	0.638862	0.491202	B	CUE5	CUE5	Ubiquitin-binding protein, contains a CUE domain that binds ubiquitin, which may facilitate intramolecular monoubiquitination, in S. cerevisiae the green fluorescent protein (GFP)-fusion protein localizes to the cytoplasm in a punctate pattern, Pichia pastoris does not have the paralog DON1	CUE5	YOR042W	PAS_chr2-2_0292	F2QRH5_KOMPC	1029	342	1029	0	Ubiquitin-binding protein
CUL3	CUL3_1	CUL3	19.53	23.27	19.83	41.69	25.62	28.01	26.3	19	26.75	25.94	31.56	42.05	0.0357373	0.345676	0.0029681	0.0418253	0.372293	0.481919	0.218478	0.684023	0.465545	0.202103		CUL3	CUL3	Ubiquitin-protein ligase, forms a complex with Elc1p that polyubiquitylates monoubiquitylated RNA polymerase II to trigger its proteolysis, cullin family member with similarity to Cdc53p and human CUL3	CUL3	YGR003W	PAS_chr2-1_0369	F2QT84_KOMPC	2313	770	2375	1	Ubiquitin-protein ligase
CUL4	CUL4_1	CUL4	15.93	22	19.05	20.06	16.64	18.14	17.96	13.82	19.48	11.37	14.51	22.5	0.447161	0.562784	0.365403	0.742886	0.877198	-0.170286	-0.130692	-0.205019	-0.0743274	-0.0347325		CUL4	CUL4	Putative cullin, ubiquitin ligase activity similar to Scheffersomyces stipitis CUL4	NA	NA	PAS_chr1-4_0609	F2QQ56_KOMPC	2433	810	2433	0	Putative cullin
CUS1	CUS1_1	CUS1	19.68	14.75	18.16	25.7	16.18	19.59	13.66	21.96	20.18	23.26	20.47	25.26	0.777226	0.807308	0.185812	0.278853	0.291173	0.0840817	0.0731302	0.394372	0.321242	0.31029		CUS1	CUS1	Protein required for assembly of U2 snRNP into the spliceosome, forms a complex with Hsh49p and Hsh155p	CUS1	YMR240C	PAS_chr2-1_0455	F2QSZ5_KOMPC	1290	429	1290	0	U2 snRNP assembly into the spliceosome helping protein
CUS2	CUS2_1	CUS2	15.36	15.5	17.9	17.7	16.82	20.73	12.58	22.91	21.01	22.35	23.37	24.07	0.88997	0.539453	0.103665	0.308121	0.13011	0.0427656	0.190989	0.503173	0.312184	0.460407		CUS2	CUS2	Putative checkpoint factor in transcription, binds to U2 snRNA and Prp11p, regulates toggling of the U2 snRNA stem II region between different structures, contains two RNA recognition motifs (RRMs)	CUS2	YNL286W	PAS_chr4_0929	F2QZV8_KOMPC	1017	338	1017	0	U2 snRNA folding protein
CUZ1	CUZ1_1	CUZ1	43.45	59.62	52.91	75.8	49.4	83.15	68.81	42.84	66.29	46.14	51.62	66.72	0.1909	0.378297	0.684082	0.635052	0.368301	0.301154	0.204593	0.094784	-0.109809	-0.20637		CUZ1	CUZ1	Protein with a role in the ubiquitin-proteasome pathway, interacts with ubiquitinated protein, Cdc48p and the proteasomal regulatory particle, may protect cells from trivalent metalloid induced proteotoxicity, contains a PACE promoter element and is co-regulated with proteasome subunit genes	CUZ1	YNL155W	PAS_chr4_0567	A0A1G4KQS6_KOMPC	828	275	828	0	Ubiquitin-proteasome pathway-associated protein
CWC15	CWC15_1	CWC15	7.67	20.21	15.12	17.7	11.82	15.59	19.53	14.99	21.06	16.31	12.82	12.58	0.914239	0.339192	0.855123	0.253996	0.938017	-0.0433956	0.385042	-0.0747469	-0.459789	-0.0313513		CWC15	CWC15	Non-essential protein in S. cerevisiae involved in pre-mRNA splicing, component of a complex containing Cef1p, has similarity to S. pombe Cwf15p	CWC15	YDR163W	PAS_chr1-3_0268	F2QNK2_KOMPC	618	205	618	0	Pre-mRNA-splicing factor
CWC2	CWC2_1	CWC2	13.03	19.89	18.16	24.29	16.84	15.42	10.25	10.12	20.59	15.68	21.16	28.27	0.964289	0.436046	0.29279	0.0666171	0.307223	0.0153264	-0.271414	0.361067	0.632481	0.345741		CWC2	CWC2	Member of the NineTeen Complex (NTC) that contains Prp19p and stabilizes U6 snRNA in catalytic forms of the spliceosome containing U2, U5, and U6 snRNAs, binds directly to U6 snRNA, similar to S. pombe Cwf2	CWC2	YDL209C	PAS_chr2-2_0188	F2QR66_KOMPC	942	313	942	0	NineTeen Complex (NTC) component
CWC21	CWC21_1	CWC21	1.57	5.01	5.91	7.25	1.95	6.8	2.26	0.99	6.9	1.76	1.8	9.91	0.807786	0.768577	0.938424	0.709691	0.868486	0.21154	-0.26178	0.0681453	0.329925	-0.143395		CWC21	CWC21	Protein involved in RNA splicing by the spliceosome, component of a complex containing Cef1p, interacts genetically with ISY1 and BUD13, may bind RNA, has similarity to S. pombe Cwf21p	CWC21	YDR482C	PAS_chr1-4_0377	F2QPG6_KOMPC	534	177	534	0	RNA-splicing-associated protein
CWC22	CWC22_1	CWC22	22.92	22.88	18.88	25.1	22.5	13.35	22.23	21.6	17.32	22.81	26.59	23.13	0.472439	0.815744	0.518102	0.378453	0.170377	-0.214469	-0.0698465	0.193076	0.262923	0.407545		CWC22	CWC22	Spliceosome-associated protein that is required for pre-mRNA splicing, necessary for Prp2p function at the first catalytic step of splicing, has similarity to S. pombe Cwf22p, in S. cerevisiae CWC22 is an essential protein	CWC22	YGR278W	PAS_chr1-4_0343	F2QPD1_KOMPC	1716	571	1716	0	Spliceosome assembly factor
CWC24	CWC24_1	CWC24	22.95	24.47	31.48	27.93	19.21	19.48	16.83	17.35	22.26	22.88	21.1	26.53	0.167244	0.108618	0.496743	0.354284	0.487803	-0.440283	-0.519116	-0.218147	0.30097	0.222137		CWC24	CWC24	General splicing factor, required for stable U2 snRNP binding to primary transcripts, essential in S. cerevisiae for the first step of splicing, component of the pre-catalytic spliceosome complex containing Cef1p, similar to S. pombe Cwf24p	CWC24	YLR323C	PAS_chr1-4_0411	F2QPK1_KOMPC	717	238	717	0	Spliceosome assembly factor
CWC25-1	CWC25-1_1	CWC25-1	11.43	18.27	21.69	12.85	15.54	23.66	10.34	10.84	22.41	10.04	7.6	22.79	0.816728	0.615825	0.436819	0.781154	0.577984	-0.103648	-0.227614	-0.35478	-0.127166	-0.251132		CWC25-1	CWC25-1	Splicing factor required for the first step of pre-mRNA splicing, binding to the spliceosome requires Prp2p and Yju2p, heat-stable protein, has similarity to S. pombe Cwf25p	CWC25	YNL245C	PAS_chr4_0881	F2QXQ7_KOMPC	537	178	537	0	Pre-mRNA-splicing factor (isoform 1)
CWC25-2	CWC25-2_1	CWC25-2	10.91	10.52	17.4	15.35	9.71	16.64	10.34	10.84	18.98	6.55	9.39	21.25	0.89598	0.958501	0.841993	0.800937	0.943231	-0.0646043	0.0259252	-0.0998301	-0.125755	-0.0352258		CWC25-2	CWC25-2	Splicing factor required for the first step of pre-mRNA splicing, binding to the spliceosome requires Prp2p and Yju2p, heat-stable protein, has similarity to S. pombe Cwf25p	CWC25	YNL245C		F2QXQ7_KOMPC	537	178	537	0	Pre-mRNA-splicing factor (isoform 2)
CWC27	CWC27_1	CWC27	16.78	21.12	11.97	19.75	12.35	11.57	19.76	16.97	21.43	16.41	15.63	22.18	0.414324	0.373347	0.547085	0.773247	0.152877	-0.265791	0.288883	0.196098	-0.0927845	0.46189		CWC27	CWC27	Component of a complex containing Cef1p, putatively involved in pre-mRNA splicing, has similarity to S. pombe Cwf27p, protein abundance increases in S. cerevisiae in response to DNA replication stress	CWC27	YPL064C		F2QQI5_KOMPC	1014	337	1014	0	Putative pre-mRNA splicing protein
CWH41	CWH41_1	CWH41	61.9	91.37	78.29	64.45	63.51	73.44	53.18	53.16	72.6	52.6	51.2	71.09	0.167793	0.119067	0.0911881	0.89576	0.752891	-0.310858	-0.352282	-0.381953	-0.0296707	-0.0710947		CWH41	CWH41	Processing alpha glucosidase I, ER type II integral membrane N-glycoprotein involved in assembly of cell wall beta 1,6 glucan and asparagine-linked protein glycosylation, also involved in ER protein quality control and sensing of ER stress	CWH41	YGL027C	PAS_chr1-1_0215	F2QNT8_KOMPC	2415	804	2415	0	Glucosidase I alpha processing protein
CWH43	CWH43_1	CWH43	110.74	140.5	125.9	81.99	119.86	109.3	99.59	95.17	114.2	84.02	84.09	92.72	0.152554	0.299705	0.0592589	0.395539	0.647032	-0.382061	-0.277168	-0.504479	-0.227311	-0.122418		CWH43	CWH43	GPI lipid remodelase, responsible for introducing ceramides into GPI anchors having a C26:0 fatty acid in sn-2 of the glycerol moiety, can also use lyso-GPI protein anchors and various base resistant lipids as substrates, contains 14-16 transmembrane segments and several putative glycosylation and phosphorylation sites, in S. cerevisiae null mutation is synthetically lethal with pkc1 deletion	CWH43	YCR017C	PAS_chr1-1_0123	F2QMD5_KOMPC	2904	967	2904	0	GPI lipid remodelase
CXF1	CXF1_1	CXF1	92.35	106.62	118.74	67.18	109.44	102.41	104.79	99.42	121.87	82.64	86.44	90.91	0.276885	0.87808	0.327632	0.25725	0.915519	-0.295811	0.0417523	-0.266922	-0.308674	0.0288895		CXF1	CXF1	Putative cation efflux family protein	NA	NA	PAS_chr4_0472	F2QZ44_KOMPC	1350	449	1350	0	Putative cation efflux family protein
CYB2	CYB2_1	CYB2	82.3	132.05	119.03	57.07	62.3	95.37	97.12	94.22	106.91	54.21	54.7	86.01	0.00228181	0.567428	0.00172183	0.0103242	0.925248	-0.736563	-0.137937	-0.759314	-0.621378	-0.0227512	C	CYB2	CYB2	Cytochrome b2 (L-lactate cytochrome-c oxidoreductase), component of the mitochondrial intermembrane space, required for lactate utilization, expression is repressed in S. cerevisiae by glucose and anaerobic conditions	CYB2	YML054C	PAS_chr4_0272	F2QZQ8_KOMPC	1725	574	1725	0	Cytochrome b2
CYB5-1	CYB5-1_1	CYB5-1	242.02	376.05	373.03	320.52	233.51	780.99	345.51	493.72	469.7	199.04	217.88	394.68	0.33224	0.190695	0.372684	0.0277755	0.062515	0.315411	0.426026	-0.291082	-0.717108	-0.606493	C	CYB5-1	CYB5-1	Cytochrome b5, involved in the sterol and lipid biosynthesis pathways, acts as an electron donor to support sterol C5-6 desaturation	CYB5	YNL111C	PAS_chr4_0953	F2QZE5_KOMPC	378	125	378	0	Cytochrome b5 isoform 1 (isoform 1)
CYB5-2	CYB5-2_1	CYB5-2	45.32	47.09	39.44	56.09	38.69	47.13	41.74	44.67	46.3	35.16	34.52	44.79	0.878689	0.866464	0.625403	0.510217	0.516567	0.0415544	0.0463082	-0.135522	-0.18183	-0.177076		CYB5-2	CYB5-2	Cytochrome b5, involved in the sterol and lipid biosynthesis pathways, acts as an electron donor to support sterol C5-6 desaturation	CYB5	YNL111C	PAS_chr1-4_0672	F2QPC7_KOMPC	480	159	480	0	Cytochrome b5 isoform 2 (isoform 2)
CYC1	CYC1_1	CYC1	1423.05	1133.27	1079.73	1304.25	813.37	1170.02	1043.94	1098.61	1224.89	1044.51	957.55	1129.96	0.238005	0.627005	0.403086	0.726108	0.731522	-0.299537	-0.12342	-0.212416	-0.0889966	0.0871209		CYC1	CYC1	Cytochrome c, isoform 1, electron carrier of the mitochondrial intermembrane space that transfers electrons from ubiquinone-cytochrome c oxidoreductase to cytochrome c oxidase during cellular respiration, Pichia pastoris does not have the paralog CYC7	CYC1	YJR048W	PAS_chr4_0018	F2R0H2_KOMPC	333	110	333	0	Cytochrome c
CYC2	CYC2_1	CYC2	44.89	55.87	47.48	50.54	51.01	48.24	53.81	48.31	42.42	45.14	53.68	49.79	0.657335	0.915019	0.88612	0.802366	0.556302	-0.0994106	-0.024021	0.0322321	0.0562531	0.131643		CYC2	CYC2	Mitochondrial peripheral inner membrane protein, contains a FAD cofactor in a domain exposed in the intermembrane space, exhibits redox activity in vitro, likely participates in ligation of heme to acytochromes c and c1 (Cyc1p and Cyt1p)	CYC2	YOR037W	PAS_chr1-3_0208	F2QNE2_KOMPC	1485	494	1485	0	Mitochondrial inner membrane protein
CYC3	CYC3_1	CYC3	155.4	183.94	154.64	237.12	184.31	148.72	134.79	141.44	156.91	203.07	206.88	259.34	0.71686	0.436049	0.0439629	0.00518806	0.0971617	0.0823627	-0.177699	0.457735	0.635434	0.375372	B	CYC3	CYC3	Cytochrome c heme lyase (holocytochrome c synthase), attaches heme to apo-cytochrome c (Cyc1p or Cyc7p) in the mitochondrial intermembrane space, human ortholog may have a role in microphthalmia with linear skin defects (MLS)	CYC3	YAL039C	PAS_chr2-2_0293	F2QRH7_KOMPC	831	276	831	0	Cytochrome c heme lyase
CYC8	CYC8_1	CYC8	57.19	70.67	72.54	100.94	68.18	77.37	48	51.11	78.46	67.68	69.54	112.79	0.420807	0.407505	0.130346	0.0191502	0.47628	0.168768	-0.1745	0.317688	0.492188	0.14892		CYC8	CYC8	General transcriptional co-repressor, acts together with Tup1p, also acts as part of a transcriptional co-activator complex that recruits the SWI/SNF and SAGA complexes to promoters, can form the prion [OCT+]	CYC8	YBR112C	PAS_chr2-1_0762	F2QS20_KOMPC	2424	807	2424	0	General transcriptional co-repressor
CYK3	CYK3_1	CYK3	43.36	50.09	40.16	79.55	73.9	50.17	53.17	41.57	43.72	66.62	72.31	71.43	0.0355472	0.774967	0.00320628	0.00771097	0.393176	0.486966	0.0665739	0.683693	0.617119	0.196727	B	CYK3	CYK3	SH3-domain protein located in S. cerevisiae in the bud neck and cytokinetic actin ring, in S. cerevisiae relocalizes from bud neck to nucleus upon DNA replication stress, activates the chitin synthase activity of Chs2p during cytokinesis, suppressor of growth and cytokinesis defects of chs2 phospho-mutants	CYK3	YDL117W	PAS_chr2-2_0451	F2QQQ8_KOMPC	2547	848	2547	0	SH3 domain-containing protein
CYP559	CYP559_1	CYP559	9.87	8.29	9.91	12.48	17.03	22.61	22.66	12.25	12.86	13.71	14.05	15.3	0.0156067	0.0169694	0.0523994	0.653538	0.642275	0.766799	0.763089	0.622641	-0.140448	-0.144158		CYP559	CYP559	Putative cytochrome P450 similar to Scheffersomyces stipitis CYP559	NA	NA	PAS_chr1-3_0212	F2QNE6_KOMPC	1470	489	1470	0	Putative cytochrome P450
CYR1	CYR1_1	CYR1	26.78	34.35	28.72	32.79	26.77	33.4	38.03	35.79	37.16	25.27	24.52	40.39	0.773485	0.159222	0.936191	0.184049	0.712635	-0.0656416	0.321131	0.0183012	-0.30283	0.0839428		CYR1	CYR1	Adenylate cyclase, required for cAMP production and cAMP-dependent protein kinase signaling, the cAMP pathway controls a variety of cellular processes, including metabolism, cell cycle, stress response, stationary phase, and sporulation	CYR1	YJL005W	PAS_chr4_0356	F2QZG7_KOMPC	4926	1641	4926	0	Adenylate cyclase
CYS3	CYS3_1	CYS3	362.47	606.56	679.34	188.15	325.42	692.35	201.48	428.46	395.5	224.49	132.92	147.53	0.160576	0.0887331	2.40495e-05	0.0116497	0.00476163	-0.542707	-0.658606	-1.63627	-0.977667	-1.09357	C	CYS3	CYS3	Cystathionine gamma-lyase, catalyzes one of the two reactions involved in the transsulfuration pathway that yields cysteine from homocysteine with the intermediary formation of cystathionine, protein abundance in S. cerevisiae increases in response to DNA replication stress	CYS3	YAL012W	PAS_chr1-4_0489	F2QPT3_KOMPC	1185	394	1185	0	Cystathionine gamma-lyase
CYS4	CYS4_1	CYS4	320.21	333.12	282.98	270.62	300.4	247.58	282.13	313.93	251.03	285.43	304.04	301.8	0.267794	0.648979	0.863006	0.77744	0.349476	-0.316275	-0.129956	-0.0492601	0.0806957	0.267015		CYS4	CYS4	Cystathionine beta-synthase, catalyzes synthesis of cystathionine from serine and homocysteine, the first committed step in cysteine biosynthesis, responsible for hydrogen sulfide generation, advances passage through START by promoting cell growth which requires catalytic activity, and reducing critical cell size independent of catalytic activity, mutations in human ortholog cause homocystinuria,…	CYS4	YGR155W	PAS_chr2-2_0137	F2QR13_KOMPC	1506	501	1506	0	Cystathionine beta-synthase
CYT1	CYT1_1	CYT1	1116.94	1103.43	904.15	906.97	1091.97	908.28	918.03	806.36	826.06	736.67	945.2	829.46	0.395151	0.281411	0.267843	0.975326	0.796266	-0.227535	-0.288354	-0.296635	-0.00828145	-0.0691006		CYT1	CYT1	Cytochrome c1, component of the mitochondrial respiratory chain, expression in S. cerevisiae is regulated by the heme-activated, glucose-repressed Hap2p/3p/4p/5p CCAAT-binding complex	CYT1	YOR065W	PAS_chr3_0997	F2QUR7_KOMPC	867	288	1254	1	Cytochrome c1 heme protein
CYT2	CYT2_1	CYT2	78.77	64.16	69.57	121.56	79.17	71.09	61.45	63.53	67.57	103.98	114.38	107.66	0.388604	0.544699	0.00898275	0.00127051	0.0770902	0.208364	-0.147846	0.631743	0.77959	0.423379	B	CYT2	CYT2	Cytochrome c1 heme lyase, involved in maturation of cytochrome c1, which is a subunit of the mitochondrial ubiquinol-cytochrome-c reductase, links heme covalently to apocytochrome c1	CYT2	YKL087C	PAS_chr2-2_0290	F2QRH3_KOMPC	825	274	825	0	Cytochrome c1 heme lyase
CZF1	CZF1_1	CZF1	10.24	15.46	21.34	16.47	5.42	21.35	22.52	26.71	52.94	14.34	3.67	18.71	0.588338	0.0182165	0.452341	0.00187675	0.826659	-0.255414	1.09908	-0.359549	-1.45863	-0.104135	C	CZF1	CZF1	Zinc cluster transcription factor similar to Candida albicans CZF1	NA	NA	PAS_chr4_0252	F2QZS9_KOMPC	654	217	654	0	Zinc cluster transcription factor
DAD1	DAD1_1	DAD1	5.87	15.65	12.77	23.62	13.91	12.25	20.33	16.72	29.73	5.76	13.48	27.86	0.539629	0.126471	0.464352	0.422716	0.89849	0.393412	0.977012	0.473757	-0.503255	0.080345		DAD1	DAD1	Essential subunit in S. cerevisiae of the Dam1 complex (aka DASH complex), couples kinetochores to the force produced by MT depolymerization thereby aiding in chromosome segregation, is transferred to the kinetochore prior to mitosis	DAD1	YDR016C	PAS_chr4_0024	F2R0G5_KOMPC	285	94	285	0	DASH complex subunit
DAD2	DAD2_1	DAD2	10.5	4	7.18	12.67	10.66	14.64	11.68	18.5	13.2	21.42	12.26	15.12	0.275879	0.137356	0.0679652	0.728579	0.442829	0.692338	0.947566	1.15982	0.212255	0.467483		DAD2	DAD2	Essential subunit in S. cerevisiae of the Dam1 complex (aka DASH complex), couples kinetochores to the force produced by MT depolymerization thereby aiding in chromosome segregation, is transferred to the kinetochore prior to mitosis	DAD2	YKR083C	PAS_chr3_0994	F2QUS0_KOMPC	372	123	372	0	DASH complex subunit
DAD4	DAD4_1	DAD4	42.03	25.8	47.1	69.15	33.35	44	25.35	41.1	57.19	32.11	36.18	61.17	0.681003	0.846957	0.747755	0.897032	0.931635	0.171855	0.0817633	0.136231	0.0544679	-0.0356241		DAD4	DAD4	Essential subunit in S. cerevisiae of the Dam1 complex (aka DASH complex), couples kinetochores to the force produced by MT depolymerization thereby aiding in chromosome segregation, is transferred to the kinetochore prior to mitosis	DAD4	YDR320C-A	PAS_chr4_0748	F2QYB0_KOMPC	219	72	287	1	DASH complex subunit
DAK2	DAK2_1	DAK2	133.73	224.62	214.93	101.22	120.95	214.33	251.06	204.73	285.29	120.59	93.18	173.36	0.119437	0.215519	0.0816561	0.00288445	0.852753	-0.491522	0.390717	-0.550164	-0.940881	-0.0586412	C	DAK2	DAK2	Unique dihydroxyacetone kinase of Pichia pastoris essential for methanol assimilation in methylotrophic yeasts, required for detoxification of dihydroxyacetone (DHA), involved in stress adaptation, previously known in Pichia pastoris as DAK	DAK2	YFL053W	PAS_chr3_0841	F2QV84_KOMPC	1827	608	1827	0	Dihydroxyacetone kinase
DAL1	DAL1_1	DAL1	20.64	26.05	21.51	12.54	16.29	49.36	278.97	55.85	49.03	18.76	8.58	38.06	0.869656	3.12222e-07	0.842138	1.06191e-07	0.716045	0.0819278	2.54525	-0.0996993	-2.64495	-0.181627	C	DAL1	DAL1	Allantoinase, converts allantoin to allantoate in the first step of allantoin degradation, expression in S. cerevisiae sensitive to nitrogen catabolite repression	DAL1	YIR027C	PAS_chr1-3_0023	F2QLB0_KOMPC	1986	661	1986	0	Allantoinase
DAL2	DAL2_1	DAL2	81.14	84.46	96.81	124.46	94.66	200.66	1099.68	179.87	214.81	214.73	149.89	500.1	0.252598	8.14204e-08	0.000450414	0.0630805	0.0178412	0.544811	2.55118	1.6697	-0.881476	1.12489		DAL2	DAL2	Allantoicase, converts allantoate to urea and ureidoglycolate in the second step of allantoin degradation, expression in S. cerevisiae sensitive to nitrogen catabolite repression and induced by allophanate, an intermediate in allantoin degradation	DAL2	YIR029W	PAS_chr2-1_0749	F2QS35_KOMPC	1014	337	1014	0	Allantoicase
DAL3	DAL3_1	DAL3	60.75	54.96	55.67	111.9	75.75	44.71	62.94	47.18	50.45	58.02	84.39	80.51	0.304582	0.749939	0.179097	0.0958573	0.74466	0.294255	-0.0924262	0.38689	0.479316	0.0926343		DAL3	DAL3	Ureidoglycolate hydrolase, converts ureidoglycolate to glyoxylate and urea in the third step of allantoin degradation, expression in S. cerevisiae sensitive to nitrogen catabolite repression	DAL3	YIR032C	PAS_chr2-1_0292	F2QTG4_KOMPC	606	201	606	0	Ureidoglycolate lyase
DAL4	DAL4_1	DAL4	21.93	60.27	49.18	26.65	27.5	58.92	145.43	64.64	51.74	24.27	16.75	50.37	0.429412	0.00440825	0.17101	2.50296e-05	0.560255	-0.298297	1.0717	-0.518749	-1.59045	-0.220452	C	DAL4	DAL4	Allantoin permease, expression in S. cerevisiae sensitive to nitrogen catabolite repression and induced by allophanate, an intermediate in allantoin degradation	DAL4	YIR028W	PAS_chr3_0022	F2QXN2_KOMPC	1806	601	1806	0	Allantoin permease
DAL5-1	DAL5-1_1	DAL5-1	15.31	24.98	29.45	42.85	21.25	44.52	589	55.85	39.3	51.31	17.94	136.74	0.416528	1.02105e-07	0.0175135	0.00312336	0.117025	0.516048	3.37336	1.50774	-1.86562	0.991692	C	DAL5-1	DAL5-1	Allantoate permease, ureidosuccinate permease, also transports dipeptides, though with lower affinity than for allantoate and ureidosuccinate, expression in S. cerevisiae is constitutive but sensitive to nitrogen catabolite repression	DAL5	YJR152W	PAS_chr1-1_0287	F2QP13_KOMPC	1512	503	1512	0	Allantoate permease (isoform 1)
DAL5-2	DAL5-2_1	DAL5-2	1.06	2.64	1.54	3.1	3.44	4.17	1.38	2.02	1.48	1.64	3.2	1.68	0.148602	0.886719	0.635114	0.535709	0.33092	0.981682	-0.100708	0.330964	0.431673	-0.650717		DAL5-2	DAL5-2	Allantoate permease, ureidosuccinate permease, also transports dipeptides, though with lower affinity than for allantoate and ureidosuccinate, expression in S. cerevisiae is constitutive but sensitive to nitrogen catabolite repression	DAL5	YJR152W	PAS_chr1-1_0354	F2QP75_KOMPC	1575	524	1575	0	Allantoate permease (isoform 2)
DAL7	DAL7_1	DAL7	5.43	7.18	4.63	30.8	8.94	6.74	9.59	5.77	10.14	4.56	5.05	12.88	0.00717359	0.228764	0.445916	0.658194	0.0531028	1.28255	0.58324	0.371432	-0.211807	-0.911118		DAL7	DAL7	Malate synthase, can accept butyryl-CoA as acyl-CoA donor in addition to traditional substrate acetyl-CoA, recycles glyoxylate generated during allantoin degradation, expression in S. cerevisiae sensitive to nitrogen catabolite repression and induced by allophanate, an intermediate in allantoin degradation	DAL7	YIR031C	PAS_chr1-4_0459	F2QPQ1_KOMPC	1284	427	1284	0	Malate synthase
DAL81	DAL81_1	DAL81	20.01	30.29	27.76	38.24	28.66	40.14	23.66	21.86	35.53	22.79	27.61	29.99	0.116507	0.744368	0.775575	0.967419	0.198871	0.337285	0.070675	0.061842	-0.00883297	-0.275443		DAL81	DAL81	Positive regulator of genes in multiple nitrogen degradation pathways, contains DNA binding domain but does not appear to bind the dodecanucleotide sequence present in the promoter region of many genes involved in allantoin catabolism	DAL81	YIR023W	PAS_chr1-4_0184	F2QLK2_KOMPC	2592	863	2592	0	Nitrogen-related genes transcriptional regulator
DAM1	DAM1_1	DAM1	9.58	18.72	14.41	13.96	10.45	14.78	11.4	7.57	15.46	8.38	7.9	13.49	0.597932	0.61104	0.265861	0.543055	0.546053	-0.21254	-0.207596	-0.459557	-0.251961	-0.247017		DAM1	DAM1	Essential subunit in S. cerevisiae of the Dam1 complex (aka DASH complex), couples kinetochores to the force produced by MT depolymerization thereby aiding in chromosome segregation, Ipl1p target for regulating kinetochore-MT attachments	DAM1	YGR113W	PAS_chr4_0129	F2R060_KOMPC	699	232	699	0	DASH complex subunit
DAO1	DAO1_1	DAO1	113.18	143.66	144.21	113.32	103.02	104.7	237.44	127.63	153.39	104.4	102.31	187.45	0.0842891	0.123452	0.899976	0.0955278	0.109364	-0.439743	0.391609	-0.0320298	-0.423639	0.407714		DAO1	DAO1	D-amino-acid oxidase of Pichia pastoris important flavo-enzyme that catalyzes the oxidative deamination of D-amino acids into the corresponding a-keto acid, ammonia and H2O2	NA	NA	PAS_chr3_0406	F2QUM9_KOMPC	1035	344	1083	1	D-amino-acid oxidase
DAP1	DAP1_1	DAP1	99.49	106.07	108.98	136.12	140.89	104.96	124.04	108.47	106.36	88.58	89.72	119.39	0.495277	0.638204	0.751127	0.430198	0.315773	0.147974	0.102864	-0.0697063	-0.17257	-0.21768		DAP1	DAP1	Heme-binding protein involved in regulation of cytochrome P450 protein Erg11p, damage response protein, related to mammalian membrane progesterone receptors, mutations in S. cerevisiae lead to defects in telomeres, mitochondria, and sterol synthesis	DAP1	YPL170W	PAS_chr4_0396	F2QZC2_KOMPC	471	156	471	0	Cytochrome P450 protein regulator
DAP2	DAP2_1	DAP2	36.41	68.79	63.97	60.49	60.79	71.56	50.82	38.45	67.53	41.6	40.46	72.61	0.749622	0.739516	0.676137	0.931973	0.460543	0.0893931	-0.0933764	-0.117354	-0.0239777	-0.206747		DAP2	DAP2	Dipeptidyl aminopeptidase, synthesized as a glycosylated precursor, localizes in S. cerevisiae to the vacuolar membrane, similar to Ste13p	DAP2	YHR028C	PAS_chr3_0896	F2QV20_KOMPC	2451	816	2451	0	Dipeptidyl aminopeptidase
DAP500	DAP500_1	DAP500	28.01	57.19	44.08	39.01	35.45	33.27	43.07	30.54	34.76	34.81	31.81	57.43	0.16344	0.387785	0.896918	0.462331	0.206	-0.367686	-0.229138	-0.0342694	0.194869	0.333417		DAP500	DAP500	Putative dihydrodipicolinate synthetase, member of the class I aldolases, similar to Scheffersomyces stipitis DAP1 but not related to S. cerevisiae DAP1	NA	NA	PAS_chr4_0577	F2QYT4_KOMPC	936	311	936	0	Putative dihydrodipicolinate synthetase
DAS1	DAS1_1	DAS1	11.29	27.16	34.68	28.92	18.96	39.71	18.87	13.96	38.21	10.37	11.42	30.99	0.657785	0.909651	0.173496	0.211697	0.0704804	0.157295	-0.0404658	-0.48764	-0.447174	-0.644935		DAS1	DAS1	Pichia pastoris dihydroxyacetone synthase variant 1	NA	NA	PAS_chr3_0832	F2QV92_KOMPC	2124	707	2124	0	Dihydroxyacetone synthase
DAS2	DAS2_1	DAS2	2.36	9.66	9.14	8.64	4.13	12.36	5.11	2.87	11.27	2.65	2.71	9.81	0.747992	0.798574	0.309642	0.445643	0.178964	0.153018	-0.122678	-0.492237	-0.369559	-0.645255		DAS2	DAS2	Pichia pastoris dihydroxyacetone synthase variant 2	NA	NA	PAS_chr3_0834	F2QV90_KOMPC	2124	707	2124	0	Dihydroxyacetone synthase
DBF2	DBF2_1	DBF2	39.29	58.88	64.75	66.45	65.51	73.74	78.19	52.12	74.64	55.77	65.65	84.95	0.310796	0.11544	0.104396	0.959847	0.536774	0.217933	0.339339	0.350143	0.0108034	0.13221		DBF2	DBF2	Ser/Thr kinase involved in transcription and stress response, functions as part of a network of genes in exit from mitosis, localization in S. cerevisiae is cell cycle regulated, activated by Cdc15p during the exit from mitosis, also plays a role in regulating the stability of SWI5 and CLB2 mRNAs, phosphorylates Chs2p to regulate primary septum formation and Hof1p to regulate cytokinesis, Pichia …	DBF2	YGR092W	PAS_chr3_0752	F2QVH5_KOMPC	1803	600	1803	0	Ser/Thr kinase
DBF4	DBF4_1	DBF4	49.56	43.31	36.07	44.06	41.68	35.54	53.86	44.92	45.77	39.92	42.99	47.07	0.351883	0.454031	0.900398	0.532474	0.289957	-0.214184	0.172358	0.0288881	-0.14347	0.243072		DBF4	DBF4	Regulatory subunit of Cdc7p-Dbf4p kinase complex, required for Cdc7p kinase activity and initiation of DNA replication, phosphorylates the Mcm2-7 family of proteins, cell cycle regulated, relative distribution to the nucleus increases upon DNA replication stress	DBF4	YDR052C	PAS_chr1-3_0050	F2QLS6_KOMPC	1497	498	1497	0	Cdc7-Dbf4 kinase complex regulatory subunit
DBP10	DBP10_1	DBP10	28.34	29.32	30.3	27.82	34.29	52.76	9.22	31.55	33.67	25.91	28.62	31.08	0.406206	0.431183	0.940287	0.476098	0.364896	0.264439	-0.251809	-0.0239339	0.227875	-0.288373		DBP10	DBP10	Putative ATP-dependent RNA helicase of the DEAD-box protein family, constituent of 66S pre-ribosomal particles, essential protein in S. cerevisiae involved in ribosome biogenesis	DBP10	YDL031W	PAS_chr1-4_0356	F2QPE3_KOMPC	3012	1003	3012	0	Putative ATP-dependent RNA helicase
DBP2	DBP2_1	DBP2	197.69	219.81	272.09	182.87	266.46	396.79	138.95	220.6	290.83	177.75	164.39	191.73	0.564245	0.771345	0.279615	0.429099	0.0972326	0.183835	-0.0927411	-0.345188	-0.252447	-0.529023		DBP2	DBP2	ATP-dependent RNA helicase of the DEAD-box protein family, has a strong preference for dsRNA, interacts with YRA1, required for the assembly of Yra1p, Nab2p and Mex67p onto mRNA and formation of nuclear mRNP, involved in mRNA decay and rRNA processing, may be involved in suppression of transcription from cryptic initiation sites	DBP2	YNL112W	PAS_chr4_0201	F2QZY4_KOMPC	1614	537	2054	1	RNA helicase
DBP3	DBP3_1	DBP3	96.14	92.37	80.9	92.4	121.27	89.46	31.93	102.56	73.98	115.86	138.9	93.58	0.874196	0.239121	0.188893	0.0127165	0.246846	0.0491998	-0.367	0.408409	0.775409	0.359209	B	DBP3	DBP3	RNA-Dependent ATPase, member of DExD/H-box family, involved in cleavage of site A3 within the ITS1 spacer during rRNA processing, in S. cerevisiae not essential for growth, but deletion causes severe slow-growth phenotype	DBP3	YGL078C	PAS_chr2-1_0030	F2QU73_KOMPC	1497	498	1497	0	RNA-dependent ATPase
DBP5	DBP5_1	DBP5	147.58	137.15	105.49	133.12	132.68	107.67	132.88	131.67	114.21	131.9	156.09	159.51	0.387964	0.872621	0.355693	0.278116	0.0734917	-0.194384	-0.036147	0.208023	0.24417	0.402406		DBP5	DBP5	Cytoplasmic ATP-dependent RNA helicase of the DEAD-box family, involved in mRNA export from the nucleus, involved in translation termination, ATP/ADP cycling is regulated by Gle1p and Nup159p	DBP5	YOR046C	PAS_chr1-3_0074	F2QLV1_KOMPC	1449	482	1546	1	RNA helicase
DBP6	DBP6_1	DBP6	37.73	46.68	43.14	41.64	43.74	44.49	31.1	33.85	45.07	29.32	34.7	44.44	0.650667	0.359159	0.299778	0.903884	0.554646	-0.0928764	-0.189322	-0.214306	-0.0249837	-0.12143		DBP6	DBP6	Essential protein in S. cerevisiae involved in ribosome biogenesis, putative ATP-dependent RNA helicase of the DEAD-box protein family	DBP6	YNR038W	PAS_chr3_1118	F2QUE0_KOMPC	2166	721	2166	0	RNA helicase
DBP7	DBP7_1	DBP7	26.01	30.01	28.09	27.36	33.63	44.15	14.89	34.94	30.71	31.95	32.04	26.81	0.452648	0.841748	0.589132	0.458894	0.834518	0.207687	-0.0555766	0.150065	0.205641	-0.0576224		DBP7	DBP7	Putative ATP-dependent RNA helicase of the DEAD-box family involved in ribosomal biogenesis, essential in S. cerevisiae for growth under anaerobic conditions	DBP7	YKR024C	PAS_chr4_0030	F2R0F9_KOMPC	2091	696	2091	0	Putative ATP-dependent RNA helicase
DBP8	DBP8_1	DBP8	11.97	12.31	13.95	15.47	19.19	24.4	3.7	8.52	16.75	16.34	17.48	16.1	0.165521	0.280866	0.270189	0.0290279	0.781308	0.505414	-0.403204	0.405252	0.808456	-0.100161	B	DBP8	DBP8	ATPase, putative RNA helicase of the DEAD-box family, component of 90S preribosome complex involved in production of 18S rRNA and assembly of 40S small ribosomal subunit, ATPase activity stimulated by association with Esf2p	DBP8	YHR169W	PAS_chr2-1_0378	F2QT73_KOMPC	1305	434	1305	0	Putative ATP-dependent RNA helicase
DBP9	DBP9_1	DBP9	35.83	44.13	43.54	33.82	44.71	63.64	16.04	27.26	49.02	26.47	36.43	40.85	0.748992	0.137605	0.413518	0.504533	0.25388	0.0930783	-0.435266	-0.239331	0.195935	-0.33241		DBP9	DBP9	DEAD-box protein required for 27S rRNA processing, exhibits DNA, RNA and DNA/RNA helicase activities, ATPase activity shows preference for DNA over RNA, DNA helicase activity abolished by mutation in RNA-binding domain	DBP9	YLR276C	PAS_chr4_0966	F2QZ42_KOMPC	1806	601	1806	0	DNA/RNA helicase
DBR1	DBR1_1	DBR1	17.13	30.65	21.47	28.78	20.59	25.72	21.53	35.22	21.81	21.07	17.9	28.65	0.960166	0.45509	0.999988	0.454423	0.960118	0.0142471	0.213858	4.17032e-06	-0.213854	-0.0142429		DBR1	DBR1	RNA lariat debranching enzyme, involved in intron turnover, required for efficient Ty1 transposition	DBR1	YKL149C	PAS_chr4_0987	F2QYC1_KOMPC	1368	455	1368	0	RNA lariat debranching enzyme
DCC1	DCC1_1	DCC1	35.4	43.8	37.39	44.03	30.94	34.78	41.4	27.7	39.14	22.26	31.64	45.04	0.458141	0.746512	0.436725	0.648564	0.966352	-0.203754	-0.0892248	-0.215371	-0.126146	-0.0116172		DCC1	DCC1	Subunit of a complex with Ctf8p and Ctf18p that shares some components with Replication Factor C, required for sister chromatid cohesion and telomere length maintenance	DCC1	YCL016C	PAS_chr1-1_0450	F2QMV4_KOMPC	1032	343	1032	0	CTF8 and CTF18-associated protein
DCD1	DCD1_1	DCD1	71.01	76.03	53.28	52.28	67.53	51.67	55.21	56.26	47.55	56.38	66.05	43.36	0.202439	0.232246	0.389697	0.738134	0.682022	-0.33827	-0.318687	-0.229316	0.0893714	0.108954		DCD1	DCD1	Deoxycytidine monophosphate (dCMP) deaminase, involved in dUMP and dTMP biosynthesis, expression in S. cerevisiae is NOT cell cycle regulated	DCD1	YHR144C	PAS_chr1-1_0163	F2QMH8_KOMPC	927	308	927	0	Deoxycytidine monophosphate (dCMP) deaminase
DCN1	DCN1_1	DCN1	38.2	33.43	33.71	61.09	45.29	41.14	40.86	33.86	40.93	56.63	73.21	72.65	0.191366	0.60647	0.000453231	0.00266381	0.0251643	0.359134	0.143235	0.962222	0.818987	0.603087	B	DCN1	DCN1	Scaffold-type E3 ligase required for cullin neddylation and ubiquitin ligase activation, contains a ubiquitin-binding domain (UBA) for ubiquitin and Nedd8 (Rub1p) interaction and a PONY domain involved in cullin binding and neddylation	DCN1	YLR128W	PAS_chr2-1_0605	F2QSI8_KOMPC	774	257	774	0	Scaffold-type E3 ligase
DCP1	DCP1_1	DCP1	28.99	29.74	36.4	37.94	30.69	35.05	18.93	24.4	37.56	31.71	31.07	28.54	0.927242	0.533238	0.78753	0.723455	0.855823	-0.0303422	-0.210252	-0.0907611	0.119491	-0.0604189		DCP1	DCP1	Subunit of the Dcp1p-Dcp2p decapping enzyme complex, decapping complex removes the 5' cap structure from mRNAs prior to their degradation, enhances the activity of catalytic subunit Dcp2p, regulated by DEAD box protein Dhh1p, forms cytoplasmic foci upon DNA replication stress	DCP1	YOL149W	PAS_chr1-3_0157	F2QM39_KOMPC	510	169	510	0	DCP1-DCP2 decapping enzyme complex subunit
DCP2	DCP2_1	DCP2	20.93	38.4	38.35	46.99	28.18	43	21.14	14.22	42.42	13.8	18.64	35.05	0.592193	0.264954	0.0732627	0.497937	0.0197029	0.160143	-0.335175	-0.539733	-0.204558	-0.699876		DCP2	DCP2	Catalytic subunit of the Dcp1p-Dcp2p decapping enzyme complex, removes the 5' cap structure from mRNAs prior to their degradation, nudix hydrolase family member, forms cytoplasmic foci upon DNA replication stress	DCP2	YNL118C	PAS_chr4_0194	F2QZZ1_KOMPC	2718	905	2718	0	Decapping enzyme complex catalytic subunit
DCR2	DCR2_1	DCR2	87.53	104.93	95.87	97.6	106.79	101.83	77.7	80.64	92.07	86.2	98.77	88.34	0.896465	0.390122	0.827963	0.520636	0.930042	-0.0292788	-0.194025	-0.0490279	0.144998	-0.0197491		DCR2	DCR2	Protein phosphatase, involved in downregulation of the unfolded protein response (UPR), at least in part through dephosphorylation of Ire1p, dosage-dependent positive regulator in S. cerevisiae of the G1/S phase transition through control of the timing of START, physically interacts with, dephosphorylates and destabilizes Sic1p, SWAT-GFP and mCherry fusion proteins localize in S. cerevisiae to th…	DCR2	YLR361C	PAS_chr3_1097	A0A1G4KQ64_KOMPC	1743	580	1743	0	Phosphoesterase
DCS1	DCS1_1	DCS1	48.44	55.18	51.71	60.27	51.77	58	51.04	43.41	62.65	41.97	53.1	59.41	0.929284	0.79048	0.94662	0.842263	0.983093	0.0189502	0.0571643	0.0144344	-0.0427299	-0.00451577		DCS1	DCS1	Non-essential hydrolase in S. cerevisiae involved in mRNA decapping, activates Xrn1p, may function in a feedback mechanism to regulate deadenylation, contains pyrophosphatase activity and a HIT (histidine triad) motif, interacts with neutral trehalase Nth1p, required for growth on glycerol medium, protein abundance increases in response to DNA replication stress, Pichia pastoris does not have the…	DCS1	YLR270W		F2QWW6_KOMPC	927	308	927	0	mRNA decapping-associated hydrolase
DCW1	DCW1_1	DCW1	172.9	167.35	189.54	202	243.53	184.64	125.63	116.73	133.9	210.72	210.52	217.34	0.637778	0.0682638	0.286653	0.00386232	0.551136	0.127275	-0.49443	0.28824	0.782669	0.160965	B	DCW1	DCW1	Putative mannosidase, GPI-anchored membrane protein required for cell wall biosynthesis in bud formation,homologous to Dfg5p	DCW1	YKL046C	PAS_chr1-4_0242	F2QLR0_KOMPC	1347	448	1347	0	Putative mannosidase
DDC1	DDC1_1	DDC1	19.71	15.07	14.8	15.59	15.44	15.83	15.45	19.06	17.52	17.34	12.17	18.63	0.482696	0.78549	0.95804	0.744839	0.515741	-0.194485	0.0756826	-0.0146838	-0.0903664	0.179801		DDC1	DDC1	DNA damage checkpoint protein, part of a PCNA-like complex required for DNA damage response, required in S. cerevisiae for pachytene checkpoint to inhibit cell cycle in response to unrepaired recombination intermediates, potential Cdc28p substrate, forms nuclear foci upon DNA replication stress	DDC1	YPL194W	PAS_FragB_0028	F2QQE3_KOMPC	1500	499	1500	0	DNA damage checkpoint protein
DDI1	DDI1_1	DDI1	23.42	46.19	36.58	56.37	26.81	49.48	46.42	32.89	46.49	28.34	33.67	55.97	0.456908	0.328472	0.552181	0.701764	0.883733	0.206189	0.271997	0.165814	-0.106184	-0.0403751		DDI1	DDI1	DNA damage-inducible v-SNARE binding protein with a role in suppression of protein secretion, may play a role in S-phase checkpoint control, has ubiquitin-associated (UBA), ubiquitin-like (UBL), and retroviral-like proteinase (RVP) domains	DDI1	YER143W	PAS_chr1-3_0258	F2QNJ3_KOMPC	1191	396	1191	0	v-SNARE-binding protein
DDP1	DDP1_1	DDP1	50.67	50.55	65.12	50.76	52.52	46.08	50.29	50.74	56.48	60.55	48.82	70.84	0.198705	0.63291	0.740259	0.417527	0.104653	-0.337241	-0.125908	0.0870698	0.212978	0.424311		DDP1	DDP1	Polyphosphate phosphatase, hydrolyzes diphosphorylated inositol polyphosphates and diadenosine polyphosphates, high specificity for diadenosine hexa- and pentaphosphates, contains endopolyphosphatase activity with a high affinity for polyphosphates, an activity also observed for its human DIPP homologs, possesses mRNA decapping activity, nudix hydrolase family member, protein abundance in S. cere…	DDP1	YOR163W	PAS_chr3_0281	F2QWV9_KOMPC	600	199	600	0	Polyphosphate phosphatase
DED1	DED1_1	DED1	354.12	432.44	402.22	280.18	349.73	515.95	222.59	524.2	419.93	263.21	244.06	232.97	0.600657	0.969833	0.0423526	0.0463268	0.131706	-0.165605	-0.0119666	-0.642756	-0.63079	-0.477151	C	DED1	DED1	ATP-dependent DEAD (Asp-Glu-Ala-Asp)-box RNA helicase, required for translation initiation of all yeast mRNAs, mutations in human DEAD-box DBY are a frequent cause of male infertility, Pichia pastoris does not have the paralog DBP1	DED1	YOR204W	PAS_chr4_0140	F2R049_KOMPC	1821	606	1821	0	RNA helicase
DED81	DED81_1	DED81	300.3	298.64	297.8	234.83	365.05	287.81	262.84	265.67	300.88	241.6	256.93	235.61	0.64134	0.680845	0.338653	0.585309	0.622951	-0.127834	-0.112935	-0.262799	-0.149864	-0.134965		DED81	DED81	Cytosolic asparaginyl-tRNA synthetase, required for protein synthesis, catalyzes the specific attachment of asparagine to its cognate tRNA	DED81	YHR019C	PAS_chr1-1_0390	F2QMP7_KOMPC	1656	551	1656	0	Asparagine--tRNA ligase
DEG1	DEG1_1	DEG1	33.88	52.61	46.16	49.83	44.21	49.62	20.71	30.55	42.89	32.57	37.01	41.19	0.995845	0.0422574	0.304704	0.314625	0.298276	0.00118442	-0.469186	-0.236167	0.233019	-0.237351		DEG1	DEG1	tRNA:pseudouridine synthase, introduces pseudouridines at position 38 or 39 in tRNA, important for maintenance of translation efficiency and normal cell growth, localizes to both the nucleus and cytoplasm, in S. cerevisiae non-essential for viability	DEG1	YFL001W	PAS_chr1-3_0271	A0A1G4KP40_KOMPC	1317	438	1317	0	tRNA pseudouridine synthase
DEP1	DEP1_1	DEP1	38.98	45.27	39.1	39.75	34.78	44.35	32.63	33.87	38.51	30.6	34.03	51.77	0.456791	0.31147	0.813091	0.437383	0.612595	-0.154459	-0.211984	-0.0494	0.162584	0.105059		DEP1	DEP1	Component of the Rpd3L histone deacetylase complex, required for diauxic shift-induced histone H2B deposition onto rDNA genes, transcriptional modulator involved in regulation of structural phospholipid biosynthesis genes and metabolically unrelated genes, as well as maintenance of telomeres, mating efficiency, and sporulation	DEP1	YAL013W	PAS_chr1-4_0492	F2QPT6_KOMPC	1524	507	1524	0	Structural phospholipid-related genes transcriptional regulator
DER1	DER1_1	DER1	37.3	47.91	32.95	47.91	45.03	27.02	47.45	25.75	31.35	28.73	32.36	37.03	0.744926	0.590533	0.400524	0.761316	0.601555	-0.0922518	-0.15373	-0.240785	-0.0870555	-0.148533		DER1	DER1	ER membrane protein that promotes export of misfolded polypeptides, required for ER-associated protein degradation of misfolded or unassembled proteins, initiates export of aberrant polypeptides from ER lumen by threading them into ER membrane and routing them to Hrd1p for ubiquitination, function normally requires N-terminal acetylation by NatB, N- and C- termini protrude into cytoplasm, similar…	DER1	YBR201W		F2QNP9_KOMPC	987	328	1039	1	ER-associated protein degradation protein
DES1	DES1_1	DES1	83.7	195.51	157.54	105.81	99.04	203.73	155.59	146.66	182.19	83.1	75.6	133.78	0.499506	0.499948	0.0463929	0.00764915	0.186367	-0.186381	0.186234	-0.552071	-0.738305	-0.36569	C	DES1	DES1	Delta 4-(E)-sphingolipid desaturase similar to Candida albicans DES1	NA	NA	PAS_chr3_0939	F2QUX7_KOMPC	1083	360	1083	0	Delta 4-(E)-sphingolipid desaturase
DET1	DET1_1	DET1	67.24	112.3	61.49	98.73	75.2	68.54	92.64	86.61	70.68	59.1	64.68	84.22	0.699615	0.70214	0.472876	0.2706	0.736418	-0.0941559	0.0935878	-0.176421	-0.270009	-0.0822654		DET1	DET1	Acid phosphatase involved in the non-vesicular transport of sterols in both directions between the endoplasmic reticulum and plasma membrane, in S. cerevisiae deletion confers sensitivity to nickel	DET1	YDR051C	PAS_chr3_0950	F2QUW5_KOMPC	813	270	867	1	Acid phosphatase
DFG10	DFG10_1	DFG10	1.4	3.74	3.21	9.1	2.1	2.63	1.21	0.67	5.25	1.47	1.21	2.91	0.496079	0.861189	0.536738	0.656065	0.193213	0.575811	-0.151994	-0.54622	-0.394227	-1.12203		DFG10	DFG10	Probable polyprenol reductase that catalyzes conversion of polyprenol to dolichol, the precursor for N-glycosylation, involved in filamentous growth, mutations in human ortholog SRD5A3 confer CDG (Congenital Disorders of Glycosylation)	DFG10	YIL049W	PAS_chr1-4_0673	F2QPE2_KOMPC	795	264	795	0	Putative polyprenol reductase
DFG5	DFG5_1	DFG5	82.69	85.7	97.24	104.84	104.73	123.89	171.84	153.57	167.04	100.35	100.09	116.36	0.389251	0.000115695	0.258929	0.00634724	0.785994	0.198484	0.887634	0.260909	-0.626725	0.0624251	C	DFG5	DFG5	Putative mannosidase, essential glycosylphosphatidylinositol (GPI)-anchored membrane protein in S. cerevisiae required for cell wall biogenesis in bud formation, involved in filamentous growth, homologous to Dcw1p	DFG5	YMR238W	PAS_chr1-1_0147	F2QMG2_KOMPC	1329	442	1329	0	Putative mannosidase
DFR1	DFR1_1	DFR1	21.32	18.86	25.65	40.5	18.32	27.25	21.98	16.36	19.37	21.72	19.91	32.54	0.485639	0.505634	0.635485	0.253198	0.827358	0.227314	-0.222571	0.156749	0.37932	-0.0705647		DFR1	DFR1	Dihydrofolate reductase involved in tetrahydrofolate biosynthesis, required for respiratory metabolism	DFR1	YOR236W		A0A1G4KPH0_KOMPC	615	204	615	0	Dihydrofolate reductase
DGA1	DGA1_1	DGA1	46.59	71.82	60.72	45.38	43.91	54.53	72.44	76.75	67.21	31.18	25.52	50.23	0.0647917	0.194722	0.00172368	9.35761e-06	0.1897	-0.423753	0.296636	-0.727867	-1.0245	-0.304114	C	DGA1	DGA1	Diacylglycerol acyltransferase, catalyzes the terminal step of triacylglycerol formation, in Pichia pastoris is not the major contributor to triacylglycerols synthesis like in S. cerevisiae, localized in S. cerevisiae to lipid particles and ER	DGA1	YOR245C	PAS_chr3_0218	F2QX27_KOMPC	1383	460	1383	0	Diacylglycerol acyltransferase
DGK1	DGK1_1	DGK1	103.2	83.93	96.4	105.64	103.41	134.06	120.17	135.89	131.51	74.48	85.11	87.84	0.527478	0.0478269	0.398718	0.00473135	0.138684	0.142211	0.445869	-0.19156	-0.637429	-0.333771	C	DGK1	DGK1	Diacylglycerol kinase, localized in S. cerevisiae to the endoplasmic reticulum (ER), overproduction in S. cerevisiae induces enlargement of ER-like membrane structures and suppresses a temperature-sensitive sly1 mutation, contains a CTP transferase domain	DGK1	YOR311C	PAS_chr3_0072	F2QXI3_KOMPC	900	299	900	0	Diacylglycerol kinase
DHH1	DHH1_1	DHH1	32.43	158.65	121	160.57	65.29	136.99	27.22	19.59	131.44	24.45	34.01	93.95	0.786257	0.0838109	0.0298418	0.657172	0.0144939	0.129176	-0.825717	-1.03817	-0.212456	-1.16735		DHH1	DHH1	Cytoplasmic DExD/H-box helicase, stimulates mRNA decapping, coordinates distinct steps in mRNA function and decay, interacts with both the decapping and deadenylase complexes, may have a role in mRNA export and translation, C-terminus of Dhh1p interacts with Ngr1p and promotes POR1, but not EDC1 mRNA decay, forms cytoplasmic foci upon DNA replication stress	DHH1	YDL160C	PAS_chr1-4_0007	F2QMW5_KOMPC	1419	472	1419	0	RNA helicase
DHR2	DHR2_1	DHR2	11.54	8.12	7.36	11.49	12.49	15.48	8.05	16.27	11.83	13.93	13.98	9.1	0.21764	0.216138	0.147459	0.831152	0.82162	0.412558	0.416211	0.487245	0.0710333	0.0746861		DHR2	DHR2	Predominantly nucleolar DEAH-box ATP-dependent RNA helicase, required for 18S rRNA synthesis	DHR2	YKL078W	PAS_chr3_0672	F2QVQ8_KOMPC	2490	829	2490	0	ATP-dependent RNA helicase
DIA2	DIA2_1	DIA2	8.25	13.47	11.75	13.24	10.85	10.59	13.81	11.11	13.82	11.51	11.22	12.7	0.743002	0.447515	0.769289	0.640562	0.531069	-0.0871052	0.202458	0.0785562	-0.123902	0.165661		DIA2	DIA2	Origin-binding F-box protein, forms an SCF ubiquitin ligase complex with Skp1p and Cdc53p, plays a role in DNA replication, plays a role in transcription, required for correct assembly of RSC complex, correct RSC-mediated transcription regulation, and correct nucleosome positioning, involved in invasive and pseudohyphal growth, required to target Cdc6p for ubiquitin-mediated destruction during G1…	DIA2	YOR080W	PAS_chr1-1_0038	F2QNR3_KOMPC	2097	698	2097	0	Origin-binding F-box protein
DIA4	DIA4_1	DIA4	63.76	62.28	60.49	55.47	66.48	53.04	35.07	52.12	52.16	52.89	41.43	40.86	0.38421	0.09069	0.0809416	0.956517	0.376462	-0.215112	-0.421074	-0.434703	-0.0136293	-0.219591		DIA4	DIA4	Probable mitochondrial seryl-tRNA synthetase, S. cerevisiae mutant displays increased invasive and pseudohyphal growth	DIA4	YHR011W	PAS_chr1-4_0104	F2QN56_KOMPC	1356	451	1356	0	Seryl-tRNA synthetase
DIB1	DIB1_1	DIB1	32.26	36.41	43.2	47.32	48.26	43.38	22.44	27.61	44.27	32.42	34.3	47.26	0.662805	0.51209	0.979177	0.494579	0.681447	0.138331	-0.212185	0.00840346	0.220589	-0.129928		DIB1	DIB1	17-kDa component of the U4/U6aU5 tri-snRNP, plays in S. cerevisiae an essential role in pre-mRNA splicing, orthologue of hDIM1, the human U5-specific 15-kDa protein	DIB1	YPR082C	PAS_chr3_0665	F2QVR6_KOMPC	441	146	489	1	U4/U6aU5 tri-snRNP component
DIC1-1	DIC1-1_1	DIC1-1	28.56	34.01	29.48	29.7	36.82	33.47	28.66	25.95	32.37	17.11	26.68	28.65	0.977347	0.858396	0.294731	0.383256	0.277038	0.00828729	-0.0525498	-0.31089	-0.25834	-0.319177		DIC1-1	DIC1-1	Mitochondrial dicarboxylate carrier, integral membrane protein, catalyzes a dicarboxylate-phosphate exchange across the inner mitochondrial membrane, transports cytoplasmic dicarboxylates into the mitochondrial matrix	DIC1	YLR348C	PAS_chr4_0877	F2QXQ3_KOMPC	918	305	918	0	Dicarboxylate carrier (isoform 1)
DIC1-2	DIC1-2_1	DIC1-2	25.83	27.21	29.74	29.51	45.23	34.23	31.56	22.49	31.3	23.49	26.16	26.49	0.386695	0.892177	0.713427	0.614341	0.216043	0.267219	0.0422896	-0.115073	-0.157363	-0.382292		DIC1-2	DIC1-2	Mitochondrial dicarboxylate carrier, integral membrane protein, catalyzes a dicarboxylate-phosphate exchange across the inner mitochondrial membrane, transports cytoplasmic dicarboxylates into the mitochondrial matrix	DIC1	YLR348C	PAS_chr4_0877	F2QXQ3_KOMPC	918	305	918	0	Dicarboxylate carrier (isoform 2)
DID2	DID2_1	DID2	29.19	46.45	56.67	40.37	33.27	47.45	48.2	24.3	75.33	32.08	35.19	58.06	0.476697	0.658489	0.821083	0.503473	0.628103	-0.248404	0.154346	-0.0793018	-0.233648	0.169103		DID2	DID2	Class E protein of the vacuolar protein-sorting (Vps) pathway, binds Vps4p and directs it to dissociate ESCRT-III complexes, forms a functional and physical complex with Ist1p, human ortholog may be altered in breast tumors	DID2	YKR035W-A	PAS_chr1-4_0657	F2QLH9_KOMPC	621	206	774	2	Vacuolar protein-sorting pathway class E protein
DID4	DID4_1	DID4	44.78	48.65	51.03	57.12	44.35	52.1	32.85	29.95	50.13	41.21	46.26	71.32	0.867787	0.217971	0.558716	0.0687729	0.447975	-0.0421908	-0.317517	0.149076	0.466593	0.191267		DID4	DID4	Class E Vps protein of the ESCRT-III complex, required for sorting of integral membrane proteins into lumenal vesicles of multivesicular bodies, and for delivery of newly synthesized vacuolar enzymes to the vacuole, involved in endocytosis	DID4	YKL002W	PAS_c131_0013	F2QUA2_KOMPC	654	217	654	0	Endosomal sorting complex required for transport (ESCRT-III) class E Vps protein
DIE2	DIE2_1	DIE2	9.02	15.02	14.79	26.18	16.02	11.47	11.05	7.67	11.74	9.79	11.32	9.13	0.316076	0.318528	0.323226	0.993464	0.0455638	0.331329	-0.337269	-0.334479	0.00278983	-0.665808		DIE2	DIE2	Dolichyl-phosphoglucose-dependent alpha-1,2 glucosyltransferase of the ER, functions in the pathway that synthesizes the dolichol-linked oligosaccharide precursor for N-linked protein glycosylation, has a role in regulation of ITR1 and INO1	DIE2	YGR227W	PAS_chr1-4_0475	F2QPR8_KOMPC	1485	494	1485	0	Dolichyl-phosphoglucose-dependent alpha-1,2 glucosyltransferase
DIM1	DIM1_1	DIM1	25.72	26.21	34.55	33.93	28.33	45.42	8.32	29.5	29.23	31.82	38.92	39.38	0.569062	0.253126	0.267215	0.0241721	0.583703	0.183726	-0.374509	0.359301	0.73381	0.175575	B	DIM1	DIM1	Essential 18S rRNA dimethylase (dimethyladenosine transferase) in S. cerevisiae, responsible for conserved m6(2)Am6(2)A dimethylation in 3'-terminal loop of 18S rRNA, part of 90S and 40S pre-particles in nucleolus, involved in pre-ribosomal RNA processing	DIM1	YPL266W	PAS_chr2-1_0615	F2QSH7_KOMPC	987	328	987	0	18S rRNA dimethylase
DIP2	DIP2_1	DIP2	49.6	44.35	40.88	63.96	61.13	55.35	22.32	40.42	46.45	57.45	65.83	63.98	0.23877	0.196158	0.0455285	0.000989027	0.408227	0.287051	-0.316922	0.487867	0.804788	0.200815	B	DIP2	DIP2	Nucleolar protein, specifically associated with the U3 snoRNA, part of the large ribonucleoprotein complex known as the small subunit (SSU) processome, required for 18S rRNA biogenesis, part of the active pre-rRNA processing complex	DIP2	YLR129W	PAS_chr2-1_0606	F2QSI7_KOMPC	2823	940	2823	0	Small Subunit (SSU) processome complex component
DIP5-1	DIP5-1_1	DIP5-1	293.34	333.49	281.37	370.88	350.72	228.98	906.07	413.66	281.04	261.13	376.43	341.11	0.870521	0.0137529	0.714191	0.0359394	0.596535	-0.0568498	0.859057	0.127759	-0.731298	0.184609	C	DIP5-1	DIP5-1	Dicarboxylic amino acid permease, mediates high-affinity and high-capacity transport of L-glutamate and L-aspartate, also a transporter for Gln, Asn, Ser, Ala, and Gly, in S. cerevisiae relocalizes from plasma membrane to vacuole upon DNA replication stress	DIP5	YPL265W	PAS_chr4_0287	F2QZN9_KOMPC	1779	592	1779	0	Dicarboxylic amino acid permease (isoform 1)
DIP5-2	DIP5-2_1	DIP5-2	0.34	1.1	1.27	5.29	0.51	2.24	0.15	0.65	0.98	0.29	0	0.51	0.13791	0.562308	0.116097	0.307207	0.00312003	1.36666	-0.568213	-1.67312	-1.10491	-3.03978		DIP5-2	DIP5-2	Dicarboxylic amino acid permease, mediates high-affinity and high-capacity transport of L-glutamate and L-aspartate, also a transporter for Gln, Asn, Ser, Ala, and Gly, in S. cerevisiae relocalizes from plasma membrane to vacuole upon DNA replication stress	DIP5	YPL265W	PAS_chr3_0182	F2QX65_KOMPC	1623	540	1623	0	Dicarboxylic amino acid permease (isoform 2)
DIS3	DIS3_1	DIS3	59.82	78.87	79.97	63.52	75.65	94.51	45.23	53.92	79.3	44.24	48.66	62.89	0.948266	0.166719	0.0250656	0.390431	0.0291278	-0.0136701	-0.292459	-0.474591	-0.182133	-0.460921		DIS3	DIS3	Exosome core complex catalytic subunit, possesses both endonuclease and 3'-5' exonuclease activity, involved in 3'-5' RNA processing and degradation in both the nucleus and the cytoplasm, has similarity to E. coli RNase R and to human DIS3, protein abundance in S. cerevisiae increases in response to DNA replication stress	DIS3	YOL021C	PAS_chr3_1042	F2QUL9_KOMPC	2877	958	2877	0	Exosome core complex catalytic subunit
DJP1	DJP1_1	DJP1	25.44	34.64	32.78	45.94	40.27	36.06	27.61	38.27	42.82	45.07	48.7	64.53	0.246903	0.300309	0.00056832	0.0154956	0.0201901	0.262218	0.236297	0.779957	0.54366	0.517739	B	DJP1	DJP1	Cytosolic J-domain-containing protein, required for peroxisomal protein import and involved in peroxisome assembly, homologous to E. coli DnaJ	DJP1	YIR004W	PAS_chr2-2_0085	F2QQW1_KOMPC	1425	474	1425	0	DnaJ-like protein
DLD1	DLD1_1	DLD1	50.5	56.52	53.93	37.58	34.25	46.16	48.06	47.18	64.54	35.03	36.56	41.51	0.0093832	0.982442	0.0230444	0.0215687	0.756754	-0.56045	0.00474017	-0.493219	-0.49796	0.0672309		DLD1	DLD1	Major mitochondrial D-lactate dehydrogenase, oxidizes D-lactate to pyruvate, transcription is heme-dependent, repressed by glucose, and derepressed in ethanol or lactate, located in S. cerevisiae in the mitochondrial inner membrane	DLD1	YDL174C	PAS_chr3_1021	F2QUP2_KOMPC	1773	590	1773	0	D-lactate dehydrogenase
DLD2	DLD2_1	DLD2	202.8	220.01	176.93	143.87	241.99	200.77	183.98	211.17	183.94	193.53	179.17	143.62	0.643394	0.900458	0.56971	0.657401	0.91558	-0.140201	-0.0379007	-0.172309	-0.134408	-0.0321075		DLD2	DLD2	D-2-hydroxyglutarate dehydrogenase, and minor D-lactate dehydrogenase, mitochondrial matrix protein that oxidizes D-2-hydroxyglutarate (D-2HG), an oncometabolite, to alpha-ketoglutarate with a minor role in lactate catabolism, located in S. cerevisiae in the mitochondrial matrix	DLD2	YDL178W	PAS_chr3_0674	F2QVQ6_KOMPC	1572	523	1572	0	D-lactate dehydrogenase
DMA2	DMA2_1	DMA2	22.92	38.04	31.84	47.45	48.32	44.2	39.45	24.96	39.55	28.01	34.3	45.09	0.0540735	0.456625	0.348101	0.845197	0.325301	0.474872	0.185818	0.2342	0.0483814	-0.240672		DMA2	DMA2	Ubiquitin-protein ligase (E3), controls septin dynamics and spindle position checkpoint (SPOC) with ligase Dma1p by regulating recruitment of Elm1p to bud neck, regulates levels of eIF2 subunit Gcd11p, as well as abundance, localization, and ubiquitination of Cdk inhibitory kinase Swe1p, ortholog of human RNF8, similar to human Chfr, contains FHA and RING finger domains, Pichia pastoris does not …	DMA2	YNL116W	PAS_chr3_0521	F2QW63_KOMPC	1071	356	1071	0	E3 ubiquitin ligase
DML1	DML1_1	DML1	21.58	25	19.32	28.17	27.33	26.7	19.22	18.32	22.02	19.53	21.62	21.29	0.317017	0.745022	0.918908	0.823005	0.268896	0.245518	-0.0812394	-0.025429	0.0558104	-0.270947		DML1	DML1	Essential protein in S. cerevisiae involved in mtDNA inheritance, may also function in the partitioning of the mitochondrial organelle or in the segregation of chromosomes, exhibits regions similar to members of a GTPase family	DML1	YMR211W	PAS_chr1-3_0175	F2QM55_KOMPC	1344	447	1344	0	Mitochondrial DNA inheritance protein
DNA2	DNA2_1	DNA2	34.91	30.07	24.23	25.35	27.55	31.27	28.63	43.37	29.09	25.14	25.13	19.77	0.418444	0.485912	0.23446	0.0592083	0.701523	-0.21769	0.187506	-0.32097	-0.508476	-0.103279		DNA2	DNA2	Tripartite DNA replication factor, has single-stranded DNA-dependent ATPase, ATP-dependent nuclease, and helicase activities, tracking protein for flap cleavage during Okazaki fragment maturation, involved in DNA repair and processing of meiotic DNA double strand breaks, required for normal life span, component of telomeric chromatin, with cell-cycle dependent localization in S. cerevisiae, requi…	DNA2	YHR164C	PAS_chr4_0279	F2QZQ0_KOMPC	4242	1413	4242	0	Tripartite DNA replication factor
DNF1	DNF1_1	DNF1	72.33	65.5	61.35	47.72	50.15	50.88	75.67	128	58.75	66.15	54.88	49.46	0.0885673	0.191547	0.555314	0.0579549	0.265773	-0.553455	0.424108	-0.191722	-0.615829	0.361733		DNF1	DNF1	Aminophospholipid translocase (flippase) that localizes in S. cerevisiae primarily to the plasma membrane, contributes to endocytosis, protein transport and cell polarity, type 4 P-type ATPase, Pichia pastoris has also the paralog DNF2	DNF1	YER166W	PAS_chr2-1_0057	F2QU48_KOMPC	4581	1526	4581	0	Aminophospholipid translocase, flippase
DNF2	DNF2_1	DNF2	37.21	65.49	64.93	69.1	52.99	68.21	55.73	48.95	58.16	50.43	47.89	71.36	0.787134	0.943469	0.883469	0.827773	0.901858	0.0713716	-0.0187682	0.0387914	0.0575595	-0.0325802		DNF2	DNF2	Aminophospholipid translocase (flippase) that localizes in S. cerevisiae primarily to the plasma membrane, contributes to endocytosis, protein transport and cell polarity, type 4 P-type ATPase, Pichia pastoris has also the paralog DNF1	DNF2	YDR093W	PAS_chr2-1_0756	F2QS27_KOMPC	4332	1443	4332	0	Aminophospholipid translocase, flippase
DNF3	DNF3_1	DNF3	35.05	46.64	43.73	59.99	45.43	45.29	41.62	41.84	44.8	52.47	49.27	71.71	0.580368	0.868518	0.0574798	0.0827396	0.176948	0.140092	0.0420208	0.481551	0.43953	0.341458		DNF3	DNF3	Trans-golgi network aminophospholipid translocase (flippase), type 4 P-type ATPase, involved in phospholipid translocation, contributing to the maintenance of membrane lipid asymmetry in post-Golgi secretory vesicles, role in protein trafficking between the Golgi and endosomal system, localizes to the trans-Golgi network, localizes to the shmoo tip where it has a redundant role in the cellular re…	DNF3	YMR162C	PAS_chr2-1_0807	F2QU55_KOMPC	4878	1625	4878	0	Aminophospholipid translocase, flippase
DNL4	DNL4_1	DNL4	16.54	20.08	20.2	17.98	15.06	19.11	13.28	13.43	18.51	10.8	16.3	16.37	0.322293	0.219448	0.128656	0.769317	0.58783	-0.248052	-0.310168	-0.384659	-0.0744909	-0.136608		DNL4	DNL4	DNA ligase required for nonhomologous end-joining (NHEJ), forms stable heterodimer with required cofactor Lif1p, interacts with Nej1p, involved in meiosis, in S. cerevisiae not essential for vegetative growth	DNL4	YOR005C	PAS_chr3_0732	F2QVJ6_KOMPC	2799	932	2799	0	DNA ligase
DNM1	DNM1_1	DNM1	84.75	100.5	103.01	85.2	86.16	99.03	93.98	92.58	100.92	85.53	74.07	88.96	0.326364	0.994626	0.37169	0.367816	0.931357	-0.213209	0.00146464	-0.194486	-0.19595	0.0187236		DNM1	DNM1	Dynamin-related GTPase required for mitochondrial fission and morphology, assembles on the cytoplasmic face of mitochondrial tubules at sites at which division will occur, also participates in endocytosis and regulating peroxisome abundance	DNM1	YLL001W	PAS_chr3_0751	F2QVH7_KOMPC	2376	791	2376	0	Dynamin-related GTPase protein
DOA1	DOA1_1	DOA1	77.15	105.68	85.73	99.88	79.73	94.41	116.01	93.82	101.72	88.24	80.37	121.12	0.674029	0.250423	0.527318	0.604875	0.291371	-0.0856151	0.234083	0.128849	-0.105234	0.214464		DOA1	DOA1	WD repeat protein required for ubiquitin-mediated protein degradation, forms a complex with Cdc48p, plays a role in controlling cellular ubiquitin concentration, also promotes efficient NHEJ in postdiauxic/stationary phase, in S. cerevisiae the protein increases in abundance and relocalizes from nucleus to nuclear periphery upon DNA replication stress	DOA1	YKL213C	PAS_chr1-4_0618	F2QQ64_KOMPC	2133	710	2133	0	Ubiquitin-mediated protein degradation-associated protein
DOA4	DOA4_1	DOA4	6.82	6.57	5.71	10.76	7.65	9.59	7.94	7.22	9.52	6.94	7.45	10.81	0.10903	0.150251	0.117142	0.89549	0.986571	0.491213	0.446216	0.486158	0.039942	-0.00505528		DOA4	DOA4	Ubiquitin isopeptidase, required for recycling ubiquitin from proteasome-bound ubiquitinated intermediates, acts at the late endosome/prevacuolar compartment to recover ubiquitin from ubiquitinated membrane proteins en route to the vacuole, Pichia pastoris does not have the paralog UBP5 and does not have UBP4 and UBP6	DOA4	YDR069C	PAS_chr1-3_0261	F2QNJ5_KOMPC	2127	708	2127	0	Ubiquitin carboxyl-terminal hydrolase
DOC1	DOC1_1	DOC1	23	11.75	16.89	29.49	12.55	16.32	16.18	13.65	18.78	12.89	19.39	18.47	0.960458	0.820188	0.938618	0.880394	0.898372	0.0207849	-0.0965756	-0.0327059	0.0638697	-0.0534908		DOC1	DOC1	Processivity factor required for the ubiquitination activity of the anaphase promoting complex (APC), mediates the activity of the APC by contributing to substrate recognition, involved in cyclin proteolysis, contains a conserved DOC1 homology domain	DOC1	YGL240W		A0A1G4KQB2_KOMPC	582	193	634	1	Anaphase-promoting complex subunit
DOG1	DOG1_1	DOG1	571.23	2218.03	1562.5	701.02	236.61	3629.02	1478.68	2566.63	1269.48	605.91	337.27	2697.62	0.980749	0.539452	0.620208	0.267341	0.637312	-0.0149606	0.380455	-0.307274	-0.687729	-0.292313		DOG1	DOG1	2-deoxyglucose-6-phosphate phosphatase, member of a family of low molecular weight phosphatases, confers 2-deoxyglucose resistance when overexpressed in S. cerevisiae, in vivo substrate has not yet been identified, Pichia pastoris does not have the paralog DOG2	DOG1	YHR044C	PAS_chr2-1_0016	F2QU85_KOMPC	687	228	687	0	2-deoxyglucose-6-phosphate phosphatase
DOM34	DOM34_1	DOM34	53.86	62.41	49.44	90.37	61.83	60.59	52.16	57.66	59.33	75.23	90.62	86.34	0.270545	0.832312	0.00355089	0.00672939	0.0664366	0.241158	0.0467333	0.638669	0.591936	0.39751	B	DOM34	DOM34	Protein that facilitates ribosomal subunit dissociation, acts when translation is stalled, with binding partner Hbs1p, required for RNA cleavage in no-go decay, but reports conflict on endonuclease activity, Pelota ortholog, protein abundance in S. cerevisiae increases in response to DNA replication stress, Pichia pastoris does not have the paralog YCL001W-B	DOM34	YNL001W	PAS_chr2-1_0730	F2QS55_KOMPC	1134	377	1134	0	Ribosomal subunit dissociation protein
DOP1	DOP1_1	DOP1	15.95	23.3	19.95	30.39	19.86	21.63	27.13	22.2	22.35	17.16	18.24	29.51	0.451951	0.156732	0.50298	0.455116	0.936615	0.158299	0.298793	0.141605	-0.157188	-0.0166935		DOP1	DOP1	Golgi-localized in S. cerevisiae, leucine-zipper domain containing protein, involved in endosome to Golgi transport, organization of the ER, establishing cell polarity, and morphogenesis, detected in highly purified mitochondria in high-throughput studies	DOP1	YDR141C	PAS_chr2-1_0180	F2QTS4_KOMPC	5055	1684	5055	0	Endosome to Golgi transport protein
DOT1	DOT1_1	DOT1	24.05	34.34	30.05	38.86	37.57	33.45	24.83	21.09	33	21.98	29.91	38.53	0.382958	0.539416	0.822282	0.401146	0.517417	0.194393	-0.138304	0.0504866	0.18879	-0.143906		DOT1	DOT1	Nucleosomal histone H3-Lys79 methylase, methylation is required for telomeric silencing, meiotic checkpoint control, and DNA damage response	DOT1	YDR440W	PAS_chr3_1133	F2QUC5_KOMPC	1983	660	1983	0	Nucleosomal histone H3-Lys79 methylase
DOT5	DOT5_1	DOT5	43.33	28.71	34.96	53.3	31.79	35.6	38.23	32.34	35.74	33.58	51.43	42.66	0.934694	0.9471	0.402812	0.365295	0.444981	0.0250479	-0.0204687	0.256848	0.277316	0.2318		DOT5	DOT5	Nuclear thiol peroxidase which functions as an alkyl-hydroperoxide reductase during post-diauxic growth	DOT5	YIL010W	PAS_chr1-1_0155	F2QMH0_KOMPC	663	220	663	0	Thiol peroxidase
DOT6	DOT6_1	DOT6	26.53	45.03	33.61	54.23	37.96	35.72	20.51	26.4	30.61	40.04	40.57	47.34	0.482749	0.1055	0.194367	0.0035022	0.543177	0.17219	-0.405572	0.3201	0.725672	0.14791	B	DOT6	DOT6	Protein involved in rRNA and ribosome biogenesis, binds polymerase A and C motif, subunit of the RPD3L histone deacetylase complex, has chromatin specific SANT domain, involved in telomeric gene silencing and filamentation, Pichia pastoris does not have the paralog TOD6, relative distribution to the nucleus increases upon DNA replication stress	DOT6	YER088C	PAS_chr2-2_0214	F2QR93_KOMPC	1083	360	1083	0	RNA and ribosome biogenesis-associated protein
DPB11	DPB11_1	DPB11	27.85	45.49	31.33	40.1	38.75	46.4	33.43	27.71	41.13	29.06	27.19	35.51	0.432559	0.972925	0.500191	0.477977	0.142916	0.168224	0.00733583	-0.146247	-0.153582	-0.314471		DPB11	DPB11	DNA replication initiation protein, loads DNA pol epsilon onto pre-replication complexes at origins, checkpoint sensor recruited to stalled replication forks by the checkpoint clamp complex where it activates Mec1p, along with Rfa1p, binds to ultrafine anaphase bridges in mitotic cells and prevents accumulation of chromatin bridges by stimulating the Mec1p kinase and suppressing homologous recomb…	DPB11	YJL090C	PAS_chr4_0903	F2QXV0_KOMPC	1863	620	1863	0	DNA replication initiation protein
DPB2	DPB2_1	DPB2	23.87	26.71	19.81	29.96	26.35	23.9	30.61	23.49	22.83	21.54	27.4	21.67	0.777489	0.570522	0.874934	0.681556	0.901087	0.0729434	0.147153	0.0409277	-0.106225	-0.0320157		DPB2	DPB2	Second largest subunit of DNA polymerase II (DNA polymerase epsilon), required for maintenance of fidelity of chromosomal replication, expression peaks in S. cerevisiae at the G1/S phase boundary, Cdc28p substrate	DPB2	YPR175W	PAS_chr3_0765	F2QVG2_KOMPC	1893	630	1893	0	DNA polymerase II subunit
DPB3	DPB3_1	DPB3	37.19	33.34	33.09	52.52	26.56	25.39	28.53	20.05	27.91	42.61	47.29	59.64	0.757128	0.276329	0.143443	0.0106701	0.0724998	-0.116933	-0.421125	0.550629	0.971754	0.667562	B	DPB3	DPB3	Third-largest subunit of DNA polymerase II (DNA polymerase epsilon), required to maintain fidelity of chromosomal replication and also for inheritance of telomeric silencing, stabilizes the interaction of Pol epsilon with primer-template DNA, positively affecting the processivity of the polymerase and exonuclease activities of Pol epsilon, mRNA abundance peaks at the G1/S boundary of the cell cyc…	DPB3	YBR278W	PAS_chr2-1_0620	F2QSH2_KOMPC	330	109	330	0	DNA polymerase II subunit
DPB4	DPB4_1	DPB4	51.57	57.79	43.23	76.3	49.84	45.98	45.94	44.66	49.05	49.66	73.56	87.5	0.814454	0.650391	0.0383297	0.0113887	0.062724	0.0551255	-0.10781	0.486884	0.594694	0.431758	B	DPB4	DPB4	Subunit of DNA pol epsilon and of ISW2 chromatin accessibility complex, involved in both chromosomal DNA replication and inheritance of telomeric silencing, stabilizes the interaction of Pol epsilon with primer-template DNA, positively affecting the processivity of the polymerase and exonuclease activities of Pol epsilon, interacts with extranucleosomal DNA and acts as anchor point for ISW2 compl…	DPB4	YDR121W	PAS_chr2-1_0100	F2QU07_KOMPC	741	246	792	1	DNA polymerase epsilon subunit
DPH1	DPH1_1	DPH1	3.5	8.63	11.9	13.73	11.62	21.03	4.92	8.51	15.22	8.46	13.94	12.84	0.0377616	0.54123	0.16209	0.428539	0.500796	0.818808	0.245405	0.558078	0.312673	-0.26073		DPH1	DPH1	Protein required, along with Dph2p, Kti11p, Jjj3p, and Dph5p, for synthesis of diphthamide, which is a modified histidine residue of translation elongation factor 2 (Eft1p or Eft2p), may act in a complex with Dph2p and Kti11p	DPH1	YIL103W	PAS_chr4_0072	F2R0B7_KOMPC	1275	424	1275	0	Diphthamide biosynthesis protein
DPH2	DPH2_1	DPH2	20.72	23.88	30.7	26.01	21.17	25.21	16.91	30.37	25.36	31.85	31.46	26.67	0.466874	0.833141	0.287699	0.201843	0.0716197	-0.191633	-0.0557563	0.280029	0.335785	0.471662		DPH2	DPH2	Protein required, along with Dph1p, Kti11p, Jjj3p, and Dph5p, for synthesis of diphthamide, which is a modified histidine residue of translation elongation factor 2 (Eft1p or Eft2p), may act in a complex with Dph1p and Kti11p	DPH2	YKL191W	PAS_chr2-1_0594	F2QSK0_KOMPC	1656	551	1656	0	Diphthamide biosynthesis protein
DPH5	DPH5_1	DPH5	118.69	104.74	97.08	136.68	143.05	106.13	70.01	92.94	113.23	155.21	186.75	147.57	0.561546	0.345269	0.00707645	0.000273243	0.033616	0.137104	-0.224403	0.635939	0.860342	0.498835	B	DPH5	DPH5	Methyltransferase required for synthesis of diphthamide, which is a modified histidine residue of translation elongation factor 2 (Eft1p or Eft2p), in S. cerevisiae not essential for viability, GFP-Dph5p fusion protein localizes to the cytoplasm	DPH5	YLR172C	PAS_chr2-1_0577	F2QSL9_KOMPC	900	299	900	0	Diphthamide synthesis methyltransferase
DPH6	DPH6_1	DPH6	10.85	14.07	13.59	12.21	14.92	18.72	14.85	13.08	13.69	8.26	9.34	14.44	0.621659	0.699562	0.375945	0.202558	0.164607	0.136901	0.10809	-0.250821	-0.358911	-0.387722		DPH6	DPH6	Diphthamide synthetase, catalyzes the last amidation step of diphthamide biosynthesis using ammonium and ATP, evolutionarily conserved in eukaryotes, S. cerevisiae dph6 mutants exhibit diphthine accumulation and resistance to sordarin, which is indicative of defects in diphthamide formation on EF2, in S. cerevisiae the green fluorescent protein (GFP)-tagged protein localizes to the cytoplasm, DPH…	DPH6	YLR143W	PAS_chr4_0132	F2R057_KOMPC	1902	633	1902	0	Diphthamide synthetase protein
DPL1	DPL1_1	DPL1	38.2	69.67	69.37	43.83	48.28	74.46	42.63	36.1	64.9	31.96	27.56	51.18	0.465152	0.258572	0.0104342	0.151521	0.0654741	-0.187774	-0.291692	-0.66421	-0.372518	-0.476436		DPL1	DPL1	Dihydrosphingosine phosphate lyase, regulates intracellular levels of sphingolipid long-chain base phosphates (LCBPs), degrades phosphorylated long chain bases, prefers C16 dihydrosphingosine-l-phosphate as a substrate	DPL1	YDR294C	PAS_chr4_0598	F2QYR3_KOMPC	1716	571	1716	0	Dihydrosphingosine phosphate lyase
DPM1	DPM1_1	DPM1	273.93	259.78	209.99	127.01	146.04	111.47	153.54	112.24	127.33	109.26	131.25	115.12	7.42143e-06	0.000141	1.4948e-05	0.598861	0.892599	-1.07872	-0.918241	-1.046	-0.127756	0.0327214	A	DPM1	DPM1	Dolichol phosphate mannose (Dol-P-Man) synthase of the ER membrane, catalyzes the formation of Dol-P-Man from Dol-P and GDP-Man, required for glycosyl phosphatidylinositol membrane anchoring, O mannosylation, and protein glycosylation	DPM1	YPR183W	PAS_chr1-1_0459	A0A1G4KP55_KOMPC	783	260	783	0	Dolichol phosphate mannose (Dol-P-Man) synthase
DPP1-1	DPP1-1_1	DPP1-1	5.77	9.23	9.76	9.28	10.31	11.72	14.98	7.91	9.31	8.89	6.62	11.98	0.658647	0.450507	0.740775	0.671216	0.915123	0.184651	0.317927	0.140452	-0.177475	-0.0441989		DPP1-1	DPP1-1	Diacylglycerol pyrophosphate (DGPP) phosphatase, zinc-regulated vacuolar membrane-associated lipid phosphatase, dephosphorylates DGPP to phosphatidate (PA) and Pi, then PA to diacylglycerol, involved in lipid signaling and cell metabolism	DPP1	YDR284C	PAS_chr3_0198	A0A1G4KQK7_KOMPC	870	289	870	0	Diacylglycerol pyrophosphate (DGPP) phosphatase (isoform 1)
DPP1-2	DPP1-2_1	DPP1-2	20.4	39.22	31.43	35.31	27.02	28.47	31.84	34.91	34.89	23.04	24.76	36.09	0.654015	0.618467	0.775707	0.432732	0.872576	-0.1277	0.142364	-0.0819845	-0.224349	0.0457159		DPP1-2	DPP1-2	Diacylglycerol pyrophosphate (DGPP) phosphatase, zinc-regulated vacuolar membrane-associated lipid phosphatase, dephosphorylates DGPP to phosphatidate (PA) and Pi, then PA to diacylglycerol, involved in lipid signaling and cell metabolism	DPP1	YDR284C		A0A1G4KPA8_KOMPC	834	277	834	0	Diacylglycerol pyrophosphate (DGPP) phosphatase (isoform 2)
DPP1-3	DPP1-3_1	DPP1-3	105.87	155.92	121.63	78.65	98.52	116.62	177.84	169.88	119	97.31	75.48	115.95	0.0457671	0.185128	0.115668	0.00373627	0.676358	-0.485686	0.321301	-0.383884	-0.705185	0.101802	C	DPP1-3	DPP1-3	Diacylglycerol pyrophosphate (DGPP) phosphatase, zinc-regulated vacuolar membrane-associated lipid phosphatase, dephosphorylates DGPP to phosphatidate (PA) and Pi, then PA to diacylglycerol, involved in lipid signaling and cell metabolism	DPP1	YDR284C		F2QV71_KOMPC	843	280	843	0	Diacylglycerol pyrophosphate (DGPP) phosphatase (isoform 3)
DPS1	DPS1_1	DPS1	217.88	257.45	222.83	186.74	224.06	246.48	219.12	224.25	239.75	174.94	198.51	211.9	0.466249	0.940318	0.397184	0.440134	0.905432	-0.20027	-0.0205883	-0.232935	-0.212347	-0.0326651		DPS1	DPS1	Aspartyl-tRNA synthetase, primarily cytoplasmic, homodimeric enzyme that catalyzes the specific aspartylation of tRNA(Asp), class II aminoacyl tRNA synthetase, binding to its own mRNA may confer autoregulation, shares five highly conserved amino acids with human that when mutated cause leukoencephalopathy characterized by hypomyelination with brain stem and spinal cord involvement and leg spastic…	DPS1	YLL018C	PAS_chr1-4_0095	F2QN49_KOMPC	1668	555	1668	0	Aspartate--tRNA ligase
DRE2	DRE2_1	DRE2	34.52	32.46	32.29	48.05	44.74	52.13	23.76	40.77	43.68	27.18	18.49	38.53	0.148752	0.668378	0.430846	0.223213	0.0252508	0.420165	0.1258	-0.233036	-0.358837	-0.653201		DRE2	DRE2	Component of the cytosolic Fe-S protein assembly (CIA) machinery, contains an Fe-S cluster that receives electrons from NADPH via the action of Tah18pin an early step in the CIA pathway, ortholog of human Ciapin1, protein abundance in S. cerevisiae increases in response to DNA replication stress	DRE2	YKR071C	PAS_chr1-4_0300	F2QP87_KOMPC	1026	341	1026	0	Cytosolic Fe-S protein assembly (CIA) machinery component
DRN1	DRN1_1	DRN1	17.67	24.14	22.27	28.99	22.45	20.37	16.41	15.73	21.48	14.39	13.95	21.51	0.908607	0.35725	0.183142	0.679199	0.143764	0.0283961	-0.231399	-0.336166	-0.104767	-0.364562		DRN1	DRN1	Splicing factor that modulates turnover of branched RNAs by Dbr1p, interacts with spliceosomal components and branched RNA splicing products, enhances Dbr1p debranching in vitro, conserved protein with domain organization identical from yeast to human	DRN1	YGR093W	PAS_chr3_1216	F2QVH6_KOMPC	1515	504	1565	1	Splicing factor
DRS1	DRS1_1	DRS1	22.82	22.64	22.61	20.1	31.4	39.46	10.45	18.18	29.86	15.69	22.48	27.86	0.30624	0.423331	0.866891	0.526371	0.233105	0.302563	-0.23899	-0.0499382	0.189052	-0.352501		DRS1	DRS1	Nucleolar DEAD-box protein required for ribosome assembly and function, including synthesis of 60S ribosomal subunits, constituent of 66S pre-ribosomal particles	DRS1	YLL008W	PAS_chr3_0738	F2QVJ0_KOMPC	2286	761	2286	0	RNA helicase
DRS2	DRS2_1	DRS2	52.87	60.06	56.97	54.58	58.51	59.68	55.62	62.45	59.87	48.75	51.4	56.61	0.665041	0.733802	0.657248	0.432927	0.990628	-0.0945823	0.0743769	-0.0971485	-0.171525	-0.00256617		DRS2	DRS2	Trans-golgi network aminophospholipid translocase (flippase), maintains membrane lipid asymmetry in post-Golgi secretory vesicles, contributes to clathrin-coated vesicle formation, endocytosis, protein trafficking between the Golgi and endosomal system and the cellular response to mating pheromone, autoinhibited by its C-terminal tail, localizes in S. cerevisiae to the trans-Golgi network, mutati…	DRS2	YAL026C	PAS_chr4_0662	F2QYK0_KOMPC	3798	1265	3798	0	Aminophospholipid translocase, flippase
DSC2	DSC2_1	DSC2	19.47	21.83	28.77	51.43	25.11	20.33	32.25	21.02	24.82	20.03	18.2	25.08	0.315255	0.62772	0.642841	0.34174	0.140422	0.309449	0.151176	-0.145905	-0.297081	-0.455354		DSC2	DSC2	Multi-transmembrane subunit of the DSC ubiquitin ligase complex, similar in sequence to rhomboid pseudoproteases Der1p and UBAC2 that function in ERAD, ortholog of fission yeast dsc2	DSC2	YOL073C	PAS_chr1-4_0350	A0A1G4KPG3_KOMPC	831	276	831	0	DSC ubiquitin ligase complex multi-transmembrane subunit
DSC3	DSC3_1	DSC3	15.56	47.34	35	39.61	19.87	38.19	22.66	17.65	38.26	21.37	23.19	65.48	0.782212	0.437535	0.654775	0.220549	0.466794	-0.101035	-0.286564	0.1639	0.450464	0.264934		DSC3	DSC3	Subunit of the DSC ubiquitin ligase complex, protein of unknown function that localizes in S. cerevisiae to the ER and vacuole lumen and its overexpression affects endocytic protein trafficking, ortholog of fission yeast dsc3	DSC3	YOR223W	PAS_chr2-1_0339	F2QTB4_KOMPC	735	244	735	0	DSC ubiquitin ligase complex subunit
DSD1	DSD1_1	DSD1	81.07	100.3	89.52	83.21	90.16	88.25	105.26	100.78	87.77	69.98	72.83	78.26	0.446568	0.547506	0.217395	0.0662679	0.632456	-0.165173	0.13068	-0.269181	-0.399861	-0.104008		DSD1	DSD1	D-serine dehydratase (aka D-serine ammonia-lyase), converts D-serine to pyruvate and ammonia by a reaction dependent on pyridoxal 5'-phosphate and zinc, may play a role in D-serine detoxification, L-serine is not a substrate	DSD1	YGL196W	PAS_chr3_0186	F2QX61_KOMPC	1266	421	1266	0	D-serine dehydratase
DSE1	DSE1_1	DSE1	158.47	202.2	138.74	274.93	210.25	203.92	267.17	381.03	237.2	230.68	289.07	313.04	0.21011	0.00154377	0.00528712	0.705853	0.123844	0.340173	0.859331	0.757087	-0.102244	0.416914		DSE1	DSE1	Daughter cell-specific protein, may regulate cross-talk between the mating and filamentation pathways, in S. cerevisiae deletion affects cell separation after division and sensitivity to alpha-factor and drugs affecting the cell wall and relocalizes from bud neck to cytoplasm upon DNA replication stress	DSE1	YER124C	PAS_chr2-1_0355	F2QT98_KOMPC	1584	527	1584	0	Daughter cell-specific protein
DSE4	DSE4_1	DSE4	71.33	129.12	117.21	149.43	120.12	109.24	73.36	76.62	98.58	96.09	122.81	147.31	0.583458	0.214883	0.385678	0.0350224	0.749006	0.146583	-0.332189	0.232053	0.564242	0.08547	B	DSE4	DSE4	Daughter cell-specific secreted protein with similarity to glucanases, degrades cell wall from the daughter side causing daughter to separate from mother	DSE4	YNR067C	PAS_chr1-1_0130	F2QME5_KOMPC	3054	1017	3054	0	Putative glucanase
DSF2	DSF2_1	DSF2	32.81	35.72	32.49	67.12	38.23	34.23	27.81	27.09	38.45	37.05	53.11	67.8	0.185033	0.65671	0.00918921	0.00225971	0.195115	0.32748	-0.110991	0.644579	0.75557	0.317099	B	DSF2	DSF2	Deletion suppressor of mpt5 mutation in S. cerevisiae and relocalizes from bud neck to cytoplasm upon DNA replication stress	DSF2	YBR007C	PAS_chr2-1_0491	F2QSV8_KOMPC	1632	543	1632	0	Deletion suppressor of MPT5 mutation protein
DSK2	DSK2_1	DSK2	246.23	344.88	301.37	583.99	349.78	308.51	307.63	214.39	369.52	393.69	395.8	560.51	0.209632	0.989804	0.0279714	0.0288566	0.344764	0.349085	0.00355985	0.611664	0.608104	0.262579	B	DSK2	DSK2	Nuclear-enriched ubiquitin-like polyubiquitin-binding protein, required for spindle pole body (SPB) duplication and for transit through the G2/M phase of the cell cycle, involved in proteolysis, interacts with the proteasome, protein abundance in S. cerevisiae increases in response to DNA replication stress	DSK2	YMR276W		A0A1G4KPZ5_KOMPC	1152	383	1208	1	Ubiquitin-binding protein
DSL1	DSL1_1	DSL1	35.97	39.3	34.22	32.86	31.84	33.17	27.19	30.29	38.25	25.33	31.62	33.88	0.206301	0.463411	0.259896	0.693062	0.897149	-0.267237	-0.155758	-0.239829	-0.0840716	0.0274082		DSL1	DSL1	Peripheral membrane protein needed for Golgi-to-ER retrograde traffic, forms a complex with Sec39p and Tip20p that interacts with ER SNAREs Sec20p and Use1p, component of the ER target site that interacts with coatomer, interacts with Cin5p, similar to the fly and human ZW10 gene	DSL1	YNL258C	PAS_chr1-3_0088	F2QLW6_KOMPC	2202	733	2202	0	Golgi-to-ER retrograde traffic protein
DSS1	DSS1_1	DSS1	16.53	17.83	20.27	13.91	17.97	21.23	10.1	19.48	16.4	15.53	9.38	11.25	0.598791	0.419625	0.0644686	0.296298	0.18232	-0.158365	-0.244274	-0.562491	-0.318217	-0.404126		DSS1	DSS1	3'-5' exoribonuclease, component of the mitochondrial degradosome along with the ATP-dependent RNA helicase Suv3p, the degradosome associates with the ribosome and mediates turnover of aberrant or unprocessed RNAs	DSS1	YMR287C	PAS_FragB_0057	F2QQH2_KOMPC	2868	955	2868	0	3'-5' exoribonuclease
DSS4	DSS4_1	DSS4	79	80.79	89.78	62.9	72.77	83.95	106.05	100.99	84.69	48.77	63.38	60.55	0.213487	0.37418	0.0376185	0.00297223	0.391278	-0.309551	0.220745	-0.525187	-0.745932	-0.215637	C	DSS4	DSS4	Guanine nucleotide dissociation stimulator for Sec4p, functions in the post-Golgi secretory pathway, binds zinc, found both on membranes and in the cytosol	DSS4	YPR017C	PAS_FragB_0076	F2QQF7_KOMPC	519	172	519	0	SEC4 guanine nucleotide dissociation stimulator
DST1	DST1_1	DST1	71.28	78.1	67.05	112.86	68.08	63.9	48.77	46.79	85.33	75.76	94.59	125.63	0.868056	0.299574	0.0701325	0.00436235	0.0979194	0.0416039	-0.261833	0.453779	0.715612	0.412175	B	DST1	DST1	General transcription elongation factor TFIIS, enables RNA polymerase II to read through blocks to elongation by stimulating cleavage of nascent transcripts stalled at transcription arrest sites, maintains RNAPII elongation activity on ribosomal protein genes during conditions of transcriptional stress	DST1	YGL043W	PAS_chr2-2_0135	F2QR11_KOMPC	858	285	858	0	Transcription elongation factor IIS
DTD1	DTD1_1	DTD1	84.17	83.29	93.1	142.39	75.73	82.36	68.57	56.91	95.66	63.33	69.62	87.43	0.804882	0.329498	0.327567	0.996031	0.216669	0.0592469	-0.236972	-0.238186	-0.0012135	-0.297433		DTD1	DTD1	D-Tyr-tRNA(Tyr) deacylase, functions in protein translation, may affect nonsense suppression via alteration of the protein synthesis machinery, ubiquitous among eukaryotes	DTD1	YDL219W		A0A1G4KPG7_KOMPC	507	168	507	0	D-Tyr-tRNA(Tyr) deacylase
DUF1	DUF1_1	DUF1	17.49	21.65	22.21	24.86	18.27	29.49	20.62	16.22	27.7	13.43	14.54	22.47	0.611094	0.74128	0.242018	0.132958	0.0915194	0.119246	0.0779042	-0.277995	-0.3559	-0.397241		DUF1	DUF1	Ubiquitin-binding protein of unknown function, contains one WD40 repeat in a beta-propeller fold, in S. cerevisiae the green fluorescent protein (GFP)-fusion protein localizes to the cytoplasm, homolog of human WDR48/UAF1, which is involved in regulating the Fanconi anemia pathway, S. cerevisiae deletion mutant is sensitive to various chemicals including phenanthroline, sanguinarine, and nordihyd…	DUF1	YOL087C	PAS_chr3_0158	F2QX93_KOMPC	2775	924	2775	0	Ubiquitin-binding protein
[truncated: 4,484 more rows]
