# Supplementary material for: Endoplasmic stress sensor Ire1 is involved in cytosolic/nuclear protein quality control in Pichia pastoris cells independent of HAC1
Source: Front Microbiol. 2023 Jun 20;14:1157146. doi: 10.3389/fmicb.2023.1157146 (PMC10321714; doi:10.3389/fmicb.2023.1157146)
Supplement: Supplementary file 2 [file Table_2.XLSX]

## Sheet: Sheet1
Category	Name	Function	Feature	p-value (DI vs WT)	p-value (DH vs WT)	p-value (DIDH vs WT)	p-value (DIDH vs DH)	Log2 FC (DI aganst WT)	Log2 FC (DH aganst WT)	Log2 FC (DIDH aganst WT)	Log2 FC (DIDH aganst DH)	Gene description	Product	S.cerevisiae Systematic Name	GS115 Homolog	Uniprotid	CDS Length	Protein Length	Gene length	Number introns	WT1 TPM	WT2 TPM	WT3 TPM	DI 1 TPM	DI 2 TPM	DI 3 TPM	DH1 TPM	DH2 TPM	DH3 TPM	DIH1 TPM	DIH2 TPM	DIH3 TPM
A	SEC61		SEC61_1	1.1042e-05	0.000391398	4.71661e-05	0.600158	-1.39872	-1.12863	-1.29578	-0.167145	Conserved ER protein translocation channel, essential subunit in S. cerevisiae of Sec61 complex (Sec61p, Sbh1p, and Sss1p), forms channel for SRP-dependent protein import, with Sec63 complex allows SRP-independent protein import into ER, involved in posttranslational soluble protein import into the ER, ERAD of soluble substrates, and misfolded soluble protein export from the ER	SEC61 translocation complex subunit	YLR378C	PAS_chr1-3_0202	F2QND5_KOMPC	1437	478	1437	0	458.06	424.45	327.65	145.44	226.97	125.75	201.76	189.56	159.44	167.51	177.45	138
A	SCJ1		SCJ1_1	1.00832e-06	8.12139e-06	3.40015e-05	0.752558	-1.21418	-1.11552	-1.03545	0.0800725	One of several homologs of bacterial chaperone DnaJ, located in S. cerevisiae in the ER lumen where it cooperates with Kar2p to mediate maturation of proteins	DnaJ-like protein	YMR214W	PAS_chr1-3_0174	F2QM54_KOMPC	1065	354	1065	0	72.02	77.91	66.43	31.92	30.96	36.45	31.51	32.56	34.59	30.59	31.34	40.53
A	PDI1		PDI1_1	1.80614e-05	0.00209901	4.22917e-05	0.308136	-1.18971	-0.853543	-1.13656	-0.28302	Protein disulfide isomerase, multifunctional protein of ER lumen, essential in S. cerevisiae for formation of disulfide bonds in secretory and cell-surface proteins, unscrambles non-native disulfide bonds, key regulator of Ero1p, forms complex with Mnl1p that has exomannosidase activity, processing unfolded protein-bound Man8GlcNAc2 oligosaccharides to Man7GlcNAc2, promoting degradation in unfold…	Protein disulfide isomerase	YCL043C	PAS_chr4_0844	F2QY05_KOMPC	1554	517	1554	0	982.12	1049.83	905.03	391.77	498.98	506.56	560.8	551.41	498.56	464.69	415.79	429.46
A	DPM1		DPM1_1	7.42143e-06	0.000141	1.4948e-05	0.598861	-1.07872	-0.918241	-1.046	-0.127756	Dolichol phosphate mannose (Dol-P-Man) synthase of the ER membrane, catalyzes the formation of Dol-P-Man from Dol-P and GDP-Man, required for glycosyl phosphatidylinositol membrane anchoring, O mannosylation, and protein glycosylation	Dolichol phosphate mannose (Dol-P-Man) synthase	YPR183W	PAS_chr1-1_0459	A0A1G4KP55_KOMPC	783	260	783	0	273.93	259.78	209.99	127.01	146.04	111.47	153.54	112.24	127.33	109.26	131.25	115.12
A	ALG2		ALG2_1	4.60592e-06	2.16439e-06	2.1512e-08	0.38229	-0.988853	-1.03012	-1.22336	-0.193244	Mannosyltransferase that catalyzes two consecutive steps in the N-linked glycosylation pathway, S. cerevisiae alg2 mutants exhibit temperature-sensitive growth and abnormal accumulation of the lipid-linked oligosaccharide Man2GlcNAc2-PP-Dol	Alpha-1,3/1,6-mannosyltransferase	YGL065C	PAS_c121_0002	F2QQ98_KOMPC	1407	468	1464	1	79.29	93.42	81.07	39.71	50.42	48.24	41.35	38.76	43.37	29.82	30.89	46.55
A	PHO4-2		PHO4-2_1	0.0119398	0.000132809	1.42594e-06	0.313991	-0.896634	-1.36961	-1.73389	-0.364277	Basic helix-loop-helix (bHLH) transcription factor of the myc-family, activates in S. cerevisiae transcription cooperatively with Pho2p in response to phosphate limitation, binding to 'CACGTG' motif is regulated by chromatin restriction, competitive binding of Cbf1p to the same DNA binding motif and cooperation with Pho2p, function is regulated by phosphorylation at multiple sites and by phosphat…	Transcription factor (isoform 2)	YFR034C	PAS_chr2-1_0177	F2QTT0_KOMPC	1098	365	1098	0	92.21	144.9	158.92	43.37	50.74	134.31	21.99	54.49	76.82	39.06	36.52	39.92
A	OST3		OST3_1	0.000118879	1.41557e-06	1.89659e-05	0.58525	-0.831792	-1.05336	-0.93273	0.120635	Gamma subunit of the oligosaccharyltransferase complex of the ER lumen, which catalyzes asparagine-linked glycosylation of newly synthesized proteins, Ost3p is important for N-glycosylation of a subset of proteins	ER oligosaccharyltransferase complex subunit gamma	YOR085W	PAS_chr4_0610	F2QYQ0_KOMPC	984	327	984	0	101.19	136.6	107.78	78.32	68.5	63.15	54.46	41.97	65.88	48.11	54.9	74.13
A	PHO81		PHO81_1	0.00178722	0.00111393	2.78078e-07	0.0597251	-0.700435	-0.732859	-1.15882	-0.425964	Cyclin-dependent kinase (CDK) inhibitor, regulates in S. cerevisiae Pho80p-Pho85p and Pcl7p-Pho85p cyclin-CDK complexes in response to phosphate levels, inhibitory activity for Pho80p-Pho85p requires myo-D-inositol heptakisphosphate (IP7) generated by Vip1p, relative distribution to the nucleus increases upon DNA replication stress	Cyclin-dependent kinase (CDK) inhibitor	YGR233C	PAS_c121_0015	F2QQB3_KOMPC	3225	1074	3225	0	56.47	105.86	99.67	44.4	50.92	76.77	44.91	48.84	61.26	36.92	32.31	45.23
A	GEF1-1		GEF1-1_1	0.0107674	0.0110657	0.0251783	0.762947	-0.682598	-0.682539	-0.601176	0.0813636	Voltage-gated chloride channel localized in S. cerevisiae to the Golgi, the endosomal system, and plasma membrane, and involved in cation homeostasis, highly homologous to vertebrate voltage-gated chloride channels, modulates TBSV model (+) RNA virus replication by regulating copper metabolism	Chloride channel (isoform 1)	YJR040W	PAS_chr2-1_0471	F2QSX7_KOMPC	2220	739	2220	0	25.5	83.05	55.54	39.04	29.14	40.07	29.47	26.35	43.64	30.2	24.98	50.36
A	LHS1		LHS1_1	0.022847	0.000120701	0.00187527	0.461858	-0.640074	-1.084	-0.876114	0.207887	Molecular chaperone of the endoplasmic reticulum lumen, involved in polypeptide translocation and folding, nucleotide exchange factor for the ER lumenal Hsp70 chaperone Kar2p, regulated by the unfolded protein response pathway	Chaperone	YKL073W	PAS_chr1-3_0063	F2QLU0_KOMPC	2685	894	2685	0	153.22	126.48	116.1	89.56	101.96	87.22	56.01	66.25	65.53	70.1	74.94	68.56
A	PKH3		PKH3_1	0.00375932	0.0148177	0.00117937	0.416556	-0.61221	-0.517699	-0.692152	-0.174453	Protein kinase with similarity to mammalian phosphoinositide-dependent kinase 1 (PDK1) and yeast Pkh1p and Pkh2p, two redundant upstream activators of Pkc1p, identified in S. cerevisiae as a multicopy suppressor of a pkh1 pkh2 double mutant	Protein kinase	YDR466W	PAS_chr1-4_0069	F2QN23_KOMPC	2418	805	2418	0	32.41	39.6	36.84	26.51	23.73	26.97	26.06	18.28	30.11	19.68	23.34	23.8
A	ALG7		ALG7_1	0.0186572	0.00412817	0.114093	0.197026	-0.558758	-0.688045	-0.377091	0.310954	UDP-N-acetyl-glucosamine-1-P transferase, transfers Glc-Nac-P from UDP-GlcNac to Dol-P in the ER in the first step of the dolichol pathway of protein asparagine-linked glycosylation, inhibited by tunicamycin	UDP-N-acetylglucosamine-1-P transferase	YBR243C	PAS_chr2-1_0727	A0A1G4KPW4_KOMPC	1404	467	1404	0	43.9	51.05	49.26	38.35	42.8	25.36	28.71	30.73	29.56	33.89	42.58	32.16
A	SEC62		SEC62_1	0.0207712	0.00523284	0.0544971	0.384285	-0.511819	-0.62281	-0.427853	0.194957	Essential subunit in S. cerevisiae of Sec63 complex (Sec63p, Sec62p, Sec66p and Sec72p), with Sec61 complex, Kar2p/BiP and Lhs1p forms a channel competent for SRP-dependent and post-translational SRP-independent protein targeting and import into the ER	Sec63 complex subunit	YPL094C	PAS_chr3_1014	F2QUQ0_KOMPC	852	283	852	0	107.38	112.74	114.51	76.63	96.01	82.94	78.2	59.65	78.97	75.93	86.8	83.28
A	VTC2		VTC2_1	0.0198563	0.019063	0.0330516	0.831696	-0.50171	-0.506145	-0.460169	0.0459764	Regulatory subunit of the vacuolar transporter chaperone (VTC) complex, involved in membrane trafficking, vacuolar polyphosphate accumulation, microautophagy and non-autophagic vacuolar fusion, Pichia pastoris does not have the paralog VTC3	Vacuolar transporter chaperone complex subunit	YFL004W	PAS_chr2-1_0668	F2QSC1_KOMPC	2418	805	2418	0	79.94	128.03	121.45	83.02	78.1	89.92	70.79	72.69	85.66	81.71	68.91	83.18
B	FES1		FES1_1	1.60433e-05	0.845321	2.82564e-05	1.15457e-05	1.43396	-0.0654979	1.39394	1.45944	Hsp70 (Ssa1p) nucleotide exchange factor, cytosolic homolog of Sil1p, which is the nucleotide exchange factor for BiP (Kar2p) in the endoplasmic reticulum, protein abundance in S. cerevisiae increases in response to DNA replication stress	Hsp70 nucleotide exchange factor	YBR101C	PAS_chr2-1_0042	F2QU62_KOMPC	864	287	864	0	72.96	62.64	42.27	301.68	168.1	67.08	61.19	48.1	61.96	134.55	170.08	160.61
B	YDJ1		YDJ1_1	0.0861063	0.647429	0.00253941	0.000508706	0.536646	-0.14308	0.943865	1.08694	Type I HSP40 co-chaperone, involved in regulation of HSP90 and HSP70 functions, critical for determining cell size at Start as a function of growth rate, involved in protein translocation across membranes, member of the DnaJ family	Type I HSP40 co-chaperone	YNL064C	PAS_chr2-2_0066	F2QQU0_KOMPC	1209	402	1209	0	815.98	593.29	541.49	1361.5	1060.78	730.35	594.64	528.99	672.31	1111.23	1467.86	1153.94
B	KAR2		KAR2_1	0.0368308	0.000175315	0.155864	0.0196397	-0.681191	-1.22462	-0.463079	0.761544	ATPase involved in protein import into the ER, also acts as a chaperone to mediate protein folding in the ER and may play a role in ER export of soluble proteins, regulates the unfolded protein response via interaction with Ire1p	Protein import-associated ATPase	YJL034W	PAS_chr2-1_0140	F2QTW5_PICP7	2037	678	2037	0	1839.58	1661.51	1332.79	1219.14	1295.56	790.45	688.32	759.19	613.13	1234.5	1184.75	1023.96
B	RKM4	Ribosomal protein	RKM4_1	0.00025606	0.205932	6.01898e-08	2.87162e-05	1.0281	0.361579	1.52326	1.16168	Ribosomal lysine methyltransferase specific for monomethylation of Rpl42ap and Rpl42bp (lysine 55), nuclear SET-domain containing protein	Ribosomal protein lysine methyltransferase	YDR257C		A0A1G4KPX2_KOMPC	1617	538	1617	0	17.77	13.43	11.18	37.88	36.39	20.38	12.84	18.01	23.84	31.02	45.14	45.11
B	RPS17B		RPS17B_1	0.500809	0.391471	0.0149852	0.00100279	0.207814	-0.264592	0.750945	1.01554	Ribosomal protein 51 (rp51) of the small (40s) subunit, homologous to mammalian ribosomal protein S17, no bacterial homolog, Pichia pastoris does not have the paralog RPS17A, protein abundance in S. cerevisiae increases in response to DNA replication stress	40S ribosomal protein S17-B	YDR447C	PAS_chr2-1_0779	F2QS01_KOMPC	411	136	640	1	4743.58	4303	4638.65	8345.3	4797.88	4409.62	3709.85	3709.89	3987.63	7410.67	7630.33	7723.72
B	MRPS5		MRPS5_1	0.981487	0.0697252	0.264588	0.00339255	0.00707296	-0.555307	0.3402	0.895506	Mitochondrial ribosomal protein of the small subunit	37S ribosomal protein S5	YBR251W	PAS_chr2-2_0086	F2QQW2_KOMPC	894	297	894	0	134.78	147.69	155.42	204.79	155.22	122.15	79.39	90.02	129.79	212.36	181.56	141.72
B	RSM24		RSM24_1	0.575824	0.332263	0.0478634	0.00318637	0.160093	-0.278658	0.566291	0.84495	Mitochondrial ribosomal protein of the small subunit	37S ribosomal protein S24	YDR175C	PAS_chr2-2_0487	F2QRG4_KOMPC	876	291	876	0	121.31	123.91	140.32	191.13	146.5	135.82	84.6	104.86	129.09	202.81	175.15	183.52
B	RPS11B		RPS11B_1	0.612319	0.591552	0.0367883	0.00867129	0.161625	-0.171166	0.665965	0.837131	Protein component of the small (40S) ribosomal subunit, homologous to mammalian ribosomal protein S11 and bacterial S17, Pichia pastoris does not have the paralog RPS11A	40S ribosomal protein S11-B	YBR048W	PAS_chr2-1_0584	F2QSL1_KOMPC	468	155	535	1	4670.62	3853.89	4249.22	5566.69	6054.1	4045.02	3841.93	3801.61	3719.19	6794.56	7508.02	5552.08
B	RPS25A		RPS25A_1	0.214728	0.85494	0.0289103	0.0178931	0.435509	-0.064229	0.766967	0.831196	Protein component of the small (40S) ribosomal subunit, homologous to mammalian ribosomal protein S25, no bacterial homolog, Pichia pastoris does not have the paralog RPS25B	40S ribosomal protein S25-A	YGR027C	PAS_chr2-2_0326	F2QRL2_KOMPC	327	108	327	0	1319.51	768.46	1138.14	2924.46	897.85	1162.88	1083.02	957.67	1093.79	1983.28	1910.59	1538.64
B	MRPL50		MRPL50_1	0.853729	0.282643	0.12855	0.00946185	-0.0573819	-0.335443	0.472955	0.808398	Mitochondrial ribosomal protein of the large subunit, not essential in S. cerevisiae for mitochondrial translation	54S ribosomal protein L50	YNR022C	PAS_chr2-1_0272	F2QTI4_KOMPC	741	246	741	0	170.13	155.71	163.43	203.25	165.58	148.51	102.62	150.04	135.21	282.14	197.98	179.9
B	NSA2		NSA2_1	0.429996	0.739961	0.0304719	0.0124957	0.255226	-0.107937	0.69991	0.807847	Protein constituent of 66S pre-ribosomal particles, contributes to processing of the 27S pre-rRNA	66S pre-ribosomal particles component	YER126C	PAS_chr2-2_0129	F2QR04_KOMPC	786	261	786	0	91.91	64.7	61.45	113.25	91.86	84.22	28.87	96.66	79.51	118.68	134.41	96.17
B	RPS18A		RPS18A_1	0.658447	0.596517	0.0557601	0.0145917	0.144728	-0.173349	0.626276	0.799624	Protein component of the small (40S) ribosomal subunit, homologous to mammalian ribosomal protein S18 and bacterial S13, Pichia pastoris does not have the paralog RPS18B, in S. cerevisiae the protein increases in abundance and relocalizes from cytoplasm to nuclear foci upon DNA replication stress	40S ribosomal protein S18-A	YDR450W	PAS_chr2-1_0783	F2QRZ6_PICP7	462	153	462	0	6255.05	5584.6	5557.01	7079.51	8728.45	5160.93	5296.92	5160.24	4947.75	9235.24	9645.94	7361.2
B	RPL24B		RPL24B_1	0.762631	0.383889	0.102994	0.012373	0.0931175	-0.268529	0.502707	0.771237	Ribosomal 60S subunit protein L24B, not essential in S. cerevisiae for translation but may be required for normal translation rate, homologous to mammalian ribosomal protein L24, no bacterial homolog, Pichia pastoris does not have the paralog RPL24A	60S ribosomal protein L24-B	YGR148C	PAS_chr2-1_0086	F2QU21_KOMPC	477	158	477	0	3579.11	3096.64	3093.46	4856.3	3702.25	2961.89	2747.62	2417.96	3002.92	4194.79	5004.54	4503.49
B	MRP20		MRP20_1	0.80106	0.0305221	0.489548	0.00429245	0.0672366	-0.584128	0.184947	0.769075	Mitochondrial ribosomal protein of the large subunit	54S ribosomal protein L41	YDR405W	PAS_chr2-1_0126	F2QTX8_KOMPC	558	185	558	0	111.47	150.29	108.73	190.89	132.38	99.61	64.9	68.79	112.44	144.49	152.76	107.89
B	RSM25		RSM25_1	0.309654	0.545978	0.0148272	0.00232641	0.246212	-0.148126	0.591377	0.739503	Mitochondrial ribosomal protein of the small subunit	37S ribosomal protein S25	YIL093C	PAS_chr2-2_0170	F2QR46_KOMPC	699	232	699	0	70.23	59.99	77.08	111.94	89.56	70.72	56.64	52.64	79.05	111.32	90	109.55
B	IMG2		IMG2_1	0.72811	0.454187	0.093188	0.0150196	-0.103907	-0.226892	0.500382	0.727274	Mitochondrial ribosomal protein of the large subunit	54S ribosomal protein	YCR071C	PAS_chr2-2_0074	F2QQU9_KOMPC	348	115	348	0	58.51	41.87	74.62	83.17	50.37	49.76	43.01	52.49	57.16	98.33	69.69	80.8
B	RRP14		RRP14_1	0.851807	0.206087	0.437894	0.0412532	-0.0663082	-0.451532	0.275561	0.727092	Essential protein in S. cerevisiae, constituent of 66S pre-ribosomal particles, interacts with proteins involved in ribosomal biogenesis and cell polarity, member of the SURF-6 family	66S pre-ribosomal particles component	YKL082C	PAS_chr2-1_0245	F2QTK8_KOMPC	1233	410	1293	1	48.41	43.17	46.06	33.98	59.74	48.7	9.99	44.23	47.9	57.6	58.62	46.82
B	DOT6		DOT6_1	0.482749	0.1055	0.194367	0.0035022	0.17219	-0.405572	0.3201	0.725672	Protein involved in rRNA and ribosome biogenesis, binds polymerase A and C motif, subunit of the RPD3L histone deacetylase complex, has chromatin specific SANT domain, involved in telomeric gene silencing and filamentation, Pichia pastoris does not have the paralog TOD6, relative distribution to the nucleus increases upon DNA replication stress	RNA and ribosome biogenesis-associated protein	YER088C	PAS_chr2-2_0214	F2QR93_KOMPC	1083	360	1083	0	26.53	45.03	33.61	54.23	37.96	35.72	20.51	26.4	30.61	40.04	40.57	47.34
B	RPL40A		RPL40A_1	0.905297	0.530929	0.117245	0.028301	0.0390886	-0.205907	0.514658	0.720565	Ubiquitin-ribosomal 60S subunit protein L40A fusion protein, cleaved to yield ubiquitin and ribosomal protein L40A, ubiquitin may facilitate assembly of the ribosomal protein into ribosomes, homologous to mammalian ribosomal protein L40, no bacterial homolog, Pichia pastoris does not have the paralog RPL40B, relative distribution to the nucleus increases upon DNA replication stress	60S ribosomal protein L40-A	YIL148W	PAS_chr2-1_0486	F2QSW4_KOMPC	387	128	387	0	4375.43	2966.14	4340.9	4522.08	5243.71	3431.3	3362.28	3123.24	3769.17	5677.24	6209.33	4519.55
B	MRPS28		MRPS28_1	0.920712	0.731643	0.0384804	0.0157951	0.0297073	-0.102563	0.617516	0.720078	Mitochondrial ribosomal protein of the small subunit	37S ribosomal protein S28	YDR337W	PAS_chr2-1_0384	F2QT68_KOMPC	897	298	897	0	191.85	144.88	134.33	206.54	190.76	134.67	129.72	180.9	128.4	274.36	256.17	175.35
B	RSM23		RSM23_1	0.708386	0.199377	0.209692	0.0111468	0.105249	-0.361741	0.353103	0.714844	Mitochondrial ribosomal protein of the small subunit, has similarity to mammalian apoptosis mediator proteins, null mutation in S. cerevisiae prevents induction of apoptosis by overproduction of metacaspase Mca1p	37S ribosomal protein S23	YGL129C	PAS_chr2-1_0217	F2QTN7_KOMPC	1293	430	1293	0	224.77	277.14	266.16	361.14	268.22	272.38	141.52	211.69	242.91	355.11	301.39	296.13
B	GEP3		GEP3_1	0.64816	0.0741587	0.374345	0.00744973	0.118831	-0.471499	0.232239	0.703738	Protein required for mitochondrial ribosome small subunit biogenesis, S. cerevisiae null mutant is defective in respiration and in maturation of 15S rRNA, localized in S. cerevisiae to the mitochondrial inner membrane and null mutant interacts synthetically with prohibitin (Phb1p)	Mitochondrial ribosome subunit biogenesis-associated protein	YOR205C	PAS_chr2-1_0213	F2QTP3_KOMPC	1584	527	1584	0	29.93	39.99	33.48	51.42	39.78	30.94	19.51	33.26	20.7	43.35	38.05	36.44
B	MRP21		MRP21_1	0.852601	0.258207	0.118528	0.00704975	-0.0481457	-0.296124	0.404592	0.700716	Mitochondrial ribosomal protein of the small subunit, MRP21 exhibits genetic interactions with mutations in the COX2 and COX3 mRNA 5'-untranslated leader sequences	37S ribosomal protein 21	YBL090W	PAS_chr2-2_0465	F2QR34_KOMPC	417	138	417	0	117.05	108.4	108.25	157.78	97.08	101.47	90.31	79.99	101.88	182.67	134.74	111.85
B	MRPS17		MRPS17_1	0.878007	0.27901	0.084716	0.00496231	0.0379756	-0.270679	0.426922	0.697602	Mitochondrial ribosomal protein of the small subunit	37S ribosomal protein S17	YMR188C	PAS_chr2-1_0683	F2QSA6_KOMPC	729	242	729	0	67.72	74.65	80.57	96.72	88.16	65.32	40.4	55.92	89.27	106.74	97.82	88.26
B	MRPL4		MRPL4_1	0.607335	0.312927	0.0669416	0.00446634	0.124158	-0.24551	0.443113	0.688623	Mitochondrial ribosomal protein of the large subunitin S. cerevisiae, homolog of prokaryotic L29 ribosomal protein, located at the ribosomal tunnel exit	54S ribosomal protein L4	YLR439W	PAS_chr2-1_0442	F2QT08_KOMPC	864	287	864	0	113.63	97.41	104.91	151.72	122.93	104.9	63.71	92.83	112.13	159.51	119.22	146.06
B	NAM9		NAM9_1	0.446177	0.450574	0.148572	0.0278559	-0.234979	-0.232864	0.445477	0.678341	Mitochondrial ribosomal component of the small subunit	37S ribosomal protein	YNL137C	PAS_chr2-2_0377	F2QRR3_KOMPC	1410	469	1410	0	271	294.64	224.19	289.65	235.16	210.66	152.89	307.71	203.42	423.05	352.67	260.65
B	RPL10		RPL10_1	0.764605	0.263762	0.28749	0.0291671	0.0908505	-0.339125	0.322724	0.661849	Ribosomal 60S subunit protein L10, responsible for joining the 40S and 60S subunits, regulates translation initiation, similar to members of the QM gene family, homologous to mammalian ribosomal protein L10 and bacterial L16, in S. cerevisiae protein abundance increases in response to DNA replication stress, mutations in the human ortholog are associated with development of T-cell acute lymphobla…	60S ribosomal protein L10	YLR075W	PAS_chr2-2_0054	F2QQS5_KOMPC	669	222	669	0	3726.36	3641.49	4324.24	4377.63	5109.76	4047.91	3020.33	2766.26	3471.34	4836.88	5049.11	4417.98
B	RPS27B		RPS27B_1	0.685748	0.163461	0.554265	0.0471506	0.134781	-0.464311	0.197005	0.661315	Protein component of the small (40S) ribosomal subunit, homologous to mammalian ribosomal protein S27, no bacterial homolog, Pichia pastoris has also the paralog RPS27A	40S ribosomal protein S27-B	YHR021C	PAS_chr2-1_0634	F2QSF5_KOMPC	249	82	579	1	7046.79	7125.23	5832.94	11546	7363.78	5377.85	4973.63	4775.52	4690.92	7629.16	8778.93	5863.26
B	MRPL6		MRPL6_1	0.886996	0.794315	0.0276697	0.0136393	0.0378277	-0.0698977	0.585664	0.655562	Mitochondrial ribosomal protein of the large subunit	54S ribosomal protein L6	YHR147C	PAS_chr2-2_0241	F2QRC1_KOMPC	648	215	648	0	71.45	61.04	83.89	88.55	91.45	64.22	48.8	78.03	80.91	126.59	103.38	88.06
B	MRPL17		MRPL17_1	0.904055	0.207628	0.150896	0.00698577	-0.029134	-0.305695	0.347306	0.653001	Mitochondrial ribosomal protein of the large subunit	54S ribosomal protein L17	YNL252C		A0A1G4KPU3_KOMPC	750	249	750	0	205.28	219.27	235.09	271.03	229.82	206.12	123.28	218.83	189.25	294.7	270.2	254.93
B	RPL6A		RPL6A_1	0.702839	0.78262	0.0371734	0.0182661	0.102625	-0.0742863	0.560589	0.634875	Ribosomal 60S subunit protein L6A, N-terminally acetylated, binds 5.8S rRNA, homologous to mammalian ribosomal protein L6, no bacterial homolog, Pichia pastoris has also the paralog RPL6B	60S ribosomal protein L6-A	YML073C	PAS_chr2-2_0229	F2QRA8_KOMPC	477	158	543	1	991.7	806.73	897.51	1208.25	1119.91	860.43	879.6	862.41	821.9	1366	1376.73	1168.18
B	MRPL9		MRPL9_1	0.736502	0.550095	0.0753602	0.0174408	0.0845573	-0.150742	0.447093	0.597835	Mitochondrial ribosomal protein of the large subunit	54S ribosomal protein L9	YGR220C	PAS_chr2-2_0240	F2QRC0_KOMPC	789	262	789	0	170.04	153.78	164.26	205.6	195.98	166.02	115.04	185.54	137.26	263.2	205.72	179.02
B	MRPL10		MRPL10_1	0.739872	0.181878	0.189596	0.0080957	-0.0732432	-0.295707	0.289539	0.585245	Mitochondrial ribosomal protein of the large subunit, appears as two protein spots (YmL10 and YmL18) on two-dimensional SDS gels	54S ribosomal protein L10	YNL284C	PAS_chr2-2_0417	F2QRV1_KOMPC	843	280	843	0	174.69	246.23	178.35	244.73	195.55	176.59	142.61	150.41	189.49	241.89	241.53	226.81
B	YML6		YML6_1	0.636957	0.189619	0.31074	0.0199942	0.109241	-0.305041	0.235005	0.540046	Mitochondrial ribosomal protein of the large subunit, has similarity to E. coli L4 ribosomal protein and human mitoribosomal MRP-L4 protein, in S. cerevisiae essential for viability, unlike most other mitoribosomal proteins	54S ribosomal protein	YML025C	PAS_chr2-1_0890	F2QRZ7_KOMPC	771	256	771	0	200.77	196.33	231.2	271.07	276.6	192.9	159.69	155.88	194.29	272.08	223.6	229.54
B	CNS1	Ribosome biogenesis, assembly and rRNA processing	CNS1_1	0.0704675	0.117948	0.353578	0.0127389	0.780549	-0.688001	0.402658	1.09066	TPR-containing co-chaperone, binds both Hsp82p (Hsp90) and Ssa1p (Hsp70) and stimulates the ATPase activity of SSA1, S. cerevisiae ts mutants reduce Hsp82p function while over expression suppresses the phenotypes of an HSP82 ts allele and a cpr7 deletion	TPR-containing co-chaperone	YBR155W	PAS_chr2-1_0849	F2QSY1_KOMPC	1155	384	1155	0	13.04	28.58	20.38	49.1	28.55	37.12	7.32	3.21	28.49	13.8	24.53	43.96
B	FAP7		FAP7_1	0.368677	0.385223	0.0815581	0.00901311	0.369145	-0.368082	0.716941	1.08502	Essential NTPase in S. cerevisiae required for small ribosome subunit synthesis, mediates processing of the 20S pre-rRNA at site D in the cytoplasm but associates only transiently with 43S preribosomes via Rps14p, may be the endonuclease for site D	NTPase required for small ribosome subunit synthesis	YDL166C	PAS_chr2-1_0493	F2QSV6_KOMPC	567	188	567	0	15.25	11.54	20.55	24.93	20.24	23.89	6.39	10.74	19.49	21.5	32.61	25.67
B	UTP18		UTP18_1	0.250158	0.210983	0.0174806	0.000285342	0.337332	-0.370414	0.697559	1.06797	Small-subunit processome protein involved in pre-18S rRNA maturation, part of a subunit of the 90S preribosomal particle capable of interacting directly with the 5' ETS of the 35S pre-rRNA, contains WD40 repeats	Small Subunit (SSU) processome complex component	YJL069C		A0A1G4KPX1_KOMPC	1575	524	1575	0	41.26	39.84	39.91	55.66	57.37	54	12.57	34.46	48.02	60.42	73.48	58.6
B	LCP5		LCP5_1	0.0128742	0.490944	0.000124419	0.00152842	0.807424	0.228129	1.24627	1.01814	Essential protein involved in maturation of 18S rRNA, depletion leads to inhibited pre-rRNA processing and reduced polysome levels, localizes in S. cerevisiae primarily to the nucleolus	18S rRNA maturation	YER127W	PAS_chr2-2_0130	F2QR05_KOMPC	1029	342	1029	0	15.72	13.01	13.33	22.57	32.24	25.24	7.74	21.09	20.52	28.7	38.27	31.5
B	SYO1		SYO1_1	0.00895055	0.190629	0.012615	0.000141569	0.677858	-0.34583	0.649847	0.995677	Transport adaptor or symportin, facilitates synchronized nuclear coimport of the two 5S-rRNA binding proteins Rpl5p and Rpl11p, required for biogenesis of the large ribosomal subunit, in S. cerevisiae the green fluorescent protein (GFP)-fusion protein localizes to the cytoplasm and nucleus	Transport adaptor or symportin	YDL063C	PAS_chr2-1_0713	F2QS74_KOMPC	1938	645	1938	0	21.3	26.55	23.73	44.11	35.86	44.6	9.72	18.71	27.81	28.66	43.86	37.81
B	UTP6		UTP6_1	0.0525916	0.306546	0.00872067	0.00026482	0.492561	-0.262438	0.667728	0.930166	Nucleolar protein, component of the small subunit (SSU) processome containing the U3 snoRNA that is involved in processing of pre-18S rRNA	Small Subunit (SSU) processome complex component	YDR449C	PAS_chr2-1_0781	F2QRZ9_PICP7	1251	416	1251	0	67.33	61.33	54.9	93.35	100.92	87.85	33.19	57.34	63.31	94.61	108.25	82.63
B	TIF11		TIF11_1	0.241907	0.399747	0.0159961	0.00114428	0.327209	-0.236716	0.673916	0.910631	Translation initiation factor eIF1A, essential protein in S. cerevisiae that forms a complex with Sui1p (eIF1) and the 40S ribosomal subunit and scans for the start codon, C-terminus associates with Fun12p (eIF5B), N terminus interacts with eIF2 and eIF3	Translation initiation factor eIF1A	YMR260C	PAS_chr2-1_0741	F2QS44_KOMPC	453	150	453	0	248.74	211.38	225.28	411.95	288.82	249.7	173.2	180.57	231.2	307.85	380.57	401.62
B	IMP3		IMP3_1	0.0374597	0.795672	0.00257123	0.00562422	0.677415	0.0861624	0.984144	0.897982	Component of the SSU processome, which is required for pre-18S rRNA processing, essential protein in S. cerevisiae that interacts with Mpp10p and mediates interactions of Imp4p and Mpp10p with U3 snoRNA	Small Subunit (SSU) processome complex component	YHR148W	PAS_chr2-2_0242	F2QRC2_KOMPC	552	183	552	0	21.22	24.78	32.97	54.57	41.96	43.01	10.93	32.61	40.93	53.5	54.81	45.84
B	MPP10		MPP10_1	0.158175	0.622532	0.0359642	0.00953432	0.473487	-0.166983	0.704976	0.871959	Component of the SSU processome and 90S preribosome, required for pre-18S rRNA processing, interacts with and controls the stability of Imp3p and Imp4p, essential in S. cerevisiae for viability, similar to human Mpp10p	Small Subunit (SSU) processome complex component	YJR002W	PAS_chr2-1_0861	A0A1G4KPW5_KOMPC	1554	517	1554	0	18.31	23.73	25.53	28.26	30.62	42.69	7.15	24.53	28.6	32.88	38.16	36.93
B	NSA1		NSA1_1	0.0334104	0.652986	0.0468927	0.0146549	0.752225	-0.162164	0.706754	0.868918	Constituent of 66S pre-ribosomal particles, involved in 60S ribosomal subunit biogenesis	66S pre-ribosomal particles component	YGL111W	PAS_chr2-1_0725	F2QS62_KOMPC	1131	376	1131	0	18.5	16.3	17.38	39.43	25.09	32.6	6.19	18.96	21.82	24.87	36.09	22.52
B	POL5		POL5_1	0.307337	0.097613	0.0409948	0.000214455	0.235719	-0.385179	0.472431	0.857609	DNA Polymerase phi, has sequence similarity to the human MybBP1A and weak sequence similarity to B-type DNA polymerases, not required for chromosomal DNA replication, required for the synthesis of rRNA	DNA polymerase	YEL055C	PAS_chr2-1_0868	F2QSI0_KOMPC	2883	960	2883	0	45.76	50.96	43.94	64.73	60.73	54.83	24.03	38.75	44.76	50.08	67.79	75.96
B	SAS3		SAS3_1	0.489324	0.581503	0.0104118	0.00181434	0.181062	-0.146495	0.670723	0.817218	Histone acetyltransferase catalytic subunit of NuA3 complex that acetylates histone H3, involved in transcriptional silencing, homolog of the mammalian MOZ proto-oncogene, in S. cerevisiae mutant has aneuploidy tolerance and sas3gcn5 double mutation is lethal	Histone acetyltransferase catalytic subunit	YBL052C	PAS_chr2-2_0213	F2QR92_KOMPC	2100	699	2100	0	13.41	15.86	16.12	21.47	19.28	16.36	11.38	13.24	16.08	19.2	22.75	29.93
B	GCD2		GCD2_1	0.305038	0.137962	0.106449	0.00193655	0.26742	-0.392074	0.422177	0.814251	Delta subunit of the translation initiation factor eIF2B, the guanine-nucleotide exchange factor for eIF2, activity subsequently regulated by phosphorylated eIF2, first identified as a negative regulator of GCN4 expression	Translation initiation factor eIF2B subunit delta	YGR083C	PAS_chr2-2_0275	F2QRF3_KOMPC	1413	470	1413	0	34.74	44.2	37.53	65.14	43.27	44.67	16.91	28.66	43.01	43.13	60.49	48.81
B	LHP1		LHP1_1	0.710002	0.0440177	0.382701	0.00387427	0.103276	-0.566114	0.243114	0.809227	RNA binding protein required for maturation of tRNA and U6 snRNA precursors, acts as a molecular chaperone for RNAs transcribed by polymerase III, homologous to human La (SS-B) autoantigen	tRNA and U6 snRNA precursors maturation protein	YDL051W	PAS_chr2-1_0852	F2QSV0_PICP7	765	254	765	0	63.07	68.81	110.88	88.65	92.2	103.32	36.92	37.03	92.61	72.92	96.99	117.4
B	DBP8		DBP8_1	0.165521	0.280866	0.270189	0.0290279	0.505414	-0.403204	0.405252	0.808456	ATPase, putative RNA helicase of the DEAD-box family, component of 90S preribosome complex involved in production of 18S rRNA and assembly of 40S small ribosomal subunit, ATPase activity stimulated by association with Esf2p	Putative ATP-dependent RNA helicase	YHR169W	PAS_chr2-1_0378	F2QT73_KOMPC	1305	434	1305	0	11.97	12.31	13.95	15.47	19.19	24.4	3.7	8.52	16.75	16.34	17.48	16.1
B	BUD22		BUD22_1	0.0436743	0.901007	0.0223791	0.0157578	0.670773	-0.042157	0.763146	0.805303	Protein required for 18S rRNA maturation and small ribosomal subunit biogenesis, cosediments with pre-ribosomal particles, mutation in S. cerevisiae decreases efficiency of +1 Ty1 frameshifting and transposition, and affects budding pattern	18S rRNA maturation-required protein	YMR014W		F2QSS8_KOMPC	1392	463	1392	0	10.62	14.1	16.56	26.11	18.89	27.09	6.07	12.55	21.52	18.35	25.53	25.78
B	DIP2		DIP2_1	0.23877	0.196158	0.0455285	0.000989027	0.287051	-0.316922	0.487867	0.804788	Nucleolar protein, specifically associated with the U3 snoRNA, part of the large ribonucleoprotein complex known as the small subunit (SSU) processome, required for 18S rRNA biogenesis, part of the active pre-rRNA processing complex	Small Subunit (SSU) processome complex component	YLR129W	PAS_chr2-1_0606	F2QSI7_KOMPC	2823	940	2823	0	49.6	44.35	40.88	63.96	61.13	55.35	22.32	40.42	46.45	57.45	65.83	63.98
B	JIP5		JIP5_1	0.416192	0.37955	0.0385944	0.00316947	0.220108	-0.241292	0.560889	0.802181	Protein required for biogenesis of the large ribosomal subunit, required for biogenesis of the large ribosomal subunit, interacts with proteins involved in RNA processing, ribosome biogenesis, ubiquitination and demethylation, similar to WDR55, a human WD repeat protein, essential gene in S. cerevisiae	60S ribosomal subunit biogenesis-associated protein	YPR169W	PAS_chr2-2_0400	F2QRT1_KOMPC	1404	467	1404	0	27.61	29.65	23.85	36.44	35.52	30.64	12.9	23.76	31.57	32.72	44.98	39.82
B	SDO1		SDO1_1	0.333465	0.0444124	0.27075	0.00184883	0.243769	-0.515257	0.278909	0.794165	Guanine nucleotide exchange factor (GEF) for Ria1p, essential protein in S. cerevisiae involved in ribosome maturation, with Ria1p, promotes release of Tif6p from 60S ribosomal subunits in the cytoplasm so that they can assemble with 40S subunits to generate mature ribosomes, ortholog of the human protein (SBDS) responsible for autosomal recessive Shwachman-Bodian-Diamond Syndrome, highly conserv…	Ribosome maturation protein	YLR022C	PAS_chr2-1_0410	F2QT43_KOMPC	873	290	873	0	56.55	81.75	50.87	97.53	80.79	63.19	36.23	35.17	58.79	68.73	83.34	69.91
B	NAF1		NAF1_1	0.27624	0.404882	0.107303	0.0144519	0.346509	-0.268815	0.514134	0.782949	RNA-binding protein required for the assembly of box H/ACA snoRNPs and thus for pre-rRNA processing, forms a complex with Shq1p and interacts with H/ACA snoRNP components Nhp2p and Cbf5p, similar to Gar1p	H/ACA ribonucleoprotein complex assembly protein	YNL124W	PAS_chr2-2_0363	F2QRP8_KOMPC	1674	557	1674	0	15.5	24.16	18.05	32.37	22.31	24.78	7.64	16.6	23.18	20.86	33.99	25.1
B	DBP3		DBP3_1	0.874196	0.239121	0.188893	0.0127165	0.0491998	-0.367	0.408409	0.775409	RNA-Dependent ATPase, member of DExD/H-box family, involved in cleavage of site A3 within the ITS1 spacer during rRNA processing, in S. cerevisiae not essential for growth, but deletion causes severe slow-growth phenotype	RNA-dependent ATPase	YGL078C	PAS_chr2-1_0030	F2QU73_KOMPC	1497	498	1497	0	96.14	92.37	80.9	92.4	121.27	89.46	31.93	102.56	73.98	115.86	138.9	93.58
B	NOP16		NOP16_1	0.0821037	0.566312	0.0430065	0.0092635	0.510461	-0.171964	0.597548	0.769513	Constituent of 66S pre-ribosomal particles, involved in 60S ribosomal subunit biogenesis	66S pre-ribosomal component	YER002W	PAS_chr2-1_0234	F2QTM0_KOMPC	678	225	678	0	31.26	37.28	36.69	58.32	48.32	56.85	16.38	29.28	46.36	43.56	46.75	68.31
B	NMD3		NMD3_1	0.13069	0.287951	0.0408721	0.00187268	0.365134	-0.259158	0.495181	0.754338	Protein involved in nuclear export of the large ribosomal subunit, acts as a Crm1p-dependent adapter protein for export of nascent ribosomal subunits through the nuclear pore complex	60S ribosomal export protein	YHR170W	PAS_chr2-1_0380	F2QT71_KOMPC	1521	506	1521	0	50.24	61.39	52.1	65.94	80.67	81.07	26.66	48.56	61.43	66.88	81.46	78.08
B	NUP2		NUP2_1	0.745911	0.0369109	0.360326	0.00267896	0.0810672	-0.525023	0.229162	0.754185	Nucleoporin involved in nucleocytoplasmic transport, binds to either the nucleoplasmic or cytoplasmic faces of the nuclear pore complex depending on Ran-GTP levels, also has a role in chromatin organization	Nucleoporin	YLR335W	PAS_chr2-2_0325	F2QRL1_KOMPC	1812	603	1812	0	85.74	84.19	85.38	114.32	83.61	98.96	39.3	61.07	78.13	91.97	104.95	98.12
B	CKB2		CKB2_1	0.044434	0.966851	0.000620108	0.00051993	0.431505	-0.00900774	0.735851	0.744858	Beta' regulatory subunit of casein kinase 2 (CK2), a Ser/Thr protein kinase with roles in cell growth and proliferation, CK2, comprised of CKA1, CKA2, CKB1 and CKB2, has many substrates including transcription factors and all RNA polymerase	Casein kinase II regulatory subunit beta'	YOR039W	PAS_chr2-2_0247	F2QRC9_KOMPC	702	233	702	0	102.9	111.84	108.56	216.21	141.49	121.35	99.04	104.45	116.66	161.93	171.02	199.79
B	DIM1		DIM1_1	0.569062	0.253126	0.267215	0.0241721	0.183726	-0.374509	0.359301	0.73381	Essential 18S rRNA dimethylase (dimethyladenosine transferase) in S. cerevisiae, responsible for conserved m6(2)Am6(2)A dimethylation in 3'-terminal loop of 18S rRNA, part of 90S and 40S pre-particles in nucleolus, involved in pre-ribosomal RNA processing	18S rRNA dimethylase	YPL266W	PAS_chr2-1_0615	F2QSH7_KOMPC	987	328	987	0	25.72	26.21	34.55	33.93	28.33	45.42	8.32	29.5	29.23	31.82	38.92	39.38
B	FPR3		FPR3_1	0.907668	0.377901	0.164465	0.0230694	0.0371143	-0.282553	0.444914	0.727467	Nucleolar peptidyl-prolyl cis-trans isomerase (PPIase), FK506 binding protein, phosphorylated by casein kinase II (Cka1p-Cka2p-Ckb1p-Ckb2p) and dephosphorylated by Ptp1p, Pichia pastoris does not have the paralog FPR4	Peptidyl-prolyl cis-trans isomerase	YML074C	PAS_chr2-2_0476	F2QRA9_KOMPC	1236	411	1236	0	253.64	197.05	189.58	243.02	254.76	225.74	144.53	196.18	189.94	258.84	324.03	283.42
B	RIX1		RIX1_1	0.0227748	0.296018	0.113774	0.00858047	0.623372	-0.289344	0.434801	0.724145	Component of the Rix1 complex and possibly pre-replicative complexes (pre-RCs), required for processing of ITS2 sequences from 35S pre-rRNA, component of the pre-60S ribosomal particle with the dynein-related AAA-type ATPase Mdn1p, required for pre-RC formation and maintenance during DNA replication licensing, in S. cerevisiae relocalizes to the cytosol in response to hypoxia, essential gene	Rix1 complex component	YHR197W	PAS_chr2-1_0694	F2QS95_KOMPC	2202	733	2202	0	20.27	34.98	32.57	46.69	49.09	49.4	11.95	21.64	38.2	34.49	39.91	41.24
B	STH1		STH1_1	0.92417	0.111698	0.0645786	0.000581511	-0.0198056	-0.332429	0.38469	0.717118	ATPase component of the RSC chromatin remodeling complex, required for expression of early meiotic genes, essential helicase-related protein in S. cerevisiae, homologous to Snf2p	RSC chromatin remodeling complex ATPase component	YIL126W	PAS_chr2-2_0128	F2QR03_KOMPC	3720	1239	3720	0	49.33	55.8	55.39	67.81	52.11	53.27	36.8	39	50.99	57.15	69.58	81.32
B	RVB2		RVB2_1	0.383594	0.530496	0.00844974	0.00110417	0.191139	-0.138124	0.577927	0.716051	ATP-dependent DNA helicase, also known as reptin, member of the AAA+ and RuvB protein families, similar to Rvb1p, conserved component of multiple complexes including the INO80 complex, the Swr1 complex, and the R2TP complex (Rvb1-Rvb2-Tah1-Pih1), involved in multiple processes such as chromatin remodeling, box C/D snoRNP assembly, and RNA polymerase II assembly	ATP-dependent DNA helicase	YPL235W	PAS_chr2-1_0688	F2QSA1_KOMPC	1401	466	1401	0	127.61	126.72	139.71	183.53	167.56	142.14	104.77	110.53	143.38	164.45	190.41	232.1
B	UTP25		UTP25_1	0.0347159	0.211802	0.130598	0.00571802	0.528067	-0.318346	0.380871	0.699217	Nucleolar protein required for 35S pre-RNA processing and 40S ribosomal subunit biogenesis	40S ribosomal subunit biogenesis-associated protein	YIL091C	PAS_chr2-2_0196	F2QR73_KOMPC	2094	697	2094	0	21.31	18.75	21.85	35.44	31.69	31.01	9.45	16.56	23.86	21.94	27.29	31.44
B	CBF5		CBF5_1	0.983854	0.433179	0.182296	0.0342033	0.00647814	-0.251078	0.426957	0.678035	Pseudouridine synthase catalytic subunit of box H/ACA small nucleolar ribonucleoprotein particles (snoRNPs), acts on both large and small rRNAs and on snRNA U2, mutations in human ortholog dyskerin cause the disorder dyskeratosis congenita	Pseudouridine synthase catalytic subunit	YLR175W	PAS_chr2-2_0149	F2QR23_KOMPC	1449	482	1449	0	347.44	277.47	287.08	265.13	395.74	339.53	160.11	330.3	281.07	430.43	453.87	314.36
B	RLP24		RLP24_1	0.643338	0.568307	0.031422	0.00644129	0.115018	-0.142477	0.534653	0.677129	Essential protein in S. cerevisiae required for ribosomal large subunit biogenesis, associated with pre-60S ribosomal subunits, stimulates the ATPase activity of Afg2p, which is required for release of Rlp24p from the pre-60S particle, has similarity to Rpl24Ap and Rpl24Bp	Ribosome biogenesis-associated protein	YLR009W	PAS_chr2-2_0412	F2QRU6_KOMPC	543	180	543	0	185.94	169.78	165.37	272.09	174.47	177.2	99.14	174.04	202.38	211.07	263.1	277.18
B	NAN1		NAN1_1	0.0476949	0.447476	0.0272227	0.0029825	0.449877	-0.173493	0.502556	0.67605	U3 snoRNP protein, component of the small (ribosomal) subunit (SSU) processosome containing U3 snoRNA, required for the biogenesis of18S rRNA	U3 snoRNP protein	YPL126W	PAS_chr2-1_0222	F2QTN2_KOMPC	2292	763	2292	0	71.07	72.4	66.92	105.5	111.89	95.72	43.18	70.8	72.75	91.11	111.05	89.91
B	LOS1		LOS1_1	0.258169	0.769479	0.0455711	0.021851	0.326676	-0.0847981	0.577814	0.662612	Nuclear pore protein involved in nuclear export of pre-tRNA and in re-export of mature tRNAs after their retrograde import from the cytoplasm	Pre-tRNA nuclear export protein	YKL205W	PAS_chr2-1_0617	F2QSH5_KOMPC	3216	1071	3278	1	83.34	96.45	73.58	142.84	125.16	78.38	73.19	81.98	82.01	116.39	132.45	121.53
B	ARX1		ARX1_1	0.0545541	0.271926	0.0680548	0.00344793	0.41851	-0.240504	0.398023	0.638528	Nuclear export factor for the ribosomal pre-60S subunit, shuttling factor which directly binds FG rich nucleoporins and facilities translocation through the nuclear pore complex, interacts directly with Alb1p, responsible for Tif6p recycling defects in the absence of Rei1, associated with the ribosomal export complex	Nuclear export factor for the ribosomal pre-60S subunit	YDR101C	PAS_chr2-1_0105	F2QU01_KOMPC	1638	545	1638	0	99.44	120.01	105.86	159.44	149.43	163.35	60.13	94.86	120.16	127.35	145.71	148.13
B	ISW1		ISW1_1	0.43893	0.704291	0.0159469	0.00521965	0.176836	-0.0873325	0.551095	0.638427	ATPase subunit of imitation-switch (ISWI) class chromatin remodelers, ATPase, forms a complex with Ioc3p (Isw1a), and a complex with Ioc2p and Ioc4p (Isw1b), Isw1a and Isw1b have partially overlapping and distinct roles, Isw1a involved in repression of transcription initiation and Isw1b involved in regulation of transcription elongation, Isw1b recruited to open reading frames by H3K36 methylation…	Imitation-switch (ISWI) complex ATPase subunit	YBR245C		A0A1G4KPT3_KOMPC	3186	1061	3186	0	27.93	26.14	21.56	39.24	29.15	25.38	22.05	25.26	23.59	28.32	35.65	46.83
B	PTC2		PTC2_1	0.72133	0.201024	0.226284	0.0128062	-0.0909234	-0.326537	0.308494	0.635031	Type 2C protein phosphatase (PP2C), dephosphorylates Hog1p to limit maximal osmostress induced kinase activity, dephosphorylates Ire1p to downregulate the unfolded protein response, dephosphorylates Cdc28p, inactivates the DNA damage checkpoint, Pichia pastoris does not have the paralog PTC3	Protein phosphatase type 2C	YER089C	PAS_chr2-2_0216	F2QR95_KOMPC	1308	435	1308	0	218.99	220.99	235.55	241.6	223.51	228.8	164.82	174.05	199.95	272.73	260.85	294.75
B	HRR25		HRR25_1	0.59942	0.455533	0.163811	0.0323961	0.153968	-0.219554	0.40849	0.628044	Conserved casein kinase, regulates diverse events including: vesicular traffic, DNA repair, the CVT pathway, monopolar attachment of sister kinetochores at meiosis I, and ribosomal subunit biogenesis, monopolin subunit, binds the RNAPII CTD, phosphorylates COPII coat subunits, interacts with Sit4p phosphatase, antagonizes calcineurin signaling, reducing nuclear accumulation of Crz1p, phosphorylat…	Protein kinase	YPL204W	PAS_chr2-1_0219	F2QTN5_KOMPC	1356	451	1356	0	74.87	104.61	83.05	149.54	85.25	84.34	68.54	59.54	95.89	95.24	113.33	134.78
B	UBP1		UBP1_1	0.279991	0.469915	0.0707788	0.0113569	0.263308	-0.177306	0.441201	0.618507	Ubiquitin-specific protease that removes ubiquitin from ubiquitinated proteins, cleaves at the C terminus of ubiquitin fusions irrespective of their size, capable of cleaving polyubiquitin chains	Ubiquitin carboxyl-terminal hydrolase	YDL122W	PAS_chr2-2_0203	F2QR81_KOMPC	1785	594	1785	0	47.66	53.31	58.94	81.26	58.22	70.88	27.45	44.93	70.16	63.16	67.8	84.78
B	TRM1		TRM1_1	0.568978	0.163076	0.498736	0.0381616	0.168179	-0.417343	0.200688	0.618031	tRNA methyltransferase, two forms of the protein are made by alternative translation starts, localizes in S. cerevisiae to both the nucleus and mitochondrion to produce the modified base N2,N2-dimethylguanosine in tRNAs in both compartments, not related to the Pichia pastoris Zn(II)2Cys6-type transcription factor which was previously published as PpTRM1	tRNA methyltransferase	YDR120C	PAS_chr2-1_0090	F2QU17_KOMPC	1536	511	1536	0	25.51	30.83	30.34	37.62	33.65	34.72	10.3	22.06	32.69	33.35	36.28	27.12
B	MRT4		MRT4_1	0.809088	0.0742158	0.73587	0.0336912	0.0649457	-0.48337	0.0909224	0.574292	Protein involved in mRNA turnover and ribosome assembly, localizes in S. cerevisiae to the nucleolus	mRNA turnover and ribosome assembly protein	YKL009W	PAS_chr1-1_0364	F2QMM2_KOMPC	711	236	711	0	151.03	134.26	124.59	143.66	172.28	152.41	56.36	95.68	146.27	123.95	174.93	131.43
B	NCS2		NCS2_1	0.664091	0.302336	0.267569	0.0321301	0.114917	-0.276402	0.294482	0.570884	Protein required for thiolation of the uridine at the wobble position of Lys(UUU) and Glu(UUC) tRNAs, has a role in urmylation and in invasive and pseudohyphal growth, inhibits replication of Brome mosaic virus in S. cerevisiae	tRNA wobble thiolation-required protein	YNL119W	PAS_chr2-2_0373	F2QRQ9_KOMPC	1374	457	1374	0	28.01	34.85	31.79	48.01	33.72	30.29	18.1	25.82	33.33	36.68	37.75	39.72
B	HCR1		HCR1_1	0.351558	0.0225757	0.875269	0.0336172	-0.239564	-0.58945	-0.0404262	0.549023	eIF3j component of translation initiation factor 3 (eIF3), dual function protein involved in translation initiation as a substoichiometric component (eIF3j) of eIF3, required for 20S pre-rRNA processing, required at post-transcriptional step for efficient retrotransposition, absence decreases Ty1 Gag:GFP protein levels, binds eIF3 subunits Rpg1p, Prt1p and 18S rRNA, eIF3 also involved in S. cerev…	Translation initiation factor eIF3 subunit j	YLR192C	PAS_chr3_1022	F2QUP1_KOMPC	771	256	771	0	194.26	177.43	167.3	148.85	158.33	191.45	100.51	111.24	148.1	158.99	190.9	167.33
B	MAK11		MAK11_1	0.441183	0.0288342	0.970068	0.0315218	-0.187489	-0.538059	-0.00916695	0.528892	Protein involved in an early, nucleolar step of 60S ribosomal subunit biogenesis, essential in S. cerevisiae for cell growth and replication of killer M1 dsRNA virus, contains four beta-transducin repeats	60S ribosomal subunit biogenesis-associated protein	YKL021C	PAS_chr1-1_0446	F2QMV0_KOMPC	1182	393	1182	0	51.68	60.13	57.59	54.95	58.26	48.44	25.53	33.82	57.13	53.54	58.3	53.17
B	BRX1		BRX1_1	0.967114	0.0613973	0.900722	0.0458482	0.0105385	-0.482265	0.0320003	0.514265	Nucleolar protein, constituent of 66S pre-ribosomal particles, depletion leads to defects in rRNA processing and a block in the assembly of large ribosomal subunits, possesses a sigma(70)-like RNA-binding motif	66S pre-ribosomal particles component	YOL077C	PAS_chr3_0160	F2QX91_KOMPC	882	293	882	0	122.06	78.22	90.25	89.29	116.4	116.85	51.18	78.63	81.44	93.81	104.81	98.26
B	HHT2	Chromosome, and associated protein	HHT2_1	0.490076	0.395942	0.00185668	7.45499e-05	0.234501	-0.28872	1.05718	1.3459	Histone H3, core histone protein required for chromatin assembly, part of heterochromatin-mediated telomeric and HM silencing, one of two identical histone H3 proteins (see HHT1), regulated by acetylation, methylation, and phosphorylation	Histone H3	YNL031C	PAS_chr2-2_0199	F2QQI8_PICP7	414	137	414	0	1141.26	701.07	804	1729.88	1014.12	766.38	718.98	852.97	606.21	2039.23	2050.79	1322.37
B	HHF1		HHF1_1	0.824559	0.443738	0.00575042	0.000419177	-0.0740361	-0.255902	0.92208	1.17798	Histone H4, core histone protein required for chromatin assembly and chromosome function, one of two identical histone proteins (see also HHF2), contributes to telomeric silencing, N-terminal domain involved in maintaining genomic integrity	Histone H4	YBR009C	PAS_chr2-2_0200	F2QQI9_PICP7	312	103	312	0	2443.18	1621.3	1729.58	2553.23	2091.38	1493.16	1641.9	1961.61	1247.91	3984.49	4226.53	2541.91
B	SWD3		SWD3_1	0.0449037	0.998037	7.25055e-05	6.67537e-05	0.565199	-0.000711033	1.11661	1.11732	Essential subunit in S. cerevisiae of the COMPASS (Set1C) complex, which methylates histone H3 on lysine 4 and is required in transcriptional silencing near telomeres, WD40 beta propeller superfamily member and ortholog of mammalian WDR5	COMPASS complex subunit	YBR175W	PAS_chr2-1_0430	F2QT23_KOMPC	954	317	954	0	16.96	18.7	18.95	33.87	31.28	24.59	17.46	18.04	19.56	37.34	39.26	41.96
B	SFH1		SFH1_1	0.15576	0.510189	0.00214452	0.000189906	0.357866	-0.167885	0.774216	0.9421	Component of the RSC chromatin remodeling complex, in S. cerevisiae essential gene required for cell cycle progression and maintenance of proper ploidy, phosphorylated in the G1 phase of the cell cycle	RSC chromatin remodeling complex component	YLR321C	PAS_chr2-1_0375	F2QT77_KOMPC	1092	363	1092	0	52.87	52.83	48.45	106.79	61.15	50.26	39.13	47.27	50.6	73.41	98.51	88.15
B	ASE1		ASE1_1	0.0189334	0.944742	0.00389099	0.00475983	0.718785	0.02147	0.886199	0.864729	Mitotic spindle midzone-localized microtubule bundling protein, microtubule-associated protein (MAP) family member, required for spindle elongation and stabilization, in S. cerevisiae undergoes cell cycle-regulated degradation by anaphase promoting complex, potential Cdc28p substrate	Microtubule bundling protein	YOR058C		F2QTC0_KOMPC	2115	704	2115	0	17.01	19.12	16.24	52.11	27.43	15.71	18.15	10.76	24.56	25.71	32.81	37.61
B	BRN1		BRN1_1	0.129789	0.849661	0.000349868	0.000160175	0.34017	-0.043217	0.802913	0.84613	Subunit of the condensin complex, required for chromosome condensation and for clustering of tRNA genes at the nucleolus, may influence multiple aspects of chromosome transmission	Condensin complex subunit	YBL097W	PAS_chr2-1_0367	F2QT86_KOMPC	2115	704	2115	0	17.28	21.51	20.14	37	21.21	23.44	17.81	17.4	21.54	30.03	31.33	40.35
B	SPC98		SPC98_1	0.0745715	0.971303	0.000517231	0.000436359	0.426401	-0.0087294	0.83093	0.839659	Component of the microtubule-nucleating Tub4p (gamma-tubulin) complex, interacts with Spc110p at the spindle pole body (SPB) inner plaque and with Spc72p at the SPB outer plaque	Microtubule-nucleating TUB4 (gamma-tubulin) complex component	YNL126W	PAS_chr2-2_0354	F2QRP1_KOMPC	2511	836	2511	0	17.11	16.34	13.48	27.54	24.68	16.46	16.06	13.18	17.02	25.76	27.35	28.85
B	HST3		HST3_1	0.161281	0.521917	0.02853	0.00458198	0.402943	-0.187622	0.632066	0.819688	Member of the Sir2 family of NAD(+)-dependent protein deacetylases, involved along with Hst4p in telomeric silencing, cell cycle progression, radiation resistance, genomic stability and short-chain fatty acid metabolism	NAD(+) dependent histone deacetylase	YOR025W	PAS_chr2-1_0513	F2QST7_KOMPC	1386	461	1386	0	16.3	26.39	17.42	39.22	24.09	22.57	16.2	10.31	25.07	24.69	31.18	34.96
B	SNF12		SNF12_1	0.103623	0.553049	0.0119319	0.00186636	0.425862	-0.156846	0.659089	0.815935	73 kDa subunit of the SWI/SNF chromatin remodeling complex, involved in transcriptional regulation, in S. cerevisiae relocates to the cytosol under hypoxic conditions and deletion mutants are temperature-sensitive, Pichia pastoris does not have the paralog RSC6	Transcription regulatory protein	YNR023W		A0A1G4KQ08_KOMPC	1389	462	1389	0	35.54	49.88	40.1	83.59	56.19	43.94	33.72	24.58	54.1	44.89	61.54	91.81
B	TAF12		TAF12_1	0.193687	0.396965	0.0154223	0.00106877	0.318375	-0.209144	0.594087	0.803231	Subunit (61/68 kDa) of TFIID and SAGA complexes, involved in RNA polymerase II transcription initiation and in chromatin modification, similar to histone H2A	Transcription initiation factor IID subunit 12	YDR145W	PAS_chr2-1_0588	F2QSK7_KOMPC	1830	609	1830	0	41.3	55.58	46.15	98.48	48.92	48.46	37.33	31.25	54.82	57.25	69.93	86.49
B	HTB2		HTB2_1	0.650168	0.151465	0.139811	0.00360273	0.120216	-0.380469	0.391416	0.771885	Histone H2B, core histone protein required for chromatin assembly and chromosome function, nearly identical to HTB1, Rad6p-Bre1p-Lge1p mediated ubiquitination regulates transcriptional activation, meiotic DSB formation and H3 methylation	Histone H2B	YBL002W	PAS_chr2-1_0428	F2QT25_KOMPC	399	132	399	0	2241.1	2268.75	2713.43	3280.28	2692.31	2628.46	1774.58	1805.91	1954.07	2983.52	3238.16	3092.78
B	HIR2		HIR2_1	0.198862	0.628287	0.0040531	0.000773854	0.288028	-0.109416	0.644865	0.754281	Subunit of HIR nucleosome assembly complex, involved in regulation of histone gene transcription, recruits Swi-Snf complexes to histone gene promoters, promotes heterochromatic gene silencing with Asf1p, in S. cerevisiae relocalizes to the cytosol in response to hypoxia	HIR complex subunit	YOR038C	PAS_chr2-2_0246	F2QRC8_KOMPC	2328	775	2328	0	31.75	41.77	37.06	62.09	49.03	35.93	29.76	28.09	44.04	46.11	56.73	68.2
B	TUB1		TUB1_1	0.375615	0.914261	0.00243591	0.00345363	0.228426	0.027782	0.781423	0.753641	Alpha-tubulin, associates with beta-tubulin (Tub2p) to form tubulin dimer, which polymerizes to form microtubules, relative distribution to nuclear foci increases upon DNA replication stress, Pichia pastoris has also the paralog TUB3	Tubulin alpha chain	YML085C	PAS_chr2-1_0186	F2QTR9_KOMPC	1347	448	1450	1	307.28	368.69	333.59	463.6	516.95	298.48	384.07	292.62	343.19	552.28	567.92	579.44
B	TCP1		TCP1_1	0.983257	0.169521	0.159697	0.00543088	-0.00548613	-0.359879	0.367663	0.727542	Alpha subunit of chaperonin-containing T-complex, which mediates protein folding in the cytosol, involved in actin cytoskeleton maintenance, overexpression in neurons suppresses formation of pathogenic conformations of huntingtin protein	Chaperonin-containing T-complex subunit	YDR212W	PAS_chr2-1_0113	F2QTZ2_KOMPC	1671	556	1671	0	159.57	192.03	161	226.98	170.83	159.12	117.6	118.65	161.07	183.04	212.23	259.43
B	ADA2		ADA2_1	0.277298	0.354699	0.0447497	0.00334811	0.268693	-0.229988	0.496857	0.726845	Transcription coactivator, component of the ADA and SAGA transcriptional adaptor/HAT (histone acetyltransferase) complexes	Transcription coactivator	YDR448W	PAS_chr2-1_0780	F2QS00_KOMPC	1338	445	1338	0	96.93	118.46	105.93	168.02	109.33	145.91	60.26	105.85	106.36	135.23	141.59	170.84
B	SWC4		SWC4_1	0.12598	0.951526	0.00287617	0.00230921	0.362976	-0.0145668	0.707955	0.722521	Component of the Swr1p complex that incorporates Htz1p into chromatin, component of the NuA4 histone acetyltransferase complex	SWR1-complex protein	YGR002C	PAS_chr2-1_0370	F2QT83_KOMPC	1698	565	1698	0	31.54	38.71	29.09	63.52	40.06	35.69	36.4	26.04	34.71	42.51	52.46	65.26
B	KIN3		KIN3_1	0.325529	0.822439	0.0224476	0.0119029	0.282269	-0.0656491	0.656618	0.722267	Non-essential serine/threonine protein kinase, possible role in DNA damage response, influences tolerance to high levels of ethanol	Serine/threonine protein kinase	YAR018C	PAS_chr1-4_0451	F2QPP2_KOMPC	1368	455	1368	0	10.4	15.43	17.39	26.2	16.78	15.41	11.47	11.61	18.13	16.62	22.29	29.74
B	HHO1		HHO1_1	0.249401	0.0485401	0.564415	0.0107686	0.319173	-0.552078	0.160295	0.712372	Histone H1, linker histone with roles in meiosis and sporulation, decreasing levels early in sporulation may promote meiosis, and increasing levels during sporulation facilitate compaction of spore chromatin, binds to promoters and within genes in mature spores, may be recruited by Ume6p to promoter regions, contributing to transcriptional repression outside of meiosis, suppresses DNA repair invo…	Histone H1	YPL127C	PAS_chr1-4_0282	F2QLG2_KOMPC	597	198	843	1	93.44	149.44	184.15	238.18	152.74	188.3	73.6	56.76	163.09	126.42	131.11	217.76
B	HTZ1		HTZ1_1	0.923438	0.44167	0.0382185	0.0044667	0.0240064	-0.192821	0.517665	0.710487	Histone variant H2AZ, exchanged for histone H2A in nucleosomes by the SWR1 complex, involved in transcriptional regulation through prevention of the spread of silent heterochromatin	Histone H2AZ	YOL012C		A0A1G4KQZ2_KOMPC	399	132	399	0	346.02	467.31	327.24	475.3	452.38	326.55	371.49	299.22	311.73	492.85	612.61	476.71
B	ELP4		ELP4_1	0.152048	0.0308193	0.444468	0.00343043	0.339443	-0.520108	0.182349	0.702456	Subunit of hexameric RecA-like ATPase Elp456 Elongator subcomplex, which is required for modification of wobble nucleosides in tRNA, required for Elongator structural integrity	Elongator complex subunit	YPL101W	PAS_chr2-1_0284	F2QTH1_KOMPC	1257	418	1257	0	46.15	61.04	54.83	74.83	75.37	71.77	26.89	30.96	54.11	55.57	66.28	57.9
B	ARP9		ARP9_1	0.279968	0.387739	0.0377237	0.00324851	0.256869	-0.206438	0.494556	0.700994	Component of both the SWI/SNF and RSC chromatin remodeling complexes, actin-related protein involved in transcriptional regulation	Actin-related protein	YMR033W	PAS_chr2-1_0720	F2QS67_KOMPC	1422	473	1422	0	89.44	99.75	92.42	144.37	124.59	98.3	80.13	60.5	103.18	108.62	134.58	149.93
B	HTA2		HTA2_1	0.179391	0.207118	0.229813	0.0137902	0.379699	-0.35747	0.339829	0.697299	Histone H2A, core histone protein required for chromatin assembly and chromosome function, one of two nearly identical (see also HTA1) subtypes, DNA damage-dependent phosphorylation by Mec1p facilitates DNA repair, acetylated by Nat4p	Histone H2A	YBL003C	PAS_chr2-1_0429	A0A1G4KPZ2_KOMPC	393	130	393	0	814.03	725.67	1018.94	1901.11	835.74	976.11	603.22	669.54	727.33	1135.53	954.94	1105.17
B	ELP6		ELP6_1	0.302525	0.69591	0.0640215	0.0244458	0.314847	-0.122339	0.568448	0.690786	Subunit of hexameric RecA-like ATPase Elp456 Elongator subcomplex, which is required for modification of wobble nucleosides in tRNA, required for Elongator structural integrity	Elongator complex subunit	YMR312W	PAS_chr2-1_0281	F2QTH5_KOMPC	816	271	816	0	11.96	22.23	19.63	29.49	24.55	21.05	14.5	15.57	19.26	24.41	27.66	28.98
B	RSC2		RSC2_1	0.311162	0.064446	0.103129	0.000499887	0.195441	-0.35954	0.315201	0.67474	Component of the RSC chromatin remodeling complex, required for expression of mid-late sporulation-specific genes, involved in telomere maintenance, Pichia pastoris does not have the paralog RSC1	RSC chromatin remodeling complex component	YLR357W	PAS_chr2-2_0050	F2QQS0_KOMPC	2703	900	2788	1	52.01	69.75	63.57	93.57	70.87	66.75	39.03	45.54	58.6	69.46	70.26	87.62
B	NGG1		NGG1_1	0.923361	0.599281	0.0279273	0.00636409	0.0230392	-0.127033	0.526256	0.653289	Subunit of chromatin modifying histone acetyltransferase complexes, member of the ADA complex, the SAGA complex, and the SLIK complex, transcriptional regulator involved in glucose repression of Gal4p-regulated genes	Transcriptional regulator	YDR176W	PAS_chr2-2_0284	F2QRG3_KOMPC	2169	722	2169	0	18.26	23.58	24.95	31.03	20.11	23.31	18.03	17.21	25.7	26.47	23.58	46.59
B	TAF9		TAF9_1	0.976533	0.694165	0.0239256	0.00792395	-0.00721778	-0.0971177	0.553621	0.650738	Subunit (17 kDa) of TFIID and SAGA complexes, involved in RNA polymerase II transcription initiation and in chromatin modification, similar to histone H3	Transcription initiation factor IID subunit 9	YMR236W	PAS_chr2-1_0142	F2QTW3_KOMPC	462	153	462	0	140.66	107.5	137.11	173.01	144.08	107.31	130.63	118.61	112.95	205.46	159.55	197.62
B	NAP1		NAP1_1	0.95994	0.3517	0.212707	0.0294176	0.014864	-0.276049	0.368852	0.6449	Histone chaperone, involved in histone exchange by removing and replacing histone H2A-H2B dimers or histone variant dimers from assembled nucleosomes, involved in the transport of H2A and H2B histones to the nucleus, required for the regulation of microtubule dynamics during mitosis, interacts with mitotic cyclin Clb2p, controls bud morphogenesis, phosphorylated by CK2, protein abundance in S. ce…	Histone chaperone	YKR048C	PAS_chr2-2_0172	F2QR48_KOMPC	1287	428	1287	0	158.42	228.06	200.55	299.68	173	175.24	134.49	127.73	222.77	171.37	234.33	353.8
B	SET1		SET1_1	0.248285	0.595734	0.0177849	0.00365635	0.253304	-0.118028	0.521504	0.639532	Histone methyltransferase, subunit of the COMPASS (Set1C) complex, COMPASS methylates histone H3K4, Set1p-dependent H3K4 trimethylation recruits Nrd1p, allowing efficient termination of snoRNAs and cryptic unstable transcripts (CUTs) by Nrd1p-Nab3p-Sen1p pathway, modulates histone acetylation levels in promoter proximal regions to ensure efficient Nrd1p-dependent termination, required in transcri…	Histone methyltransferase	YHR119W	PAS_chr2-2_0494	F2QRQ0_PICP7	3063	1020	3063	0	15.48	18.74	15.17	27.63	17.92	18.42	14.19	13.22	17.44	16.83	22.89	30.35
B	CDC55		CDC55_1	0.68207	0.716144	0.0235234	0.00853547	-0.0980301	-0.087225	0.541578	0.628803	Regulatory subunit B of protein phosphatase 2A (PP2A), in S. cerevisiae Zds1p/2p-dependent localization to cytoplasm promotes mitotic entry, localization to nucleus prevents mitotic exit, required for correct nuclear division, chromosome segregation during achiasmate meiosis, maintains nucleolar sequestration of Cdc14p during early meiosis, limits formation of PP2A-Rts1p holocomplexes to ensure t…	Protein phosphatase type 2A regulatory subunit	YGL190C	PAS_chr2-1_0831	A0A1G4KQ12_KOMPC	1380	459	1380	0	106.92	113.13	99.19	146.45	97.53	83.79	104.26	96.3	98.14	131.97	143.89	186.73
B	DPB4		DPB4_1	0.814454	0.650391	0.0383297	0.0113887	0.0551255	-0.10781	0.486884	0.594694	Subunit of DNA pol epsilon and of ISW2 chromatin accessibility complex, involved in both chromosomal DNA replication and inheritance of telomeric silencing, stabilizes the interaction of Pol epsilon with primer-template DNA, positively affecting the processivity of the polymerase and exonuclease activities of Pol epsilon, interacts with extranucleosomal DNA and acts as anchor point for ISW2 compl…	DNA polymerase epsilon subunit	YDR121W	PAS_chr2-1_0100	F2QU07_KOMPC	741	246	792	1	51.57	57.79	43.23	76.3	49.84	45.98	45.94	44.66	49.05	49.66	73.56	87.5
B	ORC3		ORC3_1	0.23704	0.844991	0.0263591	0.0423102	0.321753	0.0537337	0.605701	0.551967	Subunit of the origin recognition complex, which directs DNA replication by binding to replication origins and is also involved in transcriptional silencing	Origin recognition complex subunit	YLL004W		F2QTE9_KOMPC	2118	705	2169	1	16.86	17.13	17.7	29	26.31	15.63	17.1	16.37	20.12	26.23	24.03	27.49
B	RAD26		RAD26_1	0.0212239	0.515475	0.0023679	0.0164609	0.525344	0.15026	0.696015	0.545755	Protein involved in transcription-coupled nucleotide excision repair of UV-induced DNA lesions, recruitment to DNA lesions is dependent on an elongating RNA polymerase II, homolog of human CSB protein	DNA repair protein	YJR035W	PAS_chr2-1_0629	F2QSG0_KOMPC	3267	1088	3267	0	10.84	14.75	12.07	23.38	16.99	18.21	13.6	11.18	16.16	15.86	16.76	27.34
B	IES2		IES2_1	0.466416	0.553018	0.0059057	0.0303274	0.179965	0.14751	0.68003	0.532519	Protein that associates with the INO80 chromatin remodeling complex, associates with the INO80 complex under low-salt conditions, in S. cerevisiae essential for growth under anaerobic condition and protein abundance increases in response to DNA replication stress	INO80 chromatin remodeling complex subunit	YNL215W	PAS_chr2-1_0036	F2QU68_KOMPC	828	275	828	0	51.54	55.67	63.75	86.37	65.52	60.89	67.93	47.32	74.44	65.11	67.57	146.62
B	HDA1		HDA1_1	0.825891	0.192061	0.266794	0.0156473	0.0472402	-0.282325	0.239055	0.52138	Putative catalytic subunit of a class II histone deacetylase complex that also contains Hda2p and Hda3p, Hda1p interacts with the Hda2p-Hda3p subcomplex to form an active tetramer, in S. cerevisiae deletion increases histone H2B, H3 and H4 acetylation	Putative histone deacetylase complex catalytic subunit	YNL021W	PAS_chr2-1_0302	F2QTF2_KOMPC	2226	741	2226	0	38.47	52.77	47.81	59.57	52.96	43.85	35.46	34.01	43.74	43.49	48.54	70.66
B	HAT2-1		HAT2-1_1	0.123722	0.947774	0.0013292	0.00103297	0.337294	-0.014495	0.704024	0.718519	Subunit of the Hat1p-Hat2p histone acetyltransferase complex, required for high affinity binding of the complex to free histone H4, thereby enhancing Hat1p activity, similar to human RbAp46 and 48, has a role in telomeric silencing	Histone acetyltransferase complex subunit (isoform 1)	YEL056W		A0A1G4KQ22_KOMPC	1185	394	1185	0	57.2	56.97	51.3	100.96	60.75	67.17	51.13	46.91	64.55	77.14	83.68	106.08
B	NSE4		NSE4_1	0.123055	0.732645	0.0745111	0.0331283	0.428147	-0.0966871	0.49852	0.595207	Component of the SMC5-SMC6 complex, this complex plays a key role in the removal of X-shaped DNA structures that arise between sister chromatids during DNA replication and repair	SMC5-SMC6 complex component	YDL105W	PAS_chr2-1_0814	F2QTU1_KOMPC	1293	430	1293	0	10.79	21.16	25.25	31.23	26.95	26.68	17.36	14.74	21.56	23.57	19.68	38.25
B	RPO26	Transcriptional machinery	RPO26_1	0.533871	0.12029	0.000860813	1.01841e-06	0.133448	-0.3366	0.714245	1.05085	RNA polymerase subunit ABC23, common to RNA polymerases I, II, and III, part of central core, similar to bacterial omega subunit	RNA polymerase subunit ABC23	YPR187W	PAS_chr2-2_0434	F2QRW5_KOMPC	468	155	468	0	185.94	200.16	211.06	292.68	216.7	210.07	150.62	138.01	183.13	247.9	318.61	413.14
B	HHT1-1		HHT1-1_1	0.0414993	0.326639	0.00109241	0.02053	0.910012	0.447955	1.45574	1.00778	Histone H3, core histone protein required for chromatin assembly, part of heterochromatin-mediated telomeric and HM silencing, one of two identical histone H3 proteins (see HHT2), regulated by acetylation, methylation, and phosphorylation	Histone H3 (isoform 1)	YBR010W		F2QQI8_KOMPC	414	137	414	0	5.37	10.89	13.09	31.77	18.49	12.38	8.37	13.26	18.93	19.87	25.91	36.97
B	TOA1		TOA1_1	0.491308	0.696442	0.000591371	0.000126704	0.171416	-0.0983067	0.853475	0.951781	TFIIA large subunit, involved in transcriptional activation, acts as antirepressor or as coactivator, homologous to largest and second largest subunits of human and Drosophila TFIIA	Transcription initiation factor IIA subunit 1	YOR194C	PAS_chr2-1_0277	F2QTH9_KOMPC	723	240	788	1	45.52	60.46	65.12	91.93	51.09	68.57	43.07	50.89	65.38	76.51	76.38	160.13
B	TFB4		TFB4_1	0.014673	0.898885	0.000415499	0.000642044	0.662943	0.0350952	0.960899	0.925804	Subunit of TFIIH complex, involved in transcription initiation, similar to 34 kDa subunit of human TFIIH, interacts with Ssl1p	TFIIH subunit	YPR056W	PAS_chr2-1_0043	F2QU61_KOMPC	987	328	1127	1	27.47	37.98	32.57	83.41	50.13	36.27	35.79	26.36	37.21	49.97	68.08	69.63
B	SWC5		SWC5_1	0.384648	0.842204	0.0728253	0.0455382	0.392376	-0.0921406	0.810567	0.902707	Component of the SWR1 complex, complex exchanges histone variant H2AZ (Htz1p) for chromatin-bound histone H2A, in S. cerevisiae the protein abundance increases in response to DNA replication stress and relocalizes to the cytosol in response to hypoxia	SWR1-complex protein	YBR231C	PAS_chr2-1_0610	F2QSI3_KOMPC	852	283	896	1	6.55	6.28	10.25	12.05	10.04	12.13	3.4	5.59	12.54	9.35	12.96	19.61
B	RPB4		RPB4_1	0.209316	0.453597	0.00358717	0.000247428	0.3062	-0.184383	0.710656	0.895039	RNA polymerase II subunit B32, forms two subunit dissociable complex with Rpb7p, involved in recruitment of 3'-end processing factors to transcribing RNA polymerase II complex and in export of mRNA to cytoplasm under stress conditions, also involved in translation initiation	RNA polymerase II subunit B32	YJL140W	PAS_chr2-2_0104	F2QQX8_KOMPC	561	186	561	0	140.7	135.7	129.35	239.06	191.19	120.98	112.74	120.8	123	217.25	234.12	199.6
B	TAF11		TAF11_1	0.169606	0.89296	0.00923009	0.0060262	0.436766	-0.0436266	0.82896	0.872587	TFIID subunit (40 kDa), involved in RNA polymerase II transcription initiation, similar to histone H3 with atypical histone fold motif of Spt3-like transcription factors	Transcription initiation factor IID subunit 11	YML015C	PAS_chr2-2_0231	F2QRB1_KOMPC	846	281	846	0	15.82	23.2	23.24	43.16	20.72	28.72	12.27	16.58	31.2	29.37	26.39	55.52
B	BRF1		BRF1_1	0.951677	0.727634	0.0183602	0.00668475	0.0191849	-0.111491	0.743691	0.855182	TFIIIB B-related factor, one of three subunits of RNA polymerase III transcription initiation factor TFIIIB, binds TFIIIC and TBP and recruits RNA pol III to promoters, amino-terminal half is homologous to TFIIB	RNA polymerase III transcription factor IIIB subunit	YGR246C	PAS_chr2-1_0394	F2QT58_KOMPC	1707	568	1707	0	12.74	14.11	12.65	21.69	8.56	13.66	11.31	10.7	14.24	18.81	16.46	30.72
B	HMO1		HMO1_1	0.980225	0.861216	0.00114734	0.000605352	-0.00596261	-0.0421783	0.781021	0.823199	Chromatin associated high mobility group (HMG) family member, involved in genome maintenance, rDNA-binding component of the Pol I transcription system, associates with a 5'-3' DNA helicase and Fpr1p, a prolyl isomerase, in S. cerevisiae relocalizes to the cytosol in response to hypoxia	Chromatin associated high mobility group family member	YDR174W		A0A1G4KPQ7_KOMPC	921	306	921	0	150.51	127.22	127.14	181.79	153.61	109.02	112.71	148.6	132.52	205.88	236.72	250.16
B	RPA12		RPA12_1	0.0343941	0.946835	0.0173815	0.0141213	0.65497	-0.0211639	0.741474	0.762637	RNA polymerase I subunit A12.2, contains two zinc binding domains, and the N terminal domain is responsible for anchoring to the RNA pol I complex	RNA polymerase I subunit A12.2	YJR063W	PAS_chr2-1_0554	F2QSP3_KOMPC	372	123	372	0	49.48	36.77	42.73	89.11	76.85	58.19	31.8	51.95	44.23	76.87	81.97	52.91
B	GLC7		GLC7_1	0.353999	0.299849	0.0801915	0.0053226	0.249337	-0.279521	0.470869	0.750389	Type 1 serine/threonine protein phosphatase catalytic subunit, involved in various processes including glycogen metabolism, sporulation, mitosis, accumulates at mating projections by interaction with Afr1p, interacts with many regulatory subunits, involved in regulation of the nucleocytoplasmic shuttling of Hxk2p, import into nucleus is inhibited during spindle assembly checkpoint arrest	Serine/threonine protein phosphatase typ1 catalytic subunit	YER133W	PAS_chr2-1_0635	F2QSF4_KOMPC	963	320	963	0	246.48	299.54	313.89	488.74	333.48	296.55	212.33	184.17	314.04	327.11	348.07	514.91
B	MED8		MED8_1	0.502219	0.84657	0.0104612	0.0057455	0.175488	-0.0513678	0.669294	0.720661	Subunit of the RNA polymerase II mediator complex, associates with core polymerase subunits to form the RNA polymerase II holoenzyme, essential in S. cerevisiae for transcriptional regulation	RNA polymerase II mediator complex subunit	YBR193C	PAS_chr2-1_0275	F2QTI1_KOMPC	582	193	582	0	41.69	48.54	46.08	68.23	51.99	48.23	44.8	45.94	43.04	61.62	73.85	79.29
B	DST1		DST1_1	0.868056	0.299574	0.0701325	0.00436235	0.0416039	-0.261833	0.453779	0.715612	General transcription elongation factor TFIIS, enables RNA polymerase II to read through blocks to elongation by stimulating cleavage of nascent transcripts stalled at transcription arrest sites, maintains RNAPII elongation activity on ribosomal protein genes during conditions of transcriptional stress	Transcription elongation factor IIS	YGL043W	PAS_chr2-2_0135	F2QR11_KOMPC	858	285	858	0	71.28	78.1	67.05	112.86	68.08	63.9	48.77	46.79	85.33	75.76	94.59	125.63
B	SWI5		SWI5_1	0.0885254	0.721688	0.0478688	0.0193418	0.513621	-0.109025	0.599229	0.708254	Transcription factor that recruits Mediator and Swi/Snf complexes, activates transcription of genes expressed at the M/G1 phase boundary and in G1 phase, required for expression of the HO gene controlling mating type switching, localization in S. cerevisiae to nucleus occurs during G1 and appears to be regulated by phosphorylation by Cdc28p kinase, Pichia pastoris does not have the paralog ACE2	Transcription factor	YDR146C	PAS_chr1-3_0099	F2QLY0_KOMPC	1860	619	1860	0	12.75	16.63	18.85	38.81	20.19	17.12	15.19	12.52	16.9	25.45	24.4	21.61
B	SRB4		SRB4_1	0.222099	0.477641	0.0883132	0.0156327	0.354787	-0.209012	0.496933	0.705945	Subunit of the RNA polymerase II mediator complex, associates with core polymerase subunits to form the RNA polymerase II holoenzyme, essential in S. cerevisiae for transcriptional regulation, homozygosity of the human MED17 L371P mutation is associated with infantile cerebral and cerebellar atrophy with poor myelination	RNA polymerase II mediator complex subunit	YER022W	PAS_chr2-2_0466	F2QR39_KOMPC	1686	561	1686	0	17.87	25.75	25.33	43.12	21.78	31.72	18.47	14.13	26.73	21.96	26.63	49.44
B	TAF8		TAF8_1	0.90252	0.758993	0.00606727	0.00223565	0.0282852	-0.0714783	0.632606	0.704085	TFIID subunit (65 kDa), involved in RNA polymerase II transcription initiation	Transcription initiation factor IID subunit 8	YML114C	PAS_chr2-1_0838	F2QT15_KOMPC	1554	517	1554	0	27.82	34.25	34.51	41.91	29.81	35.95	25.01	26.57	39.98	36.65	38.78	75.57
B	MED6		MED6_1	0.355086	0.97224	0.0321353	0.034316	0.304699	0.0116723	0.706985	0.695313	Subunit of the RNA polymerase II mediator complex, associates with core polymerase subunits to form the RNA polymerase II holoenzyme, essential in S. cerevisiae for transcriptional regulation, protein abundance increases in response to DNA replication stress	RNA polymerase II mediator complex subunit	YHR058C	PAS_chr2-1_0144	F2QTW2_KOMPC	648	215	648	0	23.24	19.73	22.47	44.15	25.76	19.83	22.73	20.02	23.5	30.38	29.64	46.96
B	CTK1		CTK1_1	0.347988	0.827874	0.000543758	0.00116618	0.200747	0.0468192	0.73928	0.69246	Catalytic (alpha) subunit of C-terminal domain kinase I (CTDK-I), phosphorylates both RNA pol II subunit Rpo21p to affect transcription and pre-mRNA 3' end processing, and ribosomal protein Rps2p to increase translational fidelity, similar to the Drosophila dCDK12 and human CDK12 and probably CDK13	C-terminal domain kinase I subunit alpha	YKL139W	PAS_chr2-1_0468	F2QSY2_KOMPC	1938	645	1938	0	43.46	38.21	38.63	54.18	50.93	46.12	33.88	45.76	44.6	57.57	67.03	74.76
B	SUB1		SUB1_1	0.768859	0.697145	0.0035885	0.0111809	0.0808102	0.108242	0.796153	0.687911	Transcriptional coactivator, facilitates elongation through factors that modify RNAP II, role in peroxide resistance involving Rad2p, role in nonhomologous end-joining (NHEJ), role in the hyperosmotic stress response through polymerase recruitment at RNAP II and RNAP III genes, protein abundance in S. cerevisiae increases in response to DNA replication stress	Transcriptional coactivator	YMR039C	PAS_chr2-2_0261	F2QRE1_KOMPC	369	122	369	0	43.08	49.16	54.26	52.9	65.6	54.12	61.5	54.52	47.92	77.49	73.53	104.44
B	CDC73		CDC73_1	0.474343	0.734835	0.0385622	0.0159078	0.176687	-0.0843311	0.511616	0.595947	Component of the Paf1p complex, binds to and modulates the activity of RNA polymerases I and II, required for expression of certain genes, modification of some histones, and telomere maintenance, involved in transcription elongation as demonstrated by the G-less-based run-on (GLRO) assay, protein abundance in S. cerevisiae increases in response to DNA replication stress	PAF1 complex component	YLR418C	PAS_chr2-1_0674	F2QSB6_KOMPC	1098	365	1098	0	57.15	54.17	51.17	87.66	69.18	45.02	48.59	47.01	57.7	59.34	87.47	83.15
B	ESS1		ESS1_1	0.234727	0.721216	0.00880992	0.0233107	0.302936	0.091755	0.668571	0.576816	Peptidylprolyl-cis/trans-isomerase (PPIase), specific for phosphorylated serine and threonine residues N-terminal to proline, regulates phosphorylation of the RNAP II large subunit (Rpo21p) C-terminal domain (CTD), associates with phospho-Ser5 form of RNAP II in vivo, regulates phosphorylation of Ser7 within CTD, present along entire coding length of genes, represses initiation of CUTs, required …	Peptidyl-prolyl cis-trans isomerase	YJR017C	PAS_chr2-2_0381	F2QRR7_KOMPC	507	168	507	0	81.42	83.29	95.26	170.93	85.61	98.88	83.33	68.92	126.42	105.86	122.19	188.56
B	VPS70-1	Membrane traffic	VPS70-1_1	0.216004	5.82142e-08	0.044364	1.06359e-13	0.29132	-1.28298	0.473589	1.75657	Protein of unknown function involved in vacuolar protein sorting	Uncharacterized vacuolar protein sorting-associated protein (isoform 1)	YJR126C	PAS_chr3_0815	F2QVB1_KOMPC	2517	838	2517	0	181.84	221.53	246.79	236.53	305	316.64	81.62	73.2	112.15	292.95	257.57	339.6
B	MNN11		MNN11_1	0.268162	0.10077	0.00917806	2.17061e-05	0.305209	-0.454753	0.718246	1.173	Subunit of a Golgi mannosyltransferase complex that also contains Anp1p, Mnn9p, Mnn10p, and Hoc1p, and mediates elongation of the polysaccharide mannan backbone, has homology to Mnn10p	Golgi mannosyltransferase complex subunit	YJL183W	PAS_chr2-2_0125	F2QR00_KOMPC	1242	413	1242	0	122.61	119.48	99.36	182.5	190.52	87.59	94.85	73.96	79.58	191.54	185.4	174.58
B	MNN4-2		MNN4-2_1	0.11778	0.0337771	0.040005	2.96717e-05	0.406266	-0.564796	0.535592	1.10039	Putative positive regulator of mannosylphosphate transferase Mnn6p, involved in mannosylphosphorylation of N-linked oligosaccharides, expression in S. cerevisiae increases in late-logarithmic and stationary growth phases, Pichia pastoris has also the paralog MNN14	Putative MNN6 mannosylphosphate transferase positive regulator (isoform 2)	YKL201C	PAS_chr2-1_0718	F2QS69_KOMPC	2292	763	2292	0	16.79	19.2	17.1	27.46	28.86	20.17	12.64	10.39	12.59	22.29	27.24	26.12
B	MSB3		MSB3_1	0.00715977	0.941234	0.000148283	0.00010403	0.626987	-0.0175802	0.88748	0.90506	Rab GTPase-activating protein, regulates endocytosis via inactivation of Vps21p at endosomes and vacuole fusion via inactivation of Ypt7p at vacuoles, also acts on Ypt52p and Sec4p, required for proper actin organization, localizes to plasma membrane and sites of polarized growth, and a portion localizes to endosomes and vacuoles, in S. cerevisiae relocalizes from bud neck to cytoplasm upon DNA r…	GTPase-activating protein	YNL293W	PAS_chr2-1_0074	A0A1G4KQ55_KOMPC	1341	446	1341	0	18.93	26.61	23.44	50.44	32.21	33.53	20.52	16.98	29.3	33.21	39.21	53.9
B	ARL1		ARL1_1	0.466671	0.295673	0.00543452	0.000128441	0.160593	-0.233091	0.613465	0.846557	Soluble GTPase with a role in regulation of membrane traffic, regulates potassium influx, G protein of the Ras superfamily, similar to ADP-ribosylation factor	ADP-ribosylation factor-like protein	YBR164C	PAS_chr2-2_0316	F2QRK2_KOMPC	552	183	552	0	141.48	144.38	122.67	212.17	151.21	136.36	108.9	118.45	118.33	213.58	196.18	202.55
B	RVS167		RVS167_1	0.474595	0.705523	0.00453674	0.00129395	0.187961	-0.0995716	0.745934	0.845506	Calmodulin-binding actin-associated protein, roles in endocytic membrane tabulation and constriction, and exocytosis, N-BAR domain protein that interacts with Rvs161p to regulate actin cytoskeleton, endocytosis, and viability following starvation or osmotic stress, recruited to bud tips by Gyl1p and Gyp5p during polarized growth, homolog of mammalian amphiphysin	Actin-binding protein	YDR388W	PAS_chr2-1_0116	A0A1G4KQ28_KOMPC	1437	478	1437	0	110.05	136.38	151.58	190.52	168.45	135.76	126.67	112.55	130.47	205.02	183.13	276.12
B	PRK1		PRK1_1	0.106609	0.432392	0.00959742	0.000727373	0.37793	-0.186125	0.607991	0.794116	Protein serine/threonine kinase, regulates the organization and function of the actin cytoskeleton and reduces endocytic ability of cell through the phosphorylation of the Pan1p-Sla1p-End3p protein complex, Pichia pastoris does not have the paralog ARK1	Actin cytoskeleton regulating serine/threonine kinase	YIL095W	PAS_chr2-1_0460	F2QSZ0_KOMPC	2184	727	2239	1	27.46	32.41	25.84	56.4	34.59	30.95	23.54	18.3	33.11	34.56	40.35	54.9
B	SEC17		SEC17_1	0.809141	0.488832	0.00579325	0.000551562	0.0554481	-0.159832	0.632971	0.792803	Alpha-SNAP cochaperone, SNARE-complex adaptor for Sec18 (NSF) during the disassembly of postfusion cis-SNARE complexes, stimulates the ATPase activity of Sec18p, peripheral membrane protein required for vesicular transport between ER and Golgi, the 'priming' step in homotypic vacuole fusion, and autophagy, similar to mammalian alpha-SNAP	Alpha-SNAP co-chaperone	YBL050W	PAS_chr2-1_0644	F2QSE5_KOMPC	894	297	946	1	113.25	94.14	113.61	150.39	116.24	102	106.66	76.39	106.03	163.6	136.97	197.77
B	AKR1		AKR1_1	0.229998	0.826749	0.0013586	0.000614748	0.270721	-0.0495898	0.722522	0.772111	Palmitoyl transferase involved in protein palmitoylation, acts as a negative regulator of pheromone response pathway, required for endocytosis of pheromone receptors, involved in cell shape control, contains ankyrin repeats, Pichia pastoris does not have the paralog AKR2	Palmitoyltransferase	YDR264C	PAS_chr2-1_0829	F2QTC4_KOMPC	2160	719	2160	0	56.56	66.5	63.48	87.41	88.78	68.53	59.46	59.68	59.97	104.06	94.38	103.6
B	PEX5		PEX5_1	0.00532783	0.0722593	1.13156e-05	0.00852942	0.79723	0.523594	1.2564	0.732808	Peroxisomal membrane signal receptor for the C-terminal tripeptide signal sequence (PTS1) of peroxisomal matrix proteins, required for peroxisomal matrix protein import, also proposed to have PTS1-receptor independent functions, previously known in Pichia pastoris as PAS8	PTS1 peroxisomal membrane signal receptor	YDR244W	PAS_chr2-2_0186	F2QR64_KOMPC	1731	576	1731	0	6.12	9.62	6.94	18.28	11.57	12.42	11.44	9.48	10.99	14.62	12.76	25.42
B	SFH5		SFH5_1	0.554349	0.554138	0.0112361	0.00174608	0.138164	-0.139294	0.592534	0.731828	Non-classical phosphatidylinositol transfer protein (PITP), exhibits PI- but not PC-transfer activity, localizes to the peripheral endoplasmic reticulum, cytosol and microsomes, similar to Sec14p, in S. cerevisiae partially relocalizes to the plasma membrane upon DNA replication stress	Non-classical phosphatidylinositol transfer protein	YJL145W	PAS_chr2-2_0077	F2QQV3_KOMPC	870	289	870	0	101.95	81.01	75.46	115.28	119.93	77.05	74.37	84.28	76.49	125	123.92	138.59
B	ATG17		ATG17_1	0.256318	0.569216	0.00790902	0.0358224	0.390371	0.19851	0.912516	0.714006	Scaffold protein responsible for phagophore assembly site organization, regulatory subunit of an autophagy-specific complex that includes Atg1p and Atg13p, stimulates Atg1p kinase activity, human ortholog RB1CC1/FIP200 interacts with p53, which inhibits autophagy in human cells	Autophagy-related protein 17	YLR423C	PAS_chr2-1_0672	F2QSB8_KOMPC	1362	453	1362	0	7.99	10.26	10.51	21.87	9.19	10.66	11.34	9.33	12.26	14.97	12.34	27.2
B	ATG27		ATG27_1	0.989551	0.334234	0.0224674	0.00115323	-0.00281378	-0.208529	0.490337	0.698866	Type I membrane protein involved in autophagy and the cytoplasm-to-vacuole targeting (Cvt) pathway, may be involved in membrane delivery to the phagophore assembly site	Autophagy-related protein 27	YJL178C	PAS_chr2-2_0110	F2QQY4_KOMPC	813	270	813	0	153.69	169.36	160	233.68	166.06	129.17	140.15	133.17	142.57	206.42	222.39	240.67
B	ARC15		ARC15_1	0.387482	0.787182	0.0013227	0.00320423	0.199731	0.0628363	0.741613	0.678777	Subunit of the ARP2/3 complex, which is required for the motility and integrity of cortical actin patches, has mRNA binding activity	Actin-related protein 2/3 complex subunit	YIL062C	PAS_chr2-2_0029	F2QQP7_KOMPC	456	151	456	0	111.32	125.21	160.73	215.51	120.81	167.82	136.59	116.1	163.71	178.36	178.5	314.83
B	GOS1		GOS1_1	0.6439	0.876563	0.0102144	0.0155708	0.128971	0.0436576	0.715673	0.672016	v-SNARE protein involved in Golgi transport, homolog of the mammalian protein GOS-28/GS28	v-SNARE	YHL031C	PAS_chr2-1_0161	F2QTU8_KOMPC	672	223	672	0	63.09	48.68	52.73	90.65	54.34	54.24	68.26	48.85	52.99	84.75	79.68	105.34
B	MNN10		MNN10_1	0.331458	0.582675	0.0224937	0.00460654	0.227025	-0.12906	0.533854	0.662914	Subunit of a Golgi mannosyltransferase complex also containing Anp1p, Mnn9p, Mnn11p, and Hoc1p that mediates elongation of the polysaccharide mannan backbone, membrane protein of the mannosyltransferase family	Golgi mannosyltransferase complex subunit	YDR245W	PAS_chr2-2_0185	A0A1G4KPR5_KOMPC	1053	350	1053	0	125.02	131.89	117.77	185.85	178.15	114.32	115.09	100.31	126.51	177.62	176.49	178.75
B	BUD7		BUD7_1	0.430795	0.782663	0.0033272	0.00777581	0.194952	0.0684019	0.726343	0.657941	Member of the ChAPs family (Chs5p-Arf1p-binding proteins), members include Bch1p, Bch2p, Bud7p, and Chs6p, ChAPs family proteins form the exomer complex with Chs5p to mediate export of specific cargo proteins, including Chs3p, from the Golgi to the plasma membrane, Pichia pastoris does not have the paralog BCH1	Bud site selection protein	YOR299W	PAS_chr2-1_0141	F2QTW4_KOMPC	2040	679	2040	0	93.66	84.4	86.19	135.03	115.79	81.8	106.98	84.99	84.26	126.96	139	171.23
B	ERV46		ERV46_1	0.637281	0.0226097	0.545833	0.00391086	0.106148	-0.516929	0.136303	0.653232	Protein localized to COPII-coated vesicles in S. cerevisiae, forms a complex with Erv41p, involved in the membrane fusion stage of transport	COPII-coated vesicle protein	YAL042W	PAS_chr2-1_0796	F2QRY4_KOMPC	1206	401	1206	0	106.85	149.18	127.18	188.23	145	115.1	80.87	72.87	111.89	114.66	131	170.74
B	VPS30		VPS30_1	0.308268	0.565828	0.143729	0.041301	0.319393	-0.183596	0.460968	0.644564	Subunit of phosphatidylinositol (PtdIns) 3-kinase complexes I and II, in S. cerevisiae Complex I is essential in autophagy and Complex II is required for vacuolar protein sorting, required for overflow degradation of misfolded proteins when ERAD is saturated, ortholog of the higher eukaryotic gene Beclin 1	Vacuolar protein sorting-associated protein	YPL120W	PAS_chr2-1_0211	F2QTP5_KOMPC	1335	444	1335	0	6.89	23.39	15.45	28.61	17.51	14.96	11.03	11.7	16.28	15.98	18.88	26.27
B	ERV29		ERV29_1	0.0178372	0.00839622	0.79588	0.0173878	-0.617026	-0.689316	-0.0673426	0.621973	Protein localized to COPII-coated vesicles in S. cerevisiae, involved in vesicle formation and incorporation of specific secretory cargo, protein abundance in S. cerevisiae increases in response to DNA replication stress	COPII-coated vesicle protein	YGR284C	PAS_chr2-1_0287	F2QTG9_KOMPC	891	296	938	1	160.9	140.85	122.16	121.63	110.78	71.78	102.69	78.73	81.44	142.05	143.36	110.64
B	DSK2		DSK2_1	0.209632	0.989804	0.0279714	0.0288566	0.349085	0.00355985	0.611664	0.608104	Nuclear-enriched ubiquitin-like polyubiquitin-binding protein, required for spindle pole body (SPB) duplication and for transit through the G2/M phase of the cell cycle, involved in proteolysis, interacts with the proteasome, protein abundance in S. cerevisiae increases in response to DNA replication stress	Ubiquitin-binding protein	YMR276W		A0A1G4KPZ5_KOMPC	1152	383	1208	1	246.23	344.88	301.37	583.99	349.78	308.51	307.63	214.39	369.52	393.69	395.8	560.51
B	SEC2		SEC2_1	0.0262886	0.851432	0.0104333	0.0173324	0.562126	0.0479626	0.65058	0.602617	Guanyl-nucleotide exchange factor for the small G-protein Sec4p, essential in S. cerevisiae for post-Golgi vesicle transport and for autophagy, associates with the exocyst, via exocyst subunit Sec15p, on secretory vesicles	Guanyl-nucleotide exchange factor	YNL272C	PAS_chr2-2_0014	F2QQN0_KOMPC	1926	641	1926	0	22.88	23.32	21.55	54.08	28.17	28.13	19.93	26.53	23.27	30.3	35.53	39.5
B	APM4		APM4_1	0.966785	0.209159	0.255276	0.0165343	0.010325	-0.316135	0.283015	0.599151	Cargo-binding mu subunit of AP-2, AP-2 is a heterotetrameric endocytic cargo-binding adaptor that facilitates uptake of membrane proteins during clathrin-mediated endocytosis, Apm4p is required for AP-2 function and localization, and binds cell wall stress receptor Mid2p, AP-2 is required for cell polarity responses to pheromone, nutritional status and cell wall damage in S. cerevisiae, and for h…	AP-2 complex subunit mu	YOL062C	PAS_chr2-2_0175	A0A1G4KPP1_KOMPC	1275	424	1275	0	28.22	37.79	27.51	44.61	31.42	25.96	25.75	21.8	26.29	29.23	31.83	50.98
B	SEC8		SEC8_1	0.181312	0.492241	0.0410329	0.00627043	0.289443	-0.150149	0.443708	0.593856	Essential 121 kDa subunit of the exocyst complex, the exocyst mediates polarized targeting and tethering of post-Golgi secretory vesicles to active sites of exocytosis at the plasma membrane prior to SNARE-mediated fusion, involved in ER and Golgi inheritance in small buds, in S. cerevisiae relocalizes away from bud neck upon DNA replication stress	Exocyst complex subunit	YPR055W	PAS_chr2-1_0039	F2QU65_KOMPC	2604	867	2750	1	27.53	34.83	31.59	46.72	41.03	37.16	24.75	21.65	37.11	34.2	40.48	51.83
B	AVT4		AVT4_1	0.20696	0.69525	0.000601461	0.00234048	0.243603	0.0759519	0.662509	0.586557	Vacuolar transporter, exports large neutral amino acids from the vacuole, member of a family of seven S. cerevisiae genes (AVT1-7) related to vesicular GABA-glycine transporters	Neutral amino acid transporter	YNL101W	PAS_chr2-2_0343	F2QRM9_KOMPC	1845	614	1845	0	64.55	85.59	88.2	106.53	110.5	90.3	79.68	81.06	89.51	122.59	116.87	132.41
B	SEC15		SEC15_1	0.226043	0.536153	0.0587092	0.0120123	0.281699	-0.14518	0.440997	0.586177	Essential 113 kDa subunit in S. cerevisiae of the exocyst complex, the exocyst mediates polarized targeting and tethering of post-Golgi secretory vesicles to active sites of exocytosis prior to SNARE-mediated fusion, interacts with and functions as a downstream effector of active, GTP-bound Sec4p, a Rab family GTPase	Exocyst complex subunit	YGL233W	PAS_chr2-1_0297	F2QTF8_KOMPC	2421	806	2421	0	27.19	39.8	32.13	58.32	35.94	36.92	29.42	23.84	35.35	32.24	39.97	61.76
B	CNE1		CNE1_1	4.46183e-05	1.01406e-06	0.00542894	0.0349356	-1.12574	-1.34915	-0.766832	0.582318	Calnexin, integral membrane ER chaperone involved in folding and quality control of glycoproteins, chaperone activity is inhibited by Mpd1p, with which Cne1p interacts, 24% identical to mammalian calnexin, Ca+ binding not yet shown in yeast	Calnexin	YAL058W	PAS_chr2-1_0322	F2QTD2_KOMPC	1698	565	1698	0	886.02	754.66	671.12	453.78	426.19	287.19	325.72	295.27	287.87	432.6	434.26	488.3
B	ARC40		ARC40_1	0.86576	0.703881	0.0680575	0.0274386	0.0430703	-0.0969494	0.464924	0.561874	Subunit of the ARP2/3 complex, which is required for the motility and integrity of cortical actin patches	Actin-related protein 2/3 complex subunit	YBR234C	PAS_chr2-2_0328	F2QRL4_KOMPC	1092	363	1092	0	287.85	385.89	321.7	431.93	389.25	290.29	320.33	302.77	293.69	436.57	446.8	457.72
B	ARF1		ARF1_1	0.52457	0.793258	0.0735147	0.0401652	0.170728	-0.0703796	0.480251	0.550631	ADP-ribosylation factor, GTPase of the Ras superfamily involved in regulation of coated vesicle formation in intracellular trafficking within the Golgi, Pichia pastoris does not have the paralog ARF2	ADP-ribosylation factor	YDL192W	PAS_chr2-2_0087	F2QQW3_KOMPC	546	181	546	0	911.84	747.81	899.21	1317.53	1090.74	770.11	916.12	753.91	767.06	1141.86	1200.55	1196.24
B	TRS120		TRS120_1	0.28607	0.856218	0.0751006	0.0497096	0.291024	-0.0496273	0.486133	0.53576	Component of transport protein particle (TRAPP) complex II, TRAPPII is a multimeric guanine nucleotide-exchange factor for the GTPase Ypt1p, regulating intra-Golgi and endosome-Golgi traffic	Trafficking protein particle complex (TRAPP) subunit	YDR407C	PAS_chr2-1_0811	A0A1G4KQ31_KOMPC	3570	1189	3570	0	27.03	34.24	29.78	48.97	38.69	33.56	29.55	28.25	29.44	38.93	36.25	50.59
B	FZO1		FZO1_1	0.460991	0.571628	0.0463506	0.010445	0.153521	-0.118612	0.415585	0.534197	Mitofusin, integral membrane protein involved in mitochondrial outer membrane tethering and fusion, role in mitochondrial genome maintenance, efficient tethering and degradation of Fzo1p requires an intact N-terminal GTPase domain, targeted for destruction by the ubiquitin ligase SCF-Mdm30p and the cytosolic ubiquitin-proteasome system	Mitofusin	YBR179C	PAS_chr2-1_0285	F2QTH0_KOMPC	2451	816	2451	0	34.37	46.23	45.8	69.68	38.99	45.47	33.69	36.07	45.99	51.06	49.28	66.47
B	VPS17		VPS17_1	0.107022	0.655991	0.0956463	0.0345107	0.40381	-0.112509	0.418854	0.531363	Subunit of the membrane-associated retromer complex essential in S. cerevisiae for for endosome-to-Golgi retrograde protein transport, peripheral membrane protein that assembles onto the membrane with Vps5p to promote vesicle formation, required for recruiting the retromer complex to the endosome membranes	Retromer complex subunit	YOR132W		F2QRZ1_KOMPC	1674	557	1674	0	31.99	56.85	49.08	88.66	51.23	58.23	36.05	30.05	60.66	44.66	51.92	86.95
B	LST8		LST8_1	0.691287	0.801812	0.0745144	0.0414996	0.103437	-0.0660031	0.465235	0.531238	Protein required for the transport of amino acid permease Gap1p from the Golgi to the cell surface, component of the TOR signaling pathway, associates with both Tor1p and Tor2p, contains a WD-repeat	GAP1 transport-associated protein	YNL006W	PAS_chr2-2_0150	F2QR24_KOMPC	912	303	912	0	42.82	43.37	45.64	60.52	49.88	45.17	50.03	34.25	42.14	58.34	60.55	61.66
B	VPS4		VPS4_1	0.889437	0.412932	0.00191661	0.0219929	0.0322198	0.190431	0.717461	0.52703	AAA-ATPase involved in multivesicular body (MVB) protein sorting, ATP-bound Vps4p localizes in S. cerevisiae to endosomes and catalyzes ESCRT-III disassembly and membrane release, ATPase activity is activated by Vta1p, regulates cellular sterol metabolism	Multivesicular body (MVB) protein sorting AAA-ATPase	YPR173C	PAS_chr2-1_0572	F2QSM3_KOMPC	1281	426	1281	0	48.99	44.11	43.67	63.58	47.57	42.41	54.84	48.56	52.43	58	69.16	97.87
B	PEP3		PEP3_1	0.366267	0.999188	0.0486123	0.0481949	0.238866	-0.000270762	0.52209	0.522361	Component of CORVET tethering complex, vacuolar peripheral membrane protein that promotes vesicular docking/fusion reactions in conjunction with SNARE proteins, required for vacuolar biogenesis	CORVET tethering complex component	YLR148W	PAS_chr2-1_0574	F2QSM1_KOMPC	2676	891	2676	0	20.22	28.34	26.48	39.62	28.31	28.49	23.37	15.23	36.52	24.61	31.58	52.04
B	YIP1		YIP1_1	0.180409	0.624186	0.0992617	0.0322172	0.312851	-0.115698	0.386695	0.502393	Integral membrane protein required for the biogenesis of ER-derived COPII transport vesicles, interacts with Yif1p and Yos1p, localizes in S. cerevisiae to the Golgi, the ER, and COPII vesicles, homolog of human YIPF4	ER-derived COPII transport vesicles biogenesis-associated protein	YGR172C	PAS_chr2-1_0397	F2QT55_KOMPC	843	280	843	0	61.21	80.78	68.66	110.98	103.22	69.74	68.16	50.87	73.41	92.31	88.3	88.09
B	TCD2	tRNA biogenesis	TCD2_1	0.122502	0.0176442	0.198727	0.000252961	0.395645	-0.620688	0.331084	0.951771	tRNA threonylcarbamoyladenosine dehydratase, required for the ct6A tRNA base modification, where an adenosine at position 37 is modified to form a cyclized active ester with an oxazolone ring, localized in S. cerevisiae to the mitochondrial outer membrane, Pichia pastoris does not have the paralog TCD1	tRNA threonylcarbamoyladenosine dehydratase	YKL027W	PAS_chr2-2_0277	F2QRF6_KOMPC	1290	429	1290	0	36.32	42.42	40.92	45.92	59.04	65.28	14.6	27.7	35.31	48.69	49.51	49.49
B	TAD3		TAD3_1	0.000100207	0.818948	0.0271437	0.0466599	1.74801	0.10595	1.00536	0.899415	Subunit of tRNA-specific adenosine-34 deaminase, forms a heterodimer with Tad2p that converts adenosine to inosine at the wobble position of several tRNAs	tRNA-specific adenosine deaminase subunit	YLR316C	PAS_chr2-1_0374	F2QT79_KOMPC	918	305	918	0	9.72	7.13	10.18	69.84	15	19.02	5.79	10.38	13.38	17.36	21.19	15.13
B	KAE1		KAE1_1	0.129533	0.262575	0.0273715	0.000872729	0.373789	-0.278894	0.545071	0.823965	Highly conserved ATPase of HSP70/DnaK family, component of the EKC/KEOPS complex with Bud32p, Cgi121p, Pcc1p, and Gon7p, EKC/KEOPS complex is required for t6A tRNA modification and may have roles in telomere maintenance and transcription	HSP70/DnaK family ATPase	YKR038C	PAS_chr2-1_0085	F2QU22_KOMPC	1116	371	1116	0	70.23	83.67	64.7	145.96	99.29	64.82	57.11	53.61	68.43	96.61	112.95	102.26
B	TRM9		TRM9_1	0.888767	0.0373185	0.942898	0.0441503	0.0530555	-0.80363	-0.0273263	0.776304	tRNA methyltransferase, catalyzes modification of wobble bases in tRNA anticodons to 2, 5-methoxycarbonylmethyluridine and 5-methoxycarbonylmethyl-2-thiouridine, may act as part of a complex with Trm112p, in S. cerevisiae deletion mutation increases translational infidelity, including amino acid misincorporation and -1 frameshifting, and also confers resistance to zymocin, S. cerevisiae null muta…	tRNA methyltransferase	YML014W	PAS_chr2-1_0406	F2QT48_KOMPC	696	231	696	0	23.64	61.95	46.9	66.73	37.78	43.14	15.61	13.31	46.22	26.6	36.91	65.35
B	MST1		MST1_1	0.87357	0.26383	0.056976	0.00249549	0.0388979	-0.276047	0.465546	0.741593	Mitochondrial threonyl-tRNA synthetase, aminoacylates both the canonical threonine tRNA tT(UGU)Q1 and the unusual threonine tRNA tT(UAG)Q2 in vitro	Threonine--tRNA ligase	YKL194C	PAS_chr2-1_0673	F2QSB7_KOMPC	1365	454	1365	0	44.14	40.96	38.23	56.46	45.56	37.03	26.53	33.74	41.65	62.67	54.35	49.56
B	ARC1		ARC1_1	0.74265	0.215015	0.199025	0.0115799	0.0908531	-0.343873	0.35553	0.699403	Protein that binds tRNA and methionyl- and glutamyl-tRNA synthetases (Mes1p and Gus1p), delivering tRNA to them, stimulating catalysis, and ensuring their localization to the cytoplasm, also binds quadruplex nucleic acids, protein abundance increases in S. cerevisiae in response to DNA replication stress	tRNA-binding protein	YGL105W	PAS_chr2-1_0731	F2QS54_KOMPC	1101	366	1101	0	215.58	232.56	211.5	246.07	291.3	224.88	160.5	157.48	201.29	259.71	296.37	272.51
B	MET22		MET22_1	0.859743	0.363123	0.0382085	0.00284783	-0.041381	-0.213833	0.485243	0.699076	Bisphosphate-3'-nucleotidase, involved in salt tolerance and methionine biogenesis, dephosphorylates 3'-phosphoadenosine-5'-phosphate and 3'-phosphoadenosine-5'-phosphosulfate, intermediates of the sulfate assimilation pathway	Bisphosphate-3'-nucleotidase	YOL064C	PAS_chr2-1_0547	F2QSQ0_KOMPC	1059	352	1059	0	122.47	149.95	109.43	190.04	116.06	100.48	94.15	96.99	137.16	150.28	182.52	193.51
B	SMM1		SMM1_1	0.0600607	0.29377	0.186173	0.0174979	0.532025	-0.306261	0.378631	0.684892	Dihydrouridine synthase, member of a family of dihydrouridine synthases including Dus1p, Smm1p, Dus3p, and Dus4p, modifies uridine residues at position 20 of cytoplasmic tRNAs	Dihydrouridine synthase	YNR015W	PAS_chr1-4_0247	F2QLC5_KOMPC	1101	366	1101	0	17.23	19.99	19.29	25.98	32.98	29.81	9.65	17.07	18.51	20.01	28.35	24.34
B	TAD1		TAD1_1	0.17977	0.849061	0.028606	0.0169604	0.366734	-0.0531652	0.601393	0.654558	tRNA-specific adenosine deaminase, deaminates adenosine-37 to inosine in tRNA-Ala	tRNA-specific adenosine deaminase	YGL243W	PAS_chr2-1_0170	F2QTT8_KOMPC	1095	364	1095	0	17.07	17.38	19.73	29.81	23.06	24.74	11.24	17.65	22.2	26.33	26.09	30.81
B	BUD32		BUD32_1	0.985749	0.329035	0.137569	0.0137272	-0.00456713	-0.252533	0.380161	0.632694	Protein kinase, component of the EKC/KEOPS complex with Kae1p, Cgi121p, Pcc1p, and Gon7p, EKC/KEOPS complex is required for t6A tRNA modification and may have roles in telomere maintenance and transcription	Protein kinase	YGR262C	PAS_chr2-1_0347	F2QTA5_KOMPC	813	270	813	0	43.23	67.67	48.81	62.71	49.54	55.65	35.04	46.89	47.88	56.51	67.04	76.29
B	CCA1		CCA1_1	0.153544	0.474979	0.076171	0.0127613	0.333815	-0.168625	0.416095	0.584719	ATP (CTP):tRNA-specific tRNA nucleotidyltransferase, different forms targeted to the nucleus, cytosol, and mitochondrion are generated via the use of multiple transcriptional and translational start sites	ATP (CTP):tRNA-specific tRNA nucleotidyltransferase	YER168C	PAS_chr2-1_0176	F2QTT2_KOMPC	1563	520	1563	0	50.32	56.13	46.27	80.1	74.1	55.22	41.08	51.32	42.26	67.48	68.21	63.39
B	AIM10		AIM10_1	0.438692	0.509763	0.15206	0.0361706	0.188715	-0.162655	0.350514	0.51317	Protein with similarity to tRNA synthetases, in S. cerevisiae the non-tagged protein is detected in purified mitochondria and the null mutant is viable and displays elevated frequency of mitochondrial genome loss	Putative tRNA synthetase	YER087W	PAS_chr2-2_0209	F2QR88_KOMPC	1695	564	1695	0	23.04	25.97	31.64	45.17	28.32	28.09	19.37	19.68	33.18	33.33	34.56	33.86
B	SDH5	Mitochondrial biogenesis	SDH5_1	0.234586	0.465288	0.000211127	9.14512e-06	0.403158	-0.249265	1.25508	1.50435	Protein required for flavinylation of Sdh1p, binds to Sdh1p and promotes FAD cofactor attachment, which is necessary for succinate dehydrogenase (SDH) complex assembly and activity, mutations in human ortholog PGL2 are associated with neuroendocrine tumors (paraganglioma)	Succinate dehydrogenase subunit	YOL071W	PAS_chr2-1_0323	F2QTG0_PICP7	447	148	447	0	135.32	113.14	74.33	216.73	186.46	68.73	98.17	107.64	63.64	263.83	285.37	206.38
B	PAM17		PAM17_1	0.106927	0.563155	0.000521983	5.09507e-05	0.430617	-0.156012	0.926502	1.08251	Constituent of the TIM23 complex, proposed alternatively to be a component of the import motor (PAM complex) or to interact with and modulate the core TIM23 (Translocase of the Inner mitochondrial Membrane) complex, protein abundance in S. cerevisiae increases in response to DNA replication stress	TIM23 complex component	YKR065C	PAS_chr2-2_0126	F2QR01_KOMPC	579	192	579	0	102.12	89.37	100.81	191.81	157.13	85.38	81.72	88.7	92.67	199.16	183.71	161.97
B	MDJ2		MDJ2_1	0.221145	0.863425	0.0135203	0.00796022	0.482099	-0.07012	0.972654	1.04277	Constituent of the mitochondrial import motor associated with the presequence translocase, function overlaps with that of Pam18p, stimulates the ATPase activity of Ssc1p to drive mitochondrial import, contains a J domain	Mitochondrial import motor-associated protein	YNL328C		A0A1G4KPV2_KOMPC	402	133	402	0	17.35	17.75	16	33.91	23.36	19.8	20.42	13.83	14.97	31.48	29.86	36.21
B	PAM18		PAM18_1	0.334227	0.190483	0.017412	0.000226049	0.269864	-0.368668	0.664805	1.03347	Subunit of the import motor (PAM complex), the PAM complex is a component of the Translocase of the Inner Mitochondrial membrane (TIM23 complex), in S. cerevisiae essential J-protein cochaperone that stimulates Ssc1p ATPase activity to drive import, inhibited by Pam16p	TIM23 complex subunit	YLR008C	PAS_chr2-2_0413	F2QRU7_KOMPC	414	137	414	0	245.9	173.11	178.5	404.83	241.94	160.22	149.28	163.69	153.63	360.63	299.27	274.86
B	MDJ1		MDJ1_1	0.3581	0.878572	0.00237857	0.0014125	0.286164	-0.0476526	0.94585	0.993503	Co-chaperone that stimulates the ATPase activity of the HSP70 protein Ssc1p, involved in protein folding/refolding in the mitochodrial matrix, required for proteolysis of misfolded proteins, member of the HSP40 (DnaJ) family of chaperones	Co-chaperone	YFL016C	PAS_chr2-2_0323	F2QRK9_KOMPC	1479	492	1479	0	144.83	138.54	119.54	259.98	168.32	115.38	104.3	143.54	142.71	295.71	236.54	226.01
B	ISA2		ISA2_1	0.331114	0.368726	0.00795299	0.00037391	0.26624	-0.251533	0.727198	0.978731	Protein required for maturation of mitochondrial [4Fe-4S] proteins, functions in a complex with Isa1p and possibly Iba57p, localizes in S. cerevisiae to the mitochondrial intermembrane space and ist overexpression of ISA2 suppresses grx5 mutations	[4Fe-4S] proteins maturation-required protein	YPR067W		A0A1G4KQ16_KOMPC	600	199	600	0	46.02	36.68	43.48	70.67	53.21	43.99	40.64	28.24	37.65	75	63.63	68.64
B	COX20		COX20_1	0.639948	0.0217862	0.490238	0.00282787	0.134647	-0.675559	0.199713	0.875272	Mitochondrial inner membrane protein, required for proteolytic processing of Cox2p and its assembly into cytochrome c oxidase	COX2 proteolytic processing-associated protein	YDR231C	PAS_chr2-2_0344	F2QRN0_KOMPC	453	150	453	0	64.65	84.68	81.97	143.01	70.94	65.66	34.11	46.75	62.88	87.44	87.46	85.07
B	ATP10		ATP10_1	0.571579	0.0459439	0.164512	0.000702981	0.140874	-0.510008	0.347828	0.857836	Assembly factor for the F0 sector of mitochondrial F1F0 ATP synthase, mitochondrial inner membrane protein, interacts genetically with ATP6	F1F0 ATP synthase F0 sector assembly factor	YLR393W	PAS_chr2-1_0708	F2QS80_KOMPC	861	286	861	0	37.58	42.48	36.78	58.24	41.93	39.09	25.23	25.21	29.95	46.82	44.9	53.6
B	TOM22		TOM22_1	0.956148	0.15812	0.167466	0.00523681	0.0167315	-0.430305	0.420071	0.850376	Component of the TOM (translocase of outer mitochondrial membrane) complex responsible for initial import of mitochondrially directed proteins, acts as a receptor for precursor proteins and mediates interaction between TOM and TIM complexes	TOM (translocase of outer membrane) complex component	YNL131W	PAS_chr2-2_0356	F2QRP3_KOMPC	450	149	450	0	545.43	660.19	496.71	823.04	594.01	467.05	429.17	405.9	415.83	833.88	808.9	544.7
B	CDC37		CDC37_1	0.274866	0.965499	0.00391779	0.00338839	0.310684	-0.0123523	0.820674	0.833026	Essential Hsp90p co-chaperone in S. cerevisiae, necessary for passage through the START phase of the cell cycle, stabilizes protein kinase nascent chains and participates along with Hsp90p in their folding	Hsp90 co-chaperone	YDR168W	PAS_chr2-1_0828	F2QTD0_KOMPC	1494	497	1494	0	75.8	69.87	60.92	129.75	89.39	63.75	74.65	60.07	70.1	103.86	126.48	132.29
B	NB6M		NB6M_1	0.238206	0.580397	0.00609511	0.000977348	0.294708	-0.138647	0.685464	0.82411	NB6M (B16.6) subunit of mitochondrial NADH:ubiquinone oxidoreductase (complex I) of Pichia pastoris	Mitochondrial NADH:ubiquinone oxidoreductase (complex I) subunit NB6M	NA	PAS_chr2-2_0035	F2QQQ3_KOMPC	444	147	444	0	393.87	395.17	269.2	644.67	489.72	294.39	328.4	320.16	308.89	499.38	634.34	542.75
B	NUHM		NUHM_1	0.218832	0.340433	0.0185535	0.000935949	0.300626	-0.234232	0.576049	0.810281	NUHM (24 kDa) subunit of mitochondrial NADH:ubiquinone oxidoreductase (complex I) of Pichia pastoris	Mitochondrial NADH:ubiquinone oxidoreductase (complex I) subunit NUHM	NA	PAS_chr2-1_0359	F2QT94_KOMPC	726	241	726	0	214.37	215.87	160.29	362.51	237.7	201.59	173.24	141.11	188.23	216.95	327.09	332.84
B	NIPM		NIPM_1	0.0284682	0.588546	0.0212536	0.00441042	0.611032	-0.152457	0.64433	0.796787	NIPM (15 kDa) subunit of mitochondrial NADH:ubiquinone oxidoreductase (complex I) of Pichia pastoris	Mitochondrial NADH:ubiquinone oxidoreductase (complex I) subunit NIPM	NA		F2QTS8_KOMPC	321	106	321	0	185.07	144.52	193.55	454.5	194.37	247.1	129.35	120.4	230.27	208.83	228.14	398.81
B	RRM3		RRM3_1	0.115722	0.517054	0.0362429	0.00603227	0.440558	-0.184284	0.5887	0.772984	DNA helicase involved in rDNA replication and Ty1 transposition, relieves replication fork pauses at telomeric regions, structurally and functionally related to Pif1p	DNA helicase	YHR031C	PAS_chr2-1_0228	A0A1G4KQ33_KOMPC	2076	691	2076	0	15.18	19.2	16.72	41.1	19.9	15.4	16.63	12.88	15.02	20.66	26.14	29.08
B	IFM1		IFM1_1	0.498169	0.418255	0.139433	0.0220525	0.221089	-0.267173	0.483343	0.750516	Mitochondrial translation initiation factor 2	Translation initiation factor 2	YOL023W	PAS_chr2-1_0244	F2QTK9_KOMPC	2352	783	2352	0	12.21	15.55	16.61	17.74	18.1	20.25	5.03	16.32	15.4	22.52	22.05	15.19
B	MIA40		MIA40_1	0.607181	0.526828	0.0503883	0.00957877	0.148449	-0.183412	0.565113	0.748525	Import and assembly protein in mitochondrial intermembrane space, component of MIA pathway which mediates import and oxidative folding of substrates including small proteins containing twin cysteine motifs, acts in concert with Erv1p, which oxidizes the cysteine residues of Mia40p to comprise a disulfide relay system that catalyzes import, also mediates folding of Atp23p via a chaperone-like acti…	Oxidoreductase	YKL195W		A0A1G4KPV1_KOMPC	735	244	735	0	152.93	165.89	145.62	222.53	189.36	150.29	118.24	133.26	156.36	259.25	199.6	211.53
B	NUMM		NUMM_1	0.690052	0.74553	0.0568369	0.025719	0.130559	-0.106625	0.623491	0.730116	NUMM (13 kDa) subunit of mitochondrial NADH:ubiquinone oxidoreductase (complex I) of Pichia pastoris	Mitochondrial NADH:ubiquinone oxidoreductase (complex I) subunit NUMM	NA	PAS_chr2-2_0235	F2QRB5_KOMPC	420	139	420	0	268.95	164.98	118.17	342.16	208.17	132.67	179.33	209.88	126.29	251.68	293.28	317.8
B	PET191		PET191_1	0.849454	0.550486	0.0643295	0.014252	0.0558196	-0.177636	0.543882	0.721518	Protein required for assembly of cytochrome c oxidase, exists as an oligomer, described as both an integral mitochondrial inner membrane protein facing the intermembrane space (IMS) and as a soluble IMS protein, contains a twin Cx9C motif, imported into the IMS via the MIA import machinery	Cytochrome c oxidase assembly protein	YJR034W	PAS_chr2-1_0344	A0A1G4KQ06_KOMPC	327	108	392	1	89.56	90.94	92.03	144.09	95.08	73.03	70.13	99.57	70.59	154.1	117.48	116.84
B	NAR1		NAR1_1	0.0134584	0.79263	0.0218716	0.0411636	0.8346	0.0915512	0.782904	0.691352	Subunit of the cytosolic iron-sulfur (FeS) protein assembly machinery, required for maturation of cytosolic and nuclear FeS proteins and for normal resistance to oxidative stress, deficiency in S. cerevisiae results in shortened lifespan and sensitivity to paraquat, homologous to human Narf	Cytosolic Fe-S cluster component	YNL240C	PAS_chr2-1_0305	F2QTE7_KOMPC	1512	503	1512	0	8.3	6.88	6.18	13.69	12.28	13.95	4.31	6.48	9.83	10.85	11.75	12.69
B	NUYM		NUYM_1	0.538984	0.358331	0.0514966	0.00414346	-0.147714	-0.221419	0.467949	0.689367	NUYM (18 kDa) subunit of mitochondrial NADH:ubiquinone oxidoreductase (complex I) of Pichia pastoris	Mitochondrial NADH:ubiquinone oxidoreductase (complex I) subunit NUYM	NA	PAS_chr2-2_0366	F2QRQ2_KOMPC	480	159	480	0	433.48	348.8	299.58	439.26	367.78	273.48	342	264.16	329.47	437.02	611.28	427.96
B	MDV1		MDV1_1	0.899443	0.30963	0.0487364	0.0027948	0.027359	-0.221471	0.426968	0.648439	Peripheral protein of cytosolic face of mitochondrial outer membrane, required for mitochondrial fission, interacts with Fis1p and with the dynamin-related GTPase Dnm1p, contains WD repeats, Pichia pastoris does not have the paralog CAF4	Mitochondrial fission protein	YJL112W	PAS_chr2-1_0080	F2QU27_KOMPC	1857	618	1857	0	49.71	64.86	50.77	80.01	54.39	49.03	43.94	48.89	47.28	66.01	72.41	79.45
B	COA3		COA3_1	0.47865	0.571524	0.0766939	0.0193667	0.191751	-0.154297	0.479807	0.634104	Mitochondrial inner membrane protein that participates in regulation of COX1 translation, Cox1p stabilization, and cytochrome oxidase assembly	Cytochrome c oxidase assembly factor 3	YJL062W-A	PAS_chr2-1_0565	F2QSN1_KOMPC	258	85	309	1	193.51	293.92	237.99	350.24	338.08	205.14	200.24	254.46	183.22	359.75	347.13	263.48
B	GCV1		GCV1_1	0.0456578	0.302364	0.00193755	0.0377225	0.589109	0.307065	0.915226	0.608161	T subunit of the mitochondrial glycine decarboxylase complex, required for the catabolism of glycine to 5,10-methylene-THF, expression in S. cerevisiae is regulated by levels of levels of 5,10-methylene-THF in the cytoplasm	Glycine decarboxylase complex subunit	YDR019C	PAS_chr2-2_0492	F2QRJ0_KOMPC	1176	391	1176	0	24.9	24.78	18.16	53.09	33.54	25.17	30.79	25.66	26.62	28.5	41.65	57.8
B	FMP25		FMP25_1	0.833244	0.389214	0.0546716	0.00535125	-0.0447228	-0.183937	0.408221	0.592158	Protein required for assembly of respiratory complex III, mitochondrial inner membrane protein, required for an early step in assembly of respiratory complex III (cytochrome bc1 complex), mRNA is targeted to mitochondria	Respiratory complex III assembly protein	YLR077W	PAS_chr2-2_0051	F2QQS2_KOMPC	1926	641	1926	0	52.42	56.51	58.03	73.3	52.55	51.77	39.36	57.31	49.92	73.02	64.83	81.32
B	MPC1		MPC1_1	0.1803	0.646668	0.012232	0.0401142	0.373267	0.12882	0.699082	0.570262	Highly conserved subunit of the mitochondrial pyruvate carrier, a mitochondrial inner membrane complex comprised of Fmp37p/Mpc1p and either Mpc2p or Fmp43p/Mpc3p mediates mitochondrial pyruvate upTake, S. cerevisiae null mutant displays slow growth that is complemented by expression of human or mouse ortholog, mutation in human ortholog is associated with lactic acidosis and hyperpyruvatemia	Mitochondrial pyruvate carrier subunit	YGL080W	PAS_FragB_0029	F2QQE4_KOMPC	387	128	387	0	108.11	96.05	81.84	132.62	171.47	98.87	112.91	106.02	92.33	150.8	175.58	127.36
B	NUBM		NUBM_1	0.588764	0.592257	0.108792	0.0323902	0.140408	-0.139238	0.416585	0.555823	NUBM (51 kDa) subunit of mitochondrial NADH:ubiquinone oxidoreductase (complex I) of Pichia pastoris	Mitochondrial NADH:ubiquinone oxidoreductase (complex I) subunit NUMM	NA	PAS_chr2-2_0462	F2QR07_KOMPC	1422	473	1422	0	339.91	348.83	279.13	491.33	381.97	298.54	308.13	258.94	311.19	347.78	454.21	483.39
B	MDL2		MDL2_1	0.316504	0.526566	0.0426857	0.00776981	0.208389	-0.132377	0.422217	0.554594	Mitochondrial inner membrane half-type ATP-binding cassette (ABC) transporter, required for respiratory growth at high temperature, similar to human TAP1 and TAP2 implicated in bare lymphocyte syndrome and Wegener-like granulomatosis	Half-type ATP-binding cassette (ABC) transporter	YPL270W	PAS_chr2-1_0613	F2QSH9_PICP7	2280	759	2280	0	68.99	90.65	56.1	107.9	89.14	73.32	59.51	69.2	65.32	95.4	90.46	95.83
B	CBP3		CBP3_1	0.392438	0.619871	0.0690532	0.0205051	0.204027	-0.119296	0.434677	0.553973	Mitochondrial protein required for assembly of cytochrome bc1 complex, forms a complex with Cbp6p that binds to mt ribosomes near the polypeptide tunnel exit and promotes efficient translation of the COB mRNA, Cbp3p-Cbp6p complex also interacts with newly synthesized cytochrome b (Cobp) and Cbp4p to promote assembly of Cobp into the cytochrome bc1 complex	Cytochrome bc1 complex assembly protein	YPL215W	PAS_chr2-1_0817	F2QTP1_KOMPC	969	322	969	0	63.04	61.69	92.67	92.21	81.19	102.03	47.83	59.55	95.03	95.3	88.46	109.24
B	TIM10		TIM10_1	0.246236	0.729319	0.0723652	0.0320105	0.296225	-0.0887765	0.459642	0.548418	Essential protein in S. cerevisiae of the mitochondrial intermembrane space, forms a complex with Tim9p (TIM10 complex) that delivers hydrophobic proteins to the TIM22 complex for insertion into the inner membrane	TIM10 complex subunit	YHR005C-A	PAS_chr2-2_0291	A0A1G4KPQ6_KOMPC	279	92	338	1	473.85	343.22	491.48	777.44	514.57	496.53	366.87	432.65	440.96	724.99	569.72	464.18
B	CLD1-1		CLD1-1_1	0.370828	0.554971	0.010178	0.0473654	0.245876	0.162896	0.706085	0.543189	Mitochondrial cardiolipin-specific phospholipase, functions upstream of Taz1p to generate monolyso-cardiolipin, transcription increases upon genotoxic stress, involved in restricting Ty1 transposition, has homology to mammalian CGI-58	Cardiolipin-specific phospholipase (isoform 1)	YGR110W	PAS_chr2-1_0786	F2QRZ3_KOMPC	1164	387	1164	0	52	46.24	56.71	63.75	89.63	46.43	64.09	56.17	52.74	96.85	84.78	64.23
B	TIM50		TIM50_1	0.51952	0.24019	0.134112	0.00748779	0.128188	-0.235066	0.298684	0.53375	Essential component in S. cerevisiae of the Translocase of the Inner Mitochondrial membrane (TIM23 complex), acts as receptor for the TIM23 complex guiding incoming precursors from the TOM complex, may control the gating of the Tim23p-Tim17p channel	TIM23 complex subunit	YPL063W		A0A1G4KPM1_KOMPC	1374	457	1374	0	99.06	118.61	146.08	163.99	136.23	134.36	81.52	102.11	125.38	157.11	131.24	151.43
B	RPN13	Proteasome	RPN13_1	0.287614	0.586785	0.00155997	0.0085792	0.302139	0.15572	0.897535	0.741815	Subunit of the 19S regulatory particle of the 26S proteasome lid, acts as a ubiquitin receptor for the proteasome, S. cerevisiae null mutants accumulate ubiquitinated Gcn4p and display decreased 26S proteasome stability, protein abundance increases in response to DNA replication stress	26S proteasome regulatory subunit	YLR421C	PAS_chr2-1_0597	F2QSJ7_KOMPC	390	129	390	0	55.78	77.01	112.63	151.01	77.58	105.99	81.09	71.95	121.84	111.78	118.21	235.37
B	RPN11		RPN11_1	0.527532	0.64992	0.0254895	0.0071778	0.169028	-0.121637	0.597715	0.719352	Metalloprotease subunit of the 19S regulatory particle of the 26S proteasome lid, couples the deubiquitination and degradation of proteasome substrates, involved, independent of catalytic activity, in fission of mitochondria and peroxisomes, protein abundance in S. cerevisiae increases in response to DNA replication stress	26S proteasome lid regulatory subunit	YFR004W	PAS_chr2-2_0341	F2QRM7_KOMPC	936	311	936	0	238.98	313.9	299.87	481.81	294.06	273.63	258.43	207.59	314.7	364.09	381.2	536.12
B	UMP1		UMP1_1	0.623791	0.6181	0.00337292	0.000597	-0.0958224	-0.0977247	0.572022	0.669746	Chaperone required for correct maturation of the 20S proteasome, short-lived chaperone, may inhibit premature dimerization of proteasome half-mers, degraded by proteasome upon completion of its assembly	20S proteasome maturation factor	YBR173C	PAS_chr2-1_0431	F2QT22_KOMPC	444	147	554	2	366.23	348.29	370.6	444.18	337.91	334.34	382.23	279.62	352.59	516.27	508.34	573.67
B	PUP1		PUP1_1	0.628947	0.666202	0.00888917	0.02883	0.146448	0.130855	0.792703	0.661848	Beta 2 subunit of the 20S proteasome, endopeptidase with trypsin-like activity that cleaves after basic residues, synthesized as a proprotein before being proteolytically processed for assembly into 20S particle, human homolog is subunit Z	20S proteasome subunit beta-2	YOR157C	PAS_chr2-1_0122	F2QTY3_KOMPC	798	265	798	0	291.5	270.55	254.25	453.16	291.3	255.32	333.68	283.62	272.8	478.75	449.23	466.96
B	PUP3		PUP3_1	0.455506	0.843156	0.0155577	0.0262682	0.21926	0.0582181	0.710736	0.652518	Beta 3 subunit of the 20S proteasome involved in ubiquitin-dependent catabolism, human homolog is subunit C10	20S proteasome subunit beta-3	YER094C	PAS_chr2-2_0073	F2QQU7_KOMPC	618	205	618	0	307.8	340.21	280.79	540.76	378.17	268.22	371.1	285.7	301.79	492.28	506.64	491.1
B	PRE5		PRE5_1	0.771781	0.401837	0.0968492	0.0124437	-0.0754948	-0.218585	0.432125	0.65071	Alpha 6 subunit of the 20S proteasome, protein abundance in S. cerevisiae increases in response to DNA replication stress	20S proteasome subunit alpha-6	YMR314W	PAS_chr2-1_0291	F2QTG5_KOMPC	834	277	886	1	253.16	345.16	296.67	382.95	255.21	287	259.07	199.65	304.16	355.79	358.44	477.55
B	BUL1	Ubiquitylation	BUL1_1	8.3755e-09	0.383791	2.12903e-10	3.98276e-08	1.22152	0.186247	1.34861	1.16237	Ubiquitin-binding component of the Rsp5p E3-ubiquitin ligase complex, disruption causes temperature-sensitive growth, overexpression in S. cerevisiae causes missorting of amino acid permeases, Pichia has also the paralog of BUL2	E3-ubiquitin ligase complex component	YMR275C	PAS_chr2-2_0022	F2QQN8_KOMPC	2214	737	2214	0	47.49	53.59	46.64	163.18	114.04	99.78	62.15	45.08	59.84	103.85	117.02	153.14
B	ULS1		ULS1_1	0.0787524	0.906247	0.000223364	0.000340049	0.545869	0.037054	1.1447	1.10764	Swi2/Snf2-related translocase, SUMO-Targeted Ubiquitin Ligase (STUbL), required for maintenance of NHEJ inhibition at telomeres, functions at telomeres to translocate and ubiquitinylate poly-sumoylated Rap1p for proteosomal degradation, plays role in antagonizing silencing during mating-type switching, only known STUbL with a translocase activity, contains RING finger domain, in S. cerevisiae rel…	Sumoylated substrates proteolytic regulator	YOR191W	PAS_chr2-1_0447	F2QT03_KOMPC	3423	1140	3423	0	8.23	9.3	5.99	18.53	11.95	7.1	8.67	9.28	5.74	13.97	15.78	21.94
B	EAR1		EAR1_1	0.0028549	0.841315	4.74817e-05	0.000105391	0.669508	0.0455841	0.915083	0.869499	Specificity factor required for Rsp5p-dependent ubiquitination and sorting of specific cargo proteins at the multivesicular body, mRNA is targeted to the bud via the mRNA transport system involving She2p	Ubiquitination factor	YMR171C	PAS_chr2-2_0042	A0A1G4KPP7_KOMPC	1179	392	1179	0	31.46	53.98	44.36	88.49	72.39	63.37	45.87	38.17	48.32	74.55	72.09	93.85
B	DCN1		DCN1_1	0.191366	0.60647	0.000453231	0.00266381	0.359134	0.143235	0.962222	0.818987	Scaffold-type E3 ligase required for cullin neddylation and ubiquitin ligase activation, contains a ubiquitin-binding domain (UBA) for ubiquitin and Nedd8 (Rub1p) interaction and a PONY domain involved in cullin binding and neddylation	Scaffold-type E3 ligase	YLR128W	PAS_chr2-1_0605	F2QSI8_KOMPC	774	257	774	0	38.2	33.43	33.71	61.09	45.29	41.14	40.86	33.86	40.93	56.63	73.21	72.65
B	PSH1		PSH1_1	0.975708	0.0360059	0.54591	0.00686895	0.00882744	-0.621835	0.175964	0.797799	E3 ubiquitin ligase that mediates poyubiquitination and degradation of centromere-binding protein Cse4p and prevents Cse4p from mislocalizing to euchromatin, ubiquitylation of Cse4p may be antagonized by Scm3p	E3 ubiquitin ligase	YOL054W	PAS_chr2-1_0882	F2QS39_KOMPC	957	318	957	0	25.06	30.45	37.15	39.74	25.29	37.65	15.14	15.49	29.12	24.98	33.12	47.35
B	RAD18		RAD18_1	0.752646	0.384056	0.177183	0.0261493	0.0962537	-0.271306	0.413487	0.684794	E3 ubiquitin ligase, forms heterodimer with Rad6p to monoubiquitinate PCNA-K164, heterodimer binds single-stranded DNA and has single-stranded DNA dependent ATPase activity, required for postreplication repair, SUMO-targeted ubiquitin ligase (STUbl) that contains a SUMO-interacting motif (SIM) which stimulates its ubiquitin ligase activity towards the sumoylated form of PCNA	E3 ubiquitin ligase	YCR066W	PAS_chr2-1_0274	F2QTI2_KOMPC	1002	333	1002	0	14.47	23.15	19.86	32.24	16.45	18.4	12.53	12.15	22.06	18.71	19.89	37.64
B	MMS2		MMS2_1	0.765873	0.687874	0.0455712	0.0162026	0.0772121	-0.104928	0.518578	0.623507	Ubiquitin-conjugating enzyme variant, involved in error-free postreplication repair, forms a heteromeric complex with Ubc13p, an active ubiquitin-conjugating enzyme, cooperates with chromatin-associated RING finger proteins, Rad18p and Rad5p, protein abundance in S. cerevisiae increases in response to DNA replication stress	Ubiquitin-conjugating enzyme	YGL087C	PAS_chr2-1_0568	F2QSM7_KOMPC	420	139	475	1	122.19	177.72	105.17	227.17	123.71	114.38	146.57	98.95	124.25	155.14	198.38	214.23
B	RAD23		RAD23_1	0.849406	0.660812	0.0248889	0.00729026	-0.0439822	-0.10187	0.519416	0.621286	Protein with ubiquitin-like N terminus, subunit of Nuclear Excision Repair Factor 2 (NEF2) with Rad4p that binds damaged DNA, enhances protein deglycosylation activity of Png1p, also involved, with Rad4p, in ubiquitylated protein turnover	Nuclear excision repair factor 2 subunit	YEL037C	PAS_chr2-2_0445	F2QRX5_KOMPC	1017	338	1072	1	193.62	193.28	175.28	263.58	178.71	158.05	171.86	145.5	207.78	224.47	255.22	324.77
B	GTH1		GTH1_1	6.47048e-09	0.000123646	8.45658e-11	0.00055891	5.54155	3.71674	6.19578	2.47904	Pichia pastoris high affinity glucose transporter, similar to Kluyveromyces lactis HGT1	Glucose transporter	NA	PAS_chr1-3_0011	F2QLA1_KOMPC	1626	541	1626	0	0.17	0.18	0.22	21.22	0.9	11.25	4.31	2.28	1.51	8.79	1.62	39.77
B	TOH1		TOH1_1	0.150291	0.0264193	6.50134e-07	6.31495e-13	0.368978	-0.571591	1.27549	1.84708	GPI-anchored cell wall protein of unknown function, in S. cerevisiae induced in response to cell wall damaging agents and by mutations in genes involved in cell wall biogenesis, and the protein abundance increases in response to DNA replication stress, sequence similarity to YBR162C/TOS1, a covalently bound cell wall protein	GPI-anchored cell wall protein	YJL171C	PAS_chr2-2_0271	F2QRE8_KOMPC	1215	404	1215	0	169.19	256.02	255.78	444.71	271.01	242.86	129.55	146.19	177.66	494.23	468.56	662.4
B	LMO1		LMO1_1	0.000815484	0.0144934	1.3258e-05	1.1703e-11	0.823098	-0.622751	1.07351	1.69626	Homolog of mammalian ELMO (Engulfment and celL MOtility), upstream component for regulation through the small GTPase Rho5p, may form a complex with Dck1p that acts as a GEF for Rho5p, in S. cerevisiae is a cytoplasmic protein that relocates to mitochondria under oxidative stress, implicated in mitophagy, not an essential protein	Small GTPase RHO5 regulation-associated protein	YLL007C	PAS_chr3_0736	F2QVJ2_KOMPC	1905	634	1953	1	16.98	22.79	18.73	45.4	41.62	25.14	15.08	9.73	12.76	32.85	39.2	49.58
B	FCY1		FCY1_1	0.019971	0.123904	4.83102e-09	1.44109e-05	0.834583	0.554986	2.09136	1.53638	Cytosine deaminase, zinc metalloenzyme that catalyzes the hydrolytic deamination of cytosine to uracil, of biomedical interest because it also catalyzes the deamination of 5-fluorocytosine (5FC) to form anticancer drug 5-fluorouracil (5FU)	Cytosine deaminase	YPR062W	PAS_chr2-1_0047	F2QU58_KOMPC	453	150	453	0	80.66	47.92	45.27	147.1	138.19	59.81	101.79	102.26	50.69	271.63	271.38	186.94
B	SIT1-1		SIT1-1_1	0.448636	0.0597349	0.462379	0.00887546	0.437323	-1.09565	0.424674	1.52033	Ferrioxamine B transporter, member of the ARN family of transporters that specifically recognize siderophore-iron chelates, transcription is induced in S. cerevisiae during iron deprivation and diauxic shift, potentially phosphorylated by Cdc28p	Ferrioxamine B transporter (isoform 1)	YEL065W	PAS_chr3_0662	F2QVR9_KOMPC	1902	633	1902	0	6.45	10.79	51.61	13.71	51.89	31.42	8.5	14.89	7.55	56.44	14.64	13.74
B	SAC7		SAC7_1	0.213206	0.0158494	0.00717326	3.66469e-07	0.347407	-0.705813	0.751395	1.45721	GTPase activating protein (GAP) for Rho1p, involved in signaling to actin cytoskeleton, null mutations in S. cerevisiae suppress tor2 mutations and temperature sensitive mutations in actin, potential Cdc28p substrate, Pichia pastoris has also the paralog BAG7	GTPase-activating protein	YDR389W	PAS_chr2-1_0118	F2QTY7_KOMPC	1428	475	1428	0	10.94	13.74	15.47	21.21	16.66	18.58	6.09	6.67	11.35	25.11	22.36	19.92
B	MCH5-1		MCH5-1_1	0.126844	0.0734054	0.00397102	3.02474e-06	0.464119	-0.549759	0.875909	1.42567	Plasma membrane riboflavin transporter, facilitates the upTake of vitamin B2, required for FAD-dependent processes, sequence similarity to mammalian monocarboxylate permeases, however S. cerevisiae mutants are not deficient in monocarboxylate transport	Riboflavin transporter (isoform 1)	YOR306C	PAS_chr2-1_0309	A0A1G4KQ01_KOMPC	1509	502	1509	0	46.76	50.25	48.81	60.89	88.64	67.74	54.55	21.93	21.48	95.06	75.74	92.4
B	ATO2		ATO2_1	0.144585	0.859315	0.000191818	0.000378874	0.568298	0.0692201	1.45177	1.38255	Putative transmembrane protein involved in export of ammonia, ammonia is a starvation signal that promotes cell death in aging colonies, phosphorylated in mitochondria, member of the TC 9.B.33 YaaH family, homolog of Yarrowia lipolytica Gpr1p, Pichia pastoris has also four copies of the paralog ADY2	Putative ammonia transporter	YNR002C	PAS_chr2-1_0874	F2QSE0_KOMPC	807	268	807	0	65.67	154.77	111.72	317.57	62.32	160.41	118.46	139.74	73.34	132.15	304.97	473.23
B	RTA1		RTA1_1	0.000107932	0.00101752	1.69869e-08	0.0115923	2.30894	1.98039	3.34601	1.36562	Protein involved in 7-aminocholesterol resistance, has seven potential membrane-spanning regions, expression in S. cerevisiae is induced under both low-heme and low-oxygen conditions, member of the fungal lipid-translocating exporter (LTE) family of protein, Pichia pastoris does not have the paralog YLR046C	7-aminocholesterol resistance protein	YGR213C	PAS_chr2-1_0270	A0A1G4KQ25_KOMPC	891	296	891	0	0.63	2.34	3.4	24.93	8.9	2.82	7.32	12.18	6.2	24.46	19.94	21.35
B	PST1		PST1_1	0.732016	0.0668897	0.0419946	0.000110648	0.114578	-0.613203	0.680402	1.29361	Cell wall protein that contains a putative GPI-attachment site, secreted by regenerating protoplasts, up-regulated by activation of the cell integrity pathway, as mediated by Rlm1p, upregulated by cell wall damage via disruption of FKS1, Pichia pastoris does not have the paralog ECM33	Cell wall protein	YDR055W	PAS_chr2-2_0148	A0A1G4KPN6_KOMPC	1260	419	1781	2	2823.23	2818.05	2529.12	3092.23	4063.6	2439.52	1716.89	1811.62	1797.8	4884.06	4531.96	3254.5
B	SPI1		SPI1_1	0.430265	0.00198328	0.636103	0.00036263	0.258764	-1.01479	0.155234	1.17002	GPI-anchored cell wall protein involved in weak acid resistance, in S. cerevisiae basal expression requires Msn2p/Msn4p and expression is induced under conditions of stress and during the diauxic shift, in Pichia pastoris has a strong constititive promoter, Pichia pastoris does not have the paralog SED1, previously known in Pichia pastoris as GCW14	GPI-anchored cell wall protein	YER150W	PAS_chr1-4_0586	F2QQ29_KOMPC	408	135	408	0	18960	16648.3	14962	24598	21688.4	20418.4	8778.34	7050.65	9427.25	21429.2	18157.1	15449.9
B	YEL1		YEL1_1	0.000327142	0.766448	7.28947e-05	1.91696e-05	0.950446	-0.080611	1.05397	1.13458	Guanine nucleotide exchange factor specific for Arf3p, localized in S. cerevisiae to the bud neck and tip, required for localization of Arf3p to the bud neck and tip	Guanine-nucleotide exchange factor	YBL060W	PAS_chr2-2_0455	F2QQU8_KOMPC	2277	758	2277	0	12.25	10.97	11.83	35.84	24.47	14.6	12.3	9.42	11.49	18.84	24.46	29.64
B	STI1		STI1_1	0.0721782	0.791682	0.00243252	0.000980973	0.613283	-0.0901376	1.03408	1.12422	Hsp90 cochaperone, interacts with the Ssa group of the cytosolic Hsp70 chaperones and activates Ssa1p ATPase activity, interacts with Hsp90 chaperones and inhibits their ATPase activity, homolog of mammalian Hop	Hsp90 co-chaperone	YOR027W	PAS_chr2-1_0518	F2QST1_KOMPC	1719	572	1719	0	596.93	374.54	289.99	1069.65	670.07	441.53	357.69	423.48	429.06	763.96	982.37	856.23
B	HOF1		HOF1_1	0.00857577	0.737196	8.00142e-06	3.5623e-05	0.70963	0.0910578	1.20538	1.11433	Protein that regulates actin cytoskeleton organization, required for cytokinesis, actin cable organization, and secretory vesicle trafficking, localized in S. cerevisiae to bud neck, phosphorylated by Dbf2p, regulates actomyosin ring dynamics and septin localization, contains an SH3 domain, N terminus controls cell size and levels of actin cables, while C terminus controls actin cable organizatio…	SH3 domain-containing protein required for cytokinesis	YMR032W	PAS_chr2-2_0259	F2QRD9_KOMPC	1839	612	1839	0	53.69	57.73	46.78	137.99	93.27	53.31	54.61	55.42	57.62	107.19	134.09	116.83
B	KAR9		KAR9_1	0.0341049	0.294351	0.00578727	0.000138397	0.613992	-0.311601	0.80258	1.11418	Spindle positioning factor, orients astral microtubules, connecting them to actin cables at the cortex with Bim1p and Myo2, resulting in proper spindle positioning, targeted for StuBL-dependent degradation at kinetochores by Slx5p-Slx8p, ensuring chromosome transmission fidelity and correct spindle positioning, role in karyogamy, localizes in S. cerevisiae to the shmoo tip, the growing bud-tip, t…	Karyogamy protein	YPL269W	PAS_chr2-1_0869	F2QSH8_KOMPC	1893	630	1893	0	13.26	14.14	13.01	35.2	17.09	16.01	10.97	7.97	13.43	19.56	26.26	23.59
B	ERJ5		ERJ5_1	0.476138	3.17292e-08	0.478604	1.35839e-06	-0.158101	-1.25456	-0.157948	1.09661	Type I membrane protein with a J domain is required to preserve the folding capacity of the endoplasmic reticulum, loss in S. cerevisiae of the non-essential ERJ5 gene leads to a constitutively induced unfolded protein response	ER-localized J domain-containing protein	YFR041C	PAS_chr1-3_0134	F2QM15_KOMPC	900	299	900	0	113.12	121.27	112.04	89	110.13	137.17	41.58	53.53	49.8	96.88	97.11	112.84
B	JEN1		JEN1_1	2.2665e-05	1.31216e-07	4.50751e-14	0.0185662	2.03887	2.53846	3.61327	1.07481	Monocarboxylate/proton symporter of the plasma membrane, transport activity is dependent on the pH gradient across the membrane, mediates high-affinity upTake of carbon sources lactate, pyuvate, and acetate, and also of the micronutrient selenite, whose structure mimics that of monocarboxylates, expression and localization in S. cerevisiae are tightly regulated, with transcription repression, mRN…	Monocarboxylate/proton symporter	YKL217W	PAS_chr3_0440	F2QWE9_KOMPC	1659	552	1659	0	3.87	3.23	4.24	14	8.3	29.46	28.52	16.44	21.24	29.81	11.87	108.37
B	URE2-2		URE2-2_1	0.071841	0.975597	0.000670322	0.000597363	0.545415	-0.00928086	1.03058	1.03986	Nitrogen catabolite repression transcriptional regulator that acts by inhibition of GLN3 transcription in good nitrogen source, has glutathione peroxidase activity and can mutate to acquire GST activity, altered form creates [URE3] prion	Nitrogen-related genes transcriptional regulator (isoform 2)	YNL229C	PAS_chr2-1_0490	F2QSV9_KOMPC	696	231	696	0	474.88	433.25	364.74	973.86	675.48	407.51	477.96	356.76	433.62	788.68	930.77	853.6
B	MLC1		MLC1_1	0.0602693	0.517894	0.00018245	1.11233e-05	0.443922	-0.154768	0.884441	1.03921	Essential light chain for Myo1p in S. cerevisiae, light chain for Myo2p, stabilizes Myo2p by binding to the neck region, interacts with Myo1p, Iqg1p, and Myo2p to coordinate formation and contraction of the actomyosin ring with targeted membrane deposition	MYO1 light chain	YGL106W	PAS_chr2-1_0733	F2QS52_KOMPC	438	145	502	1	102.79	105.45	131.26	240.01	147.98	123.24	100.03	79.1	127.19	178.82	215.72	228.98
B	PHO8		PHO8_1	0.169023	0.0379161	0.0187254	9.52258e-06	0.311747	-0.477746	0.534068	1.01181	Repressible vacuolar alkaline phosphatase, regulated by levels of Pi and by Pho4p, Pho9p, Pho80p, Pho81p and Pho85p, dephosphorylates phosphotyrosyl peptides, contributes to NAD+ metabolism by producing nicotinamide riboside from NMN	Repressible alkaline phosphatase	YDR481C	PAS_chr2-2_0084	F2QQV9_KOMPC	1578	525	1578	0	36.76	50.88	52.45	73.15	62.55	53.98	34.27	22.14	43.42	55.7	62.08	83.96
B	GPR1		GPR1_1	0.255546	0.0501291	0.134828	0.000550991	0.32619	-0.568365	0.429948	0.998313	Plasma membrane G protein coupled receptor (GPCR) that interacts with the heterotrimeric G protein alpha subunit, Gpa2p, and with Plc1p, sensor that integrates nutritional signals with the modulation of cell fate via PKA and cAMP synthesis, differently from S. cerevisiae, Pichia pastoris GPR1 and GPA2 are not involved in glucose signaling for pexophagy	G protein-coupled receptor	YDL035C	PAS_chr2-1_0078	F2QU29_KOMPC	2079	692	2079	0	30.86	36.05	34.67	61.84	51.09	26.06	16.49	26.36	25.28	49.49	47.47	35.16
B	UBC9		UBC9_1	0.0118384	0.505982	0.00250439	0.000221984	0.677149	-0.182058	0.815844	0.997902	SUMO-conjugating enzyme involved in the Smt3p conjugation pathway, nuclear protein required for S- and M-phase cyclin degradation and mitotic control, involved in proteolysis mediated by the anaphase-promoting complex cyclosome (APCC)	SUMO-conjugating enzyme	YDL064W	PAS_chr2-1_0714	F2QS73_KOMPC	474	157	527	1	89.44	75.29	78.59	210.52	138.67	82.2	58.57	75.39	81.6	119.66	167.16	137.13
B	IDP2		IDP2_1	1.90736e-13	1.66443e-10	0	1.13323e-05	1.69465	1.4817	2.45418	0.972475	Cytosolic NADP-specific isocitrate dehydrogenase, catalyzes oxidation of isocitrate to alpha-ketoglutarate, levels are elevated during growth on non-fermentable carbon sources and reduced during growth on glucose, Pichia pastoris does not have the paralog IDP3	NADP-specific isocitrate dehydrogenase	YLR174W	PAS_chr2-1_0580	F2QSL5_KOMPC	1239	412	1239	0	16.66	27.12	23.7	92.08	88.25	56.58	68.58	53.2	64.71	112.18	109.11	143.37
B	DPB3		DPB3_1	0.757128	0.276329	0.143443	0.0106701	-0.116933	-0.421125	0.550629	0.971754	Third-largest subunit of DNA polymerase II (DNA polymerase epsilon), required to maintain fidelity of chromosomal replication and also for inheritance of telomeric silencing, stabilizes the interaction of Pol epsilon with primer-template DNA, positively affecting the processivity of the polymerase and exonuclease activities of Pol epsilon, mRNA abundance peaks at the G1/S boundary of the cell cyc…	DNA polymerase II subunit	YBR278W	PAS_chr2-1_0620	F2QSH2_KOMPC	330	109	330	0	37.19	33.34	33.09	52.52	26.56	25.39	28.53	20.05	27.91	42.61	47.29	59.64
B	YPS1-2		YPS1-2_1	0.0834587	0.0459702	0.267506	0.0019021	0.534976	-0.626703	0.344309	0.971011	Aspartic protease, member of the yapsin family of proteases involved in cell wall growth and maintenance, attached to the plasma membrane via a glycosylphosphatidylinositol (GPI) anchor, Pichia pastoris has also the paralog MKC7	Aspartic proteinase (isoform 2)	YLR120C	PAS_chr3_1157	F2QX83_KOMPC	1782	593	1782	0	12.99	34.38	37.38	50.33	31.38	50.31	17.07	11.59	25.42	25.78	25.74	55.78
B	SPE3		SPE3_1	0.0661416	0.621855	0.00728639	0.0014854	0.560743	-0.150941	0.819225	0.970165	Spermidine synthase, involved in biosynthesis of spermidine and also in biosynthesis of pantothenic acid, spermidine is required for growth of wild-type cells	Spermidine synthase	YPR069C	PAS_chr2-1_0885	F2QS23_KOMPC	882	293	882	0	215.67	168.58	200.18	312.7	404.09	225.46	160.12	187.58	181.25	345.19	366.7	303.98
B	PRI2		PRI2_1	0.220885	0.339215	0.00245964	6.6131e-05	0.293429	-0.233777	0.726305	0.960082	Subunit of DNA primase, which is required for DNA synthesis and double-strand break repair	DNA primase subunit	YKL045W	PAS_chr2-1_0512	F2QST8_KOMPC	1545	514	1545	0	20.04	24.25	23.33	41.17	27.82	21.96	20.94	14.56	21.62	29.89	39.79	41
B	VID30		VID30_1	0.195063	0.213409	0.0151884	0.000238677	0.33662	-0.327145	0.631618	0.958763	Central component of GID Complex, involved in FBPase degradation, interacts strongly with Gid8p to serve as a scaffold for other GID Complex subunits, contains SPRY domain and 3 domains that are also found in Gid8p - LisH, CTLH, and CRA, required for association of Vid vesicles and actin patches in vacuole import and degradation pathway, shifts the balance of nitrogen metabolism toward glutamate …	GID complex central component	YGL227W	PAS_chr2-1_0299	F2QTF5_KOMPC	1710	569	1710	0	27.73	37.39	40.8	72.92	35.39	38.95	26.54	21.36	36.33	42.63	41.42	81.34
B	ADE8		ADE8_1	0.328152	0.143348	0.0230678	0.000185851	0.248993	-0.37743	0.579333	0.956763	Phosphoribosyl-glycinamide transformylase, catalyzes a step in the 'de novo' purine nucleotide biosynthetic pathway	Phosphoribosylglycinamide formyltransferase	YDR408C	PAS_chr2-1_0121	F2QTY4_KOMPC	636	211	636	0	103.94	89.78	84.71	170.65	106.3	89.37	63.39	73.67	77.8	115.35	163.85	131.85
B	CDC36		CDC36_1	0.152374	0.61676	0.00176288	0.000277388	0.368774	-0.131346	0.806274	0.93762	Component of the CCR4-NOT complex, which has multiple roles in regulating mRNA levels including regulation of transcription and destabilizing mRNAs by deadenylation, basal transcription factor	CCR4-NOT complex component	YDL165W	PAS_chr2-1_0494	F2QSV5_KOMPC	519	172	519	0	53.74	58.45	62.66	106.67	80.01	62.69	56.75	49.47	54.41	97.55	100.39	105.8
B	XPT1		XPT1_1	0.0468389	0.169072	0.00764812	5.2239e-05	0.450056	-0.31626	0.605727	0.921987	Xanthine-guanine phosphoribosyl transferase, required for xanthine utilization and for optimal utilization of guanine	Xanthine-guanine phosphoribosyltransferase	YJR133W	PAS_chr2-1_0681	F2QSA8_KOMPC	618	205	618	0	104.25	104.42	100.14	195.23	130.33	137.16	68.36	70.25	107.88	142.98	162.79	157.37
B	KTR1		KTR1_1	0.00147211	1.10114e-09	0.00669016	0.00071116	-0.859144	-1.6515	-0.733108	0.918387	Alpha-1,2-mannosyltransferase, involved in O- and N-linked protein glycosylation, type II membrane protein, member of the KRE2/MNT1 mannosyltransferase family, in S. cerevisiae relocalizes from vacuole to cytoplasm upon DNA replication stress	Alpha-1,2-mannosyltransferase	YOR099W		A0A1G4KQK0_KOMPC	1212	403	1212	0	492.24	450.98	509.52	238.25	372.4	256.94	155.56	120.35	190.76	256.81	321.14	285.21
B	PHO89		PHO89_1	0.0495552	5.3101e-08	0.000595806	0.0368646	0.758832	-2.30929	-1.39579	0.9135	Plasma membrane Na+/Pi cotransporter, active in early growth phase, similar to phosphate transporters of Neurospora crassa, transcription regulated by inorganic phosphate concentrations and Pho4p, mutations in related human transporter genes hPit1 and hPit2 are associated with hyperphosphatemia-induced calcification of vascular tissue and familial idiopathic basal ganglia calcification	Na(+)/Pi co-transporter	YBR296C	PAS_chr2-1_0235	F2QTL9_KOMPC	1731	576	1731	0	5.8	14.26	16.68	30.14	10.25	27.51	1.12	2.91	3.19	4.87	3.19	5.54
B	GAD2		GAD2_1	0.0210955	0.161531	0.0110638	8.03313e-05	0.523377	-0.322678	0.578729	0.901407	Putative glutamate decarboxylase similar to Scheffersomyces stipitis GAD2	Putative glutamate decarboxylase	NA	PAS_chr2-1_0343	F2QTB0_KOMPC	1494	497	1494	0	37.9	51.75	44.92	78.28	70.53	60.94	27.47	30.83	47.83	58.05	71.84	66.98
B	NDT80		NDT80_1	0.0786393	0.256784	0.391676	0.0463875	0.768618	-0.515274	0.379847	0.895121	Meiosis-specific transcription factor required for exit from pachytene and for full meiotic recombination, activates middle sporulation genes, competes with Sum1p for binding to promoters containing middle sporulation elements (MSE)	Meiosis-specific transcription factor	YHR124W	PAS_chr2-2_0362	F2QRP7_KOMPC	2253	750	2253	0	2.3	5.3	4.64	13.53	4.35	5.1	1.78	2.76	3.84	4.69	4.9	6.04
B	NHP6B		NHP6B_1	0.964048	0.386057	0.000694999	2.03759e-05	-0.00936992	-0.18092	0.704189	0.885109	High-mobility group (HMG) protein, binds to and remodels nucleosomes, involved in recruiting FACT and other chromatin remodelling complexes to the chromosomes, functionally redundant with Nhp6Ap, homologous to mammalian HMGB1 and HMGB2, Pichia pastoris does not have the paralog NHP6A	High mobility group (HMG) protein	YBR089C-A		A0A1G4KP58_KOMPC	393	130	1181	2	381.11	432.07	443.09	471.85	487.96	397.62	383.31	377.2	338.05	594.6	771.04	640.12
B	ATG28		ATG28_1	0.0063251	0.66651	0.00149366	0.0058529	0.867195	0.139274	1.0124	0.873129	Autophagy related protein involved in pexophagy in Pichia pastoris	Autophagy-related protein 28	NA	PAS_chr2-1_0596	F2QSJ8_KOMPC	1704	567	1704	0	9.82	15.01	11.75	39.4	19.47	14.18	13.88	10.56	15.28	17.33	22.55	33.49
B	PFK26-2		PFK26-2_1	0.0228847	0.257989	0.000925359	0.0270971	0.918343	0.466448	1.33815	0.871698	6-phosphofructo-2-kinase, inhibited by phosphoenolpyruvate and sn-glycerol 3-phosphate, has negligible fructose-2,6-bisphosphatase activity, transcriptional regulation involves protein kinase A	6-phosphofructo-2-kinase (isoform 2)	YIL107C	PAS_chr2-1_0870	F2QSG7_KOMPC	1950	649	1950	0	3	3.97	3.36	6.04	6.53	8.38	2.6	4.21	6.86	8.65	9.11	7.8
B	CLB2		CLB2_1	0.219543	0.058798	0.142687	0.000787192	0.314076	-0.49183	0.376595	0.868425	B-type cyclin involved in cell cycle progression, activates Cdc28p to promote the transition from G2 to M phase, accumulates during G2 and M, then targeted via a destruction box motif for ubiquitin-mediated degradation by the proteasome, Pichia pastoris does not have the paralog CLB1	G2/mitotic-specific cyclin	YPR119W	PAS_chr2-1_0102	F2QU05_KOMPC	1209	402	1209	0	36.68	50.42	42.36	89.22	40.91	46.55	27.95	23.87	39.4	48.27	57.99	58.42
B	MLH1		MLH1_1	0.121966	0.995558	0.00334938	0.00317853	0.455085	-0.00167065	0.864174	0.865845	Protein required for mismatch repair in mitosis and meiosis as well as crossing over during meiosis, forms a complex with Pms1p and Msh2p-Msh3p during mismatch repair, human homolog is associated with hereditary non-polyposis colon cancer	DNA mismatch repair protein	YMR167W	PAS_chr2-1_0165	F2QTU4_KOMPC	1731	576	1731	0	10.47	10.31	12.06	21.39	15.07	13.55	11.02	13	9.72	19.5	18.59	21.79
B	YCK3		YCK3_1	0.257069	0.889802	0.000239228	0.000393914	0.27731	0.0342507	0.897318	0.863067	Palmitoylated vacuolar membrane-localized casein kinase I isoform, negatively regulates vacuole fusion during hypertonic stress via phosphorylation of Vps41p, in S. cerevisiae shares essential functions with Hrr25p, regulates vesicle fusion in AP-3 pathway	Palmitoylated vacuolar membrane-bound casein kinase	YER123W	PAS_chr2-1_0357	F2QT96_KOMPC	1278	425	1278	0	30.34	37	34.37	63.07	33.96	38.24	32.3	36.87	34.3	49.33	51.85	88.52
B	PLB3		PLB3_1	0.108431	4.01872e-08	0.00281171	0.0122231	-0.549441	-1.88595	-1.02401	0.861941	Phospholipase B (lysophospholipase) involved in lipid metabolism, hydrolyzes phosphatidylinositol and phosphatidylserine and displays transacylase activity in vitro, Pichia pastoris does not have the paralog PLB1	Phospholipase B	YOL011W	PAS_chr4_0153	F2R037_KOMPC	1902	633	1902	0	186.38	282.68	256.67	109.35	169.94	250.81	51.02	52.89	92.31	117.81	98.97	132.18
B	DPH5		DPH5_1	0.561546	0.345269	0.00707645	0.000273243	0.137104	-0.224403	0.635939	0.860342	Methyltransferase required for synthesis of diphthamide, which is a modified histidine residue of translation elongation factor 2 (Eft1p or Eft2p), in S. cerevisiae not essential for viability, GFP-Dph5p fusion protein localizes to the cytoplasm	Diphthamide synthesis methyltransferase	YLR172C	PAS_chr2-1_0577	F2QSL9_KOMPC	900	299	900	0	118.69	104.74	97.08	136.68	143.05	106.13	70.01	92.94	113.23	155.21	186.75	147.57
B	PPM1		PPM1_1	0.146238	0.341634	0.000620244	0.0125006	0.512158	0.34078	1.20076	0.859983	Carboxyl methyltransferase, methylates the C terminus of the protein phosphatase 2A catalytic subunit (Pph21p or Pph22p), which is important for complex formation with regulatory subunits	Carboxyl methyltransferase	YDR435C	PAS_chr2-2_0234	F2QRB4_KOMPC	1023	340	1023	0	6	9.01	11.03	16.78	12.65	12.56	10.15	7.5	15.48	12.83	22.06	26.68
B	BUD17		BUD17_1	0.0853809	0.993785	0.00421921	0.0041665	0.516004	0.00239097	0.860319	0.857928	Putative pyridoxal kinase, a key enzyme in vitamin B6 metabolism, involved in bud-site selection, S. cerevisiae diploid mutants display a random rather than a bipolar budding pattern, similarity to yeast BUD16 and human pyridoxal kinase (PDXK)	Putative pyridoxal kinase	YNR027W	PAS_chr2-1_0273	F2QTI3_KOMPC	912	303	912	0	11.62	22.5	19.56	43.18	19.68	21.28	18.26	16.83	18.18	33.67	28.96	32.64
B	JEM1		JEM1_1	0.78774	0.481854	0.0317846	0.00433794	0.0805511	-0.211799	0.641971	0.85377	DnaJ-like chaperone required for nuclear membrane fusion during mating, localizes in S. cerevisiae to the ER membrane, exhibits genetic interactions with KAR2	DnaJ-like chaperone	YJL073W	PAS_chr2-2_0015	F2QQN1_PICP7	1878	625	1878	0	35.35	33.89	22.03	58.96	29.78	18.66	25.71	22.83	30.6	35.19	47.82	60.24
B	AXL2		AXL2_1	0.054539	0.906496	0.000145878	0.000229429	0.443393	0.0272207	0.87608	0.84886	Integral plasma membrane protein required for axial budding in haploid cells, localizes in S. cerevisiae to the incipient bud site and bud neck, glycosylated by Pmt4p, potential Cdc28p substrate	Axial budding pattern-required protein	YIL140W	PAS_chr2-1_0700	F2QS88_KOMPC	2292	763	2292	0	56.83	56.83	51.2	101.17	83.85	60.62	52.24	60.29	54.64	91.93	103.61	102.9
B	SGN1-1		SGN1-1_1	0.365627	0.158908	0.0711723	0.00129884	0.234911	-0.373679	0.470269	0.843948	Cytoplasmic RNA-binding protein, contains an RNA recognition motif (RRM), may have a role in mRNA translation, as suggested by genetic interactions with genes encoding proteins involved in translational initiation	RNA-binding protein (isoform 1)	YIR001C	PAS_chr2-1_0414	F2QT39_KOMPC	630	209	630	0	46.04	63.25	49.31	78.26	61.28	62.07	37.94	30.25	51.26	50.6	60.22	106.59
B	TPO2		TPO2_1	0.128029	0.174034	0.000458133	0.0311889	0.601521	0.539601	1.38213	0.842528	Polyamine transporter of the major facilitator superfamily, member of the 12-spanner drug:H(+) antiporter DHA1 family, specific for spermine, localizes in S. cerevisiae to the plasma membrane, transcription of TPO2 is regulated by Haa1p, Pichia pastoris has also the paralog TPO3	Polyamine transporter	YGR138C	PAS_chr1-3_0215	F2QNE8_KOMPC	1896	631	1896	0	15.15	10.2	8.58	28.58	22.45	6.33	18.33	19.27	11.59	34	30.14	22.68
B	APD1-2		APD1-2_1	0.112922	0.782375	0.0116696	0.00500049	0.474606	-0.08473	0.757781	0.842511	Protein of unknown function, required for normal localization of actin patches and for normal tolerance of sodium ions and hydrogen peroxide, localizes in S. cerevisiae to both cytoplasm and nucleus	Uncharacterized actin patches distal protein (isoform 2)	YBR151W	PAS_chr2-2_0438	F2QRW9_KOMPC	840	279	840	0	16.93	22.66	21.38	47.28	28.07	17.95	17.82	16.07	23.1	29.86	31.16	41.15
B	SEC72		SEC72_1	0.377027	0.000832394	0.648457	0.000144337	-0.192526	-0.740439	0.0995919	0.840031	Non-essential subunit in S. cerevisiae of Sec63 complex (Sec63p, Sec62p, Sec66p and Sec72p), with Sec61 complex, Kar2p/BiP and Lhs1p forms a channel competent for SRP-dependent and post-translational SRP-independent protein targeting and import into the ER	Sec63 complex subunit	YLR292C	PAS_chr2-1_0448	F2QT02_KOMPC	588	195	588	0	125.7	137.06	125.06	143.66	121.72	104.5	65.69	74.28	88.96	122.37	139.66	147.39
B	GIM5		GIM5_1	0.448546	0.683525	0.00663853	0.00174683	0.202412	-0.110801	0.724331	0.835132	Subunit of the heterohexameric cochaperone prefoldin complex which binds specifically to cytosolic chaperonin and transfers target proteins to it	Co-chaperone prefoldin complex subunit	YML094W	PAS_chr2-1_0194	F2QTR2_KOMPC	459	152	506	1	51.04	44.06	61.33	75.89	68.65	59.63	44.18	44.41	58.58	88.85	82.13	94.05
B	SEC66		SEC66_1	0.641067	0.0384576	0.264659	0.00143867	-0.120439	-0.540027	0.288325	0.828352	Non-essential subunit in S. cerevisiae of Sec63 complex (Sec63p, Sec62p, Sec66p and Sec72p), with Sec61 complex, Kar2p/BiP and Lhs1p forms a channel competent for SRP-dependent and post-translational SRP-independent protein targeting and import into the ER	Sec63 complex subunit	YBR171W	PAS_chr2-1_0433	F2QT20_KOMPC	579	192	579	0	130.55	128.92	113.8	158.39	134.43	83.69	85.06	82.3	88.85	143.3	175.42	126.55
B	SMX3		SMX3_1	0.0667491	0.522924	0.00035314	0.00323532	0.518415	0.182542	1.01008	0.827541	Core Sm protein Sm F, part of heteroheptameric complex (with Smb1p, Smd1p, Smd2p, Smd3p, Sme1p, and Smx2p) that is part of the spliceosomal U1, U2, U4, and U5 snRNPs, homolog of human Sm F	Spliceosome subunit	YPR182W		A0A1G4KPV7_KOMPC	273	90	273	0	113.4	94.77	134.68	264.43	147.52	137.09	129.11	104.72	159.66	217.21	202.29	275.66
B	SCS2		SCS2_1	0.867537	0.13757	0.107678	0.00197467	0.0442823	-0.395095	0.42719	0.822285	Integral ER membrane protein, regulates phospholipid metabolism, one of 6 proteins (Ist2p, Scs2p, Scs22p, Tcb1p, Tcb2p, Tcb3p) that connect ER to the plasma membrane (PM) and regulate PI4P levels by controlling access of Sac1p phosphatase to its substrate PI4P in the PM, interacts with FFAT motif of Opi1p, involved in telomeric silencing, null shows inositol auxotrophy above 34 deg C, VAP homolog…	Vesicle-associated membrane protein	YER120W	PAS_chr2-2_0463	F2QR32_KOMPC	663	220	716	1	392.92	557.54	390.76	640.61	463.92	398.3	349.92	273.5	386.5	499.87	609.51	660.59
B	FOL1		FOL1_1	0.129786	0.095175	0.0268689	0.000102344	0.317629	-0.354889	0.465554	0.820444	Multifunctional enzyme of the folic acid biosynthesis pathway, has dihydropteroate synthetase, dihydro-6-hydroxymethylpterin pyrophosphokinase, and dihydroneopterin aldolase activities	Folic acid biosynthesis protein	YNL256W	PAS_chr2-2_0302	F2QRI6_KOMPC	2328	775	2328	0	33.31	33.21	35.29	50.74	46.43	41.93	21.05	23.99	33.86	44.1	41.77	53.85
B	EST2		EST2_1	9.03654e-05	0.830344	0.0237686	0.0400347	1.52607	0.0854229	0.890122	0.804699	Reverse transcriptase subunit of the telomerase holoenzyme, essential in S. cerevisiae for telomerase core catalytic activity, involved in other aspects of telomerase assembly and function, mutations in human homolog are associated with aplastic anemia	Telomerase reverse transcriptase	YLR318W	PAS_chr2-1_0373	F2QT80_KOMPC	2286	761	2286	0	3.9	7.55	7.59	37.25	11.41	12.03	5.28	3.94	10.96	9.33	10.19	15.48
B	FCR1		FCR1_1	0.583718	0.385953	0.00383456	0.000167944	0.116961	-0.186908	0.617	0.803908	Transcription factor that acts as a negative regulator of fluconazole resistance similar to Candida albicans FCR1	Transcription factor	NA	PAS_chr2-1_0602	F2QSJ2_KOMPC	1158	385	1158	0	54.19	70.62	64.97	90.24	73.7	60.9	52.53	54.18	59.17	94.52	87.92	104.27
B	YSA1		YSA1_1	0.728159	0.271148	0.00585187	0.000113502	-0.0723621	-0.230704	0.572866	0.803569	Nudix hydrolase family member with ADP-ribose pyrophosphatase activity, shown to metabolize O-acetyl-ADP-ribose to AMP and acetylated ribose 5'-phosphate	ADP-ribose pyrophosphatase	YBR111C	PAS_chr2-1_0760	F2QS22_PICP7	708	235	708	0	130.79	127.69	143.63	163.04	130.27	127.62	117.98	98.71	126.77	165.85	173.64	260.01
B	MIC26		MIC26_1	0.512945	0.392728	0.0325319	0.00275381	0.172944	-0.227048	0.565309	0.792357	Component of the MICOS complex, MICOS (formerly MINOS or MitOS) is a mitochondrial inner membrane complex that extends into the intermembrane space and has a role in the maintenance of crista junctions, inner membrane architecture, and formation of contact sites to the outer membrane, Mic26p is in S. cerevisiae a non-essential component of the complex	Mitochondrial inner membrane organizing system component	YGR235C		A0A1G4KPZ0_KOMPC	765	254	823	1	125.42	159.77	146.73	202.81	177.3	149.69	133.8	111.77	120.54	190.26	229.44	206.26
B	RIM21		RIM21_1	0.0246858	0.979928	0.00407207	0.00421407	0.616637	0.00711595	0.793866	0.78675	pH sensor molecule, component of the RIM101 pathway, has a role in cell wall construction and alkaline pH response, is glycosylated and phosphorylated, interacts with Dfg16p and Rim9p to form a pH-sensing complex, localization in S. cerevisiae to the plasma membrane is dependent on Dfg16p and Rim9p, has similarity to A. nidulans PalH	pH sensor protein	YNL294C	PAS_chr2-1_0073	F2QU34_KOMPC	1500	499	1500	0	8	11.7	11.57	23.89	16	13.13	10.78	10.77	10.23	17.97	18.25	17.64
B	GUK1		GUK1_1	0.310767	0.799239	0.00224145	0.00504938	0.284639	0.0715969	0.857987	0.78639	Guanylate kinase, converts GMP to GDP, required for growth and mannose outer chain elongation of cell wall N-linked glycoproteins	Guanylate kinase	YDR454C	PAS_chr2-2_0219	F2QR98_KOMPC	561	186	561	0	265.49	215.22	217.17	324.85	378.66	228.02	254.75	260.94	216.68	442.02	483.21	307.8
B	DCW1		DCW1_1	0.637778	0.0682638	0.286653	0.00386232	0.127275	-0.49443	0.28824	0.782669	Putative mannosidase, GPI-anchored membrane protein required for cell wall biosynthesis in bud formation,homologous to Dfg5p	Putative mannosidase	YKL046C	PAS_chr1-4_0242	F2QLR0_KOMPC	1347	448	1347	0	172.9	167.35	189.54	202	243.53	184.64	125.63	116.73	133.9	210.72	210.52	217.34
B	RNA15		RNA15_1	0.973354	0.183486	0.0382668	0.000659765	-0.00763187	-0.307937	0.473357	0.781294	Component of the cleavage and polyadenylation factor I (CF I), CF 1, composed of the CF 1A complex (Rna14p, Rna15p, Clp1p, Pcf11p) and Hrp1, is involved in cleavage and polyadenylation of mRNA 3' ends, interacts with the A-rich polyadenylation signal in complex with Rna14p and Hrp1p, S. cerevisiae mutant displays reduced transcription elongation in the G-less-based run-on (GLRO) assay, required f…	Cleavage and polyadenylation factor component	YGL044C	PAS_chr2-2_0134	F2QR10_KOMPC	738	245	738	0	68.03	72.53	69.22	93.26	70.12	64.9	49.39	43.04	74.87	74.63	92.07	123.04
B	CYT2		CYT2_1	0.388604	0.544699	0.00898275	0.00127051	0.208364	-0.147846	0.631743	0.77959	Cytochrome c1 heme lyase, involved in maturation of cytochrome c1, which is a subunit of the mitochondrial ubiquinol-cytochrome-c reductase, links heme covalently to apocytochrome c1	Cytochrome c1 heme lyase	YKL087C	PAS_chr2-2_0290	F2QRH3_KOMPC	825	274	825	0	78.77	64.16	69.57	121.56	79.17	71.09	61.45	63.53	67.57	103.98	114.38	107.66
B	CRZ1		CRZ1_1	0.227514	0.437721	0.0253874	0.0025656	0.309251	-0.20165	0.574223	0.775872	Transcription factor, activates transcription of stress response genes, nuclear localization in S. cerevisiae is positively regulated by calcineurin-mediated dephosphorylation and rapidly localizes to the nucleus under blue light stress	Transcriptional regulator	YNL027W	PAS_chr2-2_0202	F2QR79_KOMPC	1557	518	1557	0	24	34.76	26.5	60.74	28.68	26.28	24.03	22.95	26.1	37.33	42.1	44.62
B	SSU1		SSU1_1	0.0138904	0.637101	0.00166735	0.00712494	0.710251	0.14004	0.913085	0.773045	Plasma membrane sulfite pump involved in sulfite metabolism and required for efficient sulfite efflux, major facilitator superfamily protein	Sulfite efflux pump	YPL092W	PAS_chr2-2_0276	F2QRF5_KOMPC	1245	414	1245	0	8.96	14.09	10.62	24.46	16.26	17.83	12.02	12.97	12.13	19.2	18.9	23.25
B	RHO3		RHO3_1	0.474903	0.467971	0.00942751	0.000883409	0.165288	-0.169237	0.600741	0.769978	Non-essential small GTPase in S. cerevisiae of the Rho/Rac family of Ras-like proteins, involved in the establishment of cell polarity, GTPase activity positively regulated by the GTPase activating protein (GAP) Rgd1p	Rho/Rac subfamily small GTPase	YIL118W	PAS_chr2-1_0840	F2QT17_KOMPC	708	235	768	1	114.64	107.11	114.49	191.8	127.91	96.85	90.7	93.47	115.67	148.31	158.04	203.01
B	DSF2		DSF2_1	0.185033	0.65671	0.00918921	0.00225971	0.32748	-0.110991	0.644579	0.75557	Deletion suppressor of mpt5 mutation in S. cerevisiae and relocalizes from bud neck to cytoplasm upon DNA replication stress	Deletion suppressor of MPT5 mutation protein	YBR007C	PAS_chr2-1_0491	F2QSV8_KOMPC	1632	543	1632	0	32.81	35.72	32.49	67.12	38.23	34.23	27.81	27.09	38.45	37.05	53.11	67.8
B	ROT2		ROT2_1	0.228994	0.285584	0.0107768	0.000295124	0.248772	-0.221988	0.527769	0.749757	Glucosidase II catalytic subunit required for normal cell wall synthesis, in S. cerevisiae mutations in rot2 suppress tor2 mutations and are synthetically lethal with rot1 mutations	Glucosidase II catalytic subunit	YBR229C	PAS_chr2-1_0778	F2QS03_KOMPC	2706	901	2706	0	60.19	71.98	68.66	93.84	91.38	74.62	56.92	56.74	57.81	85.92	92.37	107.82
B	URA6		URA6_1	0.454866	0.14976	0.124361	0.00290176	-0.187674	-0.362832	0.385762	0.748594	Uridylate kinase, catalyzes the seventh enzymatic step in the de novo biosynthesis of pyrimidines, converting uridine monophosphate (UMP) into uridine-5'-diphosphate (UDP)	Uridylate kinase	YKL024C	PAS_chr2-1_0543	F2QSQ5_KOMPC	837	278	837	0	209.94	230.59	168.61	254.32	201.19	130.3	170.75	154.34	144.2	244.46	294.61	238.91
B	MIS13		MIS13_1	0.821627	0.836903	0.0513895	0.030694	0.0779303	-0.0722647	0.671621	0.743885	Kinetochore protein similar to S. pombe MIS13	Kinetochore protein	NA		A0A1G4KQ07_KOMPC	351	116	409	1	30.2	33.89	45.98	59.45	39.83	32.23	38.52	31.68	37.43	64.77	43.78	69.74
B	ULP1		ULP1_1	0.756946	0.132954	0.195609	0.00512932	0.0811304	-0.398691	0.340012	0.738702	Protease that specifically cleaves Smt3p protein conjugates, required for cell cycle progression, associates with nucleoporins and may interact with septin rings during telophase, sequestered to the nucleolus under stress conditions	Protease	YPL020C	PAS_chr2-2_0097	F2QQX2_KOMPC	2079	692	2079	0	25.76	27.89	24.05	45	26.2	19.35	16.72	18.21	23.86	31.34	33.03	32.14
B	FSF1		FSF1_1	0.330382	0.0649785	0.483202	0.0108227	0.277865	-0.53541	0.201282	0.736692	Putative protein, predicted to be an alpha-isopropylmalate carrier, belongs to the sideroblastic-associated protein family, in S. cerevisiae the non-tagged protein is detected in purified mitochondria, likely to play a role in iron homeostasis	Putative alpha-isopropylmalate carrier	YOR271C	PAS_chr1-3_0186	F2QNC0_KOMPC	984	327	984	0	51.87	47.45	40.33	54.21	72.74	57.05	23.31	37.66	35.44	54.78	62.22	39.16
B	EPX1		EPX1_1	0.000446233	0.151853	3.4564e-06	0.00130561	0.803711	0.329545	1.06339	0.73385	Pichia pastoris extracellular protein X1, contains CRIST domain, most abundant secreted protein in P. pastoris and highly O-glycosilated	Extracellular protein X1	NA	PAS_chr3_0076	F2QXH5_KOMPC	942	313	942	0	108.37	98.81	153.17	229.01	281.33	175.38	140.69	145.57	168.4	214.23	270.7	262.84
B	LEA1		LEA1_1	0.361627	0.605891	0.10761	0.0331075	0.311657	-0.181101	0.552712	0.733812	Component of U2 snRNP, disruption causes reduced U2 snRNP levels, physically interacts with Msl1p, putative homolog of human U2A' snRNP protein	U2 snRNP component	YPL213W	PAS_chr2-1_0818	F2QTP0_KOMPC	696	231	696	0	14.43	15.38	19.7	31.67	17.39	19.86	12.49	12.17	19.05	19.53	18.97	35.17
B	SDS22		SDS22_1	0.843522	0.91706	0.00103826	0.00145879	0.0455451	0.0241838	0.754768	0.730585	Regulatory subunit of the type 1 protein phosphatase (PP1) Glc7p, whether it functions as a positive or negative regulator of Glc7p is controversial, involved in the regulation of Glc7p nuclear localization and function	Protein phosphatase 1 regulatory subunit	YKL193C	PAS_chr2-1_0601	F2QSJ3_KOMPC	1083	360	1083	0	54.08	51.62	50.09	66.97	60.89	48.1	61.52	42.53	53.97	67.52	81.37	114.08
B	FAR11		FAR11_1	0.0292004	0.859596	0.00589534	0.00329587	0.539964	-0.0446491	0.685153	0.729802	Protein involved in S. cerevisiae in recovery from cell cycle arrest in response to pheromone, in a Far1p-independent pathway, interacts with Far3p, Far7p, Far8p, Far9p, and Far10p, has similarity to the N- and C-termini of N. crassa HAM-2	Cell cycle arrest recovery-associated protein	YNL127W	PAS_chr2-2_0353	A0A1G4KPR7_KOMPC	2766	921	2766	0	12.3	12.15	9.96	24.7	16.9	13.08	8.9	10.91	13.23	16.95	18.75	18.54
B	LNP1		LNP1_1	0.569357	0.418614	0.000215238	0.00373612	0.142987	0.204136	0.927213	0.723077	Lunapark family member involved in ER network formation, localizes in S. cerevisiae to ER junctions and this localization is regulated by the yeast atlastin ortholog Sey1p, interacts with the reticulon protein Rtn1p, in S. cerevisiae induced in response to the DNA-damaging agent MMS	ER network formation protein	YHR192W	PAS_chr2-1_0884	F2QS29_KOMPC	858	285	858	0	60.14	64.47	60.67	81.98	83.18	57.78	79.63	75.59	56.1	119.1	115.86	109.88
B	RAD52		RAD52_1	0.11417	0.969878	0.0197272	0.0214164	0.494228	0.0120038	0.731813	0.719809	Protein that stimulates strand exchange by facilitating Rad51p binding to single-stranded DNA, anneals complementary single-stranded DNA, involved in the repair of double-strand breaks in DNA during vegetative growth and meiosis	DNA repair protein	YML032C	PAS_chr2-1_0153	F2QTV5_KOMPC	1224	407	1224	0	12.08	21.14	19.43	36.98	23.19	21.11	15.98	12.98	23.37	21.83	28.64	36.35
B	RRD1		RRD1_1	0.0727903	0.836808	0.0184565	0.0306301	0.594622	0.0699953	0.785616	0.715621	Peptidyl-prolyl cis/trans-isomerase, activator of the phosphotyrosyl phosphatase activity of PP2A, involved in G1 phase progression, microtubule dynamics, bud morphogenesis and DNA repair, required in S. cerevisiae for rapid reduction of Sgs1p levels in response to rapamycin, subunit of the Tap42p-Sit4p-Rrd1p complex, protein increases in abundance and relative distribution to the nucleus increas…	Peptidyl-prolyl cis/trans-isomerase	YIL153W	PAS_chr2-2_0484	F2QRE9_KOMPC	1101	366	1101	0	10.13	10.53	11.13	24.91	12.7	15.22	11.62	10.82	11.38	16.39	15.92	22.23
B	ILV6		ILV6_1	0.320295	0.490546	0.0850041	0.0158593	0.29152	-0.202499	0.505357	0.707856	Regulatory subunit of acetolactate synthase, which catalyzes the first step of branched-chain amino acid biosynthesis, enhances activity of the Ilv2p catalytic subunit, localizes in S. cerevisiae to mitochondria	Acetolactate synthase regulatory subunit	YCL009C	PAS_chr2-1_0864	F2QSL6_KOMPC	894	297	894	0	429.92	414.8	346.67	560.54	633.48	396.61	352.12	335.48	346.65	543.22	673.86	428.11
B	LSC2		LSC2_1	0.719111	0.991228	0.00797537	0.00822722	0.0956169	0.00292486	0.705273	0.702348	Beta subunit of succinyl-CoA ligase, which is a mitochondrial enzyme of the TCA cycle that catalyzes the nucleotide-dependent conversion of succinyl-CoA to succinate	Succinyl-CoA ligase, subunit beta	YGR244C	PAS_chr2-2_0407	F2QRT9_KOMPC	1239	412	1239	0	397.55	389.79	409.19	580.88	467.87	355.04	455.93	398.68	331.29	554.84	702.89	672.26
B	PFD1		PFD1_1	0.122245	0.720762	0.00643464	0.0174045	0.455881	0.107199	0.805471	0.698272	Subunit of heterohexameric prefoldin, which binds cytosolic chaperonin and transfers target proteins to it, involved in the biogenesis of actin and of alpha- and gamma-tubulin	Co-chaperone prefoldin complex subunit	YJL179W	PAS_chr2-2_0461	F2QQY5_KOMPC	360	119	407	1	62.76	47.91	49.89	98.16	69.56	72.15	48.95	53.68	67.87	95.05	95.38	85.45
B	CEG1		CEG1_1	0.777732	0.26984	0.135911	0.0094	-0.0756562	-0.298562	0.39966	0.698222	Guanylyltransferase involved in mRNA 5' capping, subunit of mRNA capping enzyme, which is a heterotetramer composed of two molecules of Ceg1p and a homodimer of Cet1p, the mRNA 5'-triphosphatase subunit, nuclear import of Ceg1p requires interaction with Cet1p, mammalian capping enzyme is a single bifunctional polypeptide, human homolog RNGTT can complement yeast ceg1 null mutant	mRNA capping enzyme subunit	YGL130W	PAS_chr2-1_0216	F2QTN8_KOMPC	1428	475	1428	0	35.94	35.61	28.89	45.96	33.61	25.13	24.01	35.96	20.89	45.96	42.04	41.93
B	UTR4		UTR4_1	0.444903	0.373673	0.0346576	0.00264944	0.176445	-0.207851	0.488765	0.696616	Protein with sequence similarity to 2,3-diketo-5-methylthiopentyl-1-phosphate enolase-phosphatases, involved in methionine salvage, found in both the cytoplasm and nucleus	Putative 2,3-diketo-5-methylthiopentyl-1-phosphate enolase-phosphatase	YEL038W	PAS_chr2-2_0446	F2QRX6_KOMPC	708	235	708	0	89.82	86.11	74.39	110.04	112	86	65.13	71.04	79.6	112.89	125.82	105.12
B	NBP35		NBP35_1	0.0241677	0.184133	4.46556e-05	0.00560288	0.571702	0.340476	1.03526	0.694782	Essential iron-sulfur cluster binding protein localized in S. cerevisiae in the cytoplasm, forms a complex with Cfd1p that is involved in iron-sulfur protein assembly in the cytosol, similar to P-loop NTPases	Iron-sulfur cluster-binding protein	YGL091C	PAS_chr2-2_0384	F2QRR9_KOMPC	966	321	966	0	25.12	38.79	31.03	59.58	47.31	45.54	39.99	41.65	39.15	56.53	59.41	73.97
B	BAG7		BAG7_1	0.214305	0.224494	4.5412e-05	0.00406261	0.302392	0.297263	0.991076	0.693814	Rho GTPase activating protein (RhoGAP), stimulates the intrinsic GTPase activity of Rho1p, which plays a role in actin cytoskeleton organization and control of cell wall synthesis, structurally and functionally related to Sac7p, Pichia pastoris has also the paralog SAC7	GTPase-activating protein	YOR134W	PAS_chr2-1_0117	F2QTY8_KOMPC	1509	502	1509	0	33.45	37.84	33.85	65.35	39.69	37.3	43.19	47.01	37.67	75.33	56.33	73.55
B	SAD1		SAD1_1	0.0240692	0.907364	0.0102396	0.0138912	0.6352	0.0334185	0.727193	0.693774	Conserved zinc-finger domain protein involved in pre-mRNA splicing, required for assembly of U4 snRNA into the U4/U6 particle	Pre-mRNA splicing factor	YFR005C	PAS_chr2-2_0340	F2QRM6_KOMPC	1281	426	1281	0	12.85	22.98	18	42.56	27.2	21.04	15.64	19.22	19.36	21.77	33.74	31.63
B	RTS2		RTS2_1	0.189443	0.451217	0.00615542	0.045708	0.460138	0.267487	0.960134	0.692647	Basic zinc-finger protein, similar to human and mouse Kin17 proteins which are chromatin-associated proteins involved in UV response and DNA replication	Zinc finger protein	YOR077W	PAS_chr2-1_0465	F2QSY5_KOMPC	768	255	768	0	15.62	18.2	19.28	37.91	17.66	25.09	14.15	17.23	32.61	21.36	26.57	57.5
B	SRP102		SRP102_1	0.0177871	0.508204	0.0390323	0.00634331	0.597264	-0.169406	0.523105	0.692512	Signal recognition particle (SRP) receptor beta subunit, involved in SRP-dependent protein targeting, anchors the alpha subunit, Srp101p to the ER membrane	Signal recognition particle receptor subunit beta	YKL154W		A0A1G4KPV6_KOMPC	732	243	732	0	52.96	60.94	72.11	146.2	94.64	69.82	59.36	43.03	63.07	81.01	87.58	96.48
B	TUM1		TUM1_1	0.043425	0.461273	0.000226436	0.00308449	0.469622	0.172777	0.858147	0.68537	Rhodanese domain sulfur transferase, accepts persulfite from Nfs1p and transfers it to Uba4p in the pathway for 2-thiolation of the wobble uridine base of tRNAs, also stimulates sulfur transfer by Nfs1p, may be mitochondrially localized in S. cerevisiae	Rhodanese-domain sulfurtransferase	YOR251C	PAS_chr2-1_0698	F2QS90_KOMPC	936	311	936	0	50.36	69.9	61.06	98.52	107.9	65.2	74.8	59.39	67.95	93.9	102.35	127.93
B	MAP2		MAP2_1	0.927222	0.354873	0.098809	0.00998063	0.0242386	-0.246059	0.438093	0.684152	Methionine aminopeptidase, catalyzes the cotranslational removal of N-terminal methionine from nascent polypeptides, function is partially redundant with that of Map1p	Methionine aminopeptidase	YBL091C	PAS_chr2-2_0159	F2QR33_KOMPC	1347	448	1347	0	148.46	183.9	155.58	226.24	169.63	145.35	132.26	111.82	165.44	182.53	226.74	242.38
B	GSF2		GSF2_1	0.388354	0.222514	0.0418291	0.00112684	0.180777	-0.257052	0.427005	0.684057	Endoplasmic reticulum (ER) localized integral membrane protein in S. cerevisiae, may promote secretion of certain hexose transporters, including Gal2p, involved in glucose-dependent repression	Glucose-dependent repression protein	YML048W	PAS_chr2-1_0342	F2QTB1_KOMPC	1185	394	1185	0	90.15	183.2	156.78	202.5	163.59	157.8	119.58	94.05	139.98	158.23	170	239.37
B	LIA1		LIA1_1	0.474273	0.565246	0.0269336	0.00526873	0.174438	-0.141104	0.539771	0.680875	Deoxyhypusine hydroxylase, HEAT-repeat containing metalloenzyme that catalyzes hypusine formation, binds to and is required for the modification of Hyp2p (eIF5A), the S. cerevisiae protein complements S. pombe mmd1 mutants defective in mitochondrial positioning, protein abundance increases in response to DNA replication stress	Deoxyhypusine hydroxylase	YJR070C	PAS_chr2-1_0553	F2QSP4_KOMPC	951	316	951	0	83.29	74.42	109.61	105.1	116.73	108.37	67.78	94.36	80.44	145.41	128.51	105.92
B	BPT1		BPT1_1	0.706976	2.61083e-05	0.241102	0.00239767	-0.0829128	-0.936808	-0.259584	0.677224	ABC type transmembrane transporter of MRP/CFTR family, found in vacuolar membrane, involved in the transport of unconjugated bilirubin and in heavy metal detoxification via glutathione conjugates, along with Ycf1p	ABC type transmembrane transporter	YLL015W	PAS_chr1-4_0562	F2QQ04_KOMPC	4644	1547	4644	0	29.25	41.62	39.74	29.75	40.31	42.16	18.3	15.5	23.5	29.73	26.94	34.05
B	CBF1		CBF1_1	0.736563	0.447944	0.0501897	0.00649891	-0.0836265	-0.190505	0.486105	0.676609	Basic helix-loop-helix (bHLH) protein, forms homodimer to bind E-box consensus sequence CACGTG present at MET gene promoters and centromere DNA element I (CDEI), affects nucleosome positioning at this motif, associates with other transcription factors such as Met4p and Isw1p to mediate transcriptional activation or repression, associates with kinetochore proteins, required for chromosome segregat…	Transcriptional regulator	YJR060W	PAS_chr1-4_0407	F2QPJ7_KOMPC	828	275	828	0	43.79	54.23	53.49	62.8	40.83	52.28	41.69	39	51.01	65.96	65.54	80.5
B	DUT1		DUT1_1	0.107234	0.649	0.00168199	0.00713325	0.401589	0.114121	0.783631	0.669511	Deoxyuridine triphosphate diphosphatase (dUTPase), catalyzes hydrolysis of dUTP to dUMP and PPi, thereby preventing incorporation of uracil into DNA during replication, critical for the maintenance of genetic stability, also has diphosphatase activity on deoxyinosine triphosphate	Deoxyuridine triphosphate diphosphatase	YBR252W	PAS_chr2-1_0478	F2QSX1_KOMPC	468	155	468	0	171.04	160.13	156.35	317.13	239.88	152.18	181.06	175.91	169.22	274.95	267.81	286.26
B	ABP1		ABP1_1	0.356825	0.18471	0.315649	0.0197991	-0.263174	-0.379274	0.28656	0.665835	Actin-binding protein of the cortical actin cytoskeleton, important for activation of the Arp2/3 complex that plays a key role actin in cytoskeleton organization, phosphorylation within its PRR (Proline-Rich Region), mediated by Cdc28p and Pho85p, protects Abp1p from proteolysis mediated by its own PEST sequences	Actin-binding protein	YCR088W	PAS_chr2-2_0320	F2QRK6_KOMPC	1644	547	1644	0	228.87	212.18	155.15	222.73	172.11	152.98	151.54	147.33	160.5	214.14	245.22	264.59
B	PRY2		PRY2_1	0.345123	0.394762	0.0939853	0.0114701	0.245927	-0.223687	0.43724	0.660927	Sterol binding protein involved in the export of acetylated sterols, secreted glycoprotein and member of the CAP protein superfamily (cysteine-rich secretory proteins (CRISP), antigen 5, and pathogenesis related 1 proteins), sterol export function is redundant with that of PRY1, may be involved in detoxification of hydrophobic compounds, Pichia pastoris does not have the paralog PRY1	Sterol-binding protein	YKR013W	PAS_chr1-4_0164	F2QNB4_KOMPC	888	295	888	0	66.9	88.08	66.55	122.6	106.92	55.51	63.07	52.47	72.59	75.49	116	102.63
B	SPE2		SPE2_1	0.0756422	0.428781	0.200341	0.0382181	0.558096	-0.249569	0.402931	0.6525	S-adenosylmethionine decarboxylase, required for the biosynthesis of spermidine and spermine, cells lacking Spe2p require spermine or spermidine for growth in the presence of oxygen but not when grown anaerobically	S-adenosylmethionine decarboxylase	YOL052C	PAS_chr2-1_0202	F2QTQ4_KOMPC	1161	386	1161	0	57.9	138.06	147.79	213.2	145.22	184.27	64.67	62.02	162.65	109.42	157.18	175.94
B	NAT2		NAT2_1	0.972583	0.858342	0.0484435	0.0313087	-0.0103963	-0.0541044	0.596675	0.650779	Protein with an apparent role in acetylation of N-terminal methionine residues	N-terminal acetyltransferase	YGR147C	PAS_chr2-2_0278	F2QRF7_KOMPC	651	216	651	0	155.52	186.38	181.74	219.71	192.32	154.23	187.64	165.5	144.66	311.79	217.61	240.09
B	OCA2		OCA2_1	0.718542	0.938929	0.0295917	0.0240615	-0.103598	-0.0221285	0.623562	0.64569	Protein of unknown function, similar to predicted tyrosine phosphatases Oca1p and Siw14p, in S. cerevisiae green fluorescent protein (GFP)-fusion protein localizes to the cytoplasm and OCA2 is not an essential gene	Putative tyrosine phosphatase	YNL056W	PAS_chr2-2_0393	F2QRS5_KOMPC	624	207	624	0	70.62	64.81	59.12	87.64	63.54	48.12	66.93	68.72	55.1	91.65	115.05	87.2
B	BMH2		BMH2_1	0.560072	0.749555	0.0125695	0.0295007	0.172495	0.0945205	0.738735	0.644214	Pichia pastoris 14-3-3 protein regulates transcriptional activity of the methanol inducible transcription factor Mxr1 by direct interaction, Pichia pastoris does not have the paralog BMH1	Post-transcriptional level proteome regulator	YDR099W	PAS_chr2-1_0809	F2QU02_KOMPC	774	257	774	0	1159.26	1144.58	1041.33	1594.47	1555.32	971.94	1290.64	1098.54	1171.52	1825.09	1984.47	1656.31
B	CUE5		CUE5_1	0.550359	0.886015	0.00219133	0.00133021	0.118986	-0.0286738	0.610188	0.638862	Ubiquitin-binding protein, contains a CUE domain that binds ubiquitin, which may facilitate intramolecular monoubiquitination, in S. cerevisiae the green fluorescent protein (GFP)-fusion protein localizes to the cytoplasm in a punctate pattern, Pichia pastoris does not have the paralog DON1	Ubiquitin-binding protein	YOR042W	PAS_chr2-2_0292	F2QRH5_KOMPC	1029	342	1029	0	133.9	179.47	152.24	226.98	168.31	154.85	168.92	126.31	156.19	213.65	212.57	273.89
B	CYC3		CYC3_1	0.71686	0.436049	0.0439629	0.00518806	0.0823627	-0.177699	0.457735	0.635434	Cytochrome c heme lyase (holocytochrome c synthase), attaches heme to apo-cytochrome c (Cyc1p or Cyc7p) in the mitochondrial intermembrane space, human ortholog may have a role in microphthalmia with linear skin defects (MLS)	Cytochrome c heme lyase	YAL039C	PAS_chr2-2_0293	F2QRH7_KOMPC	831	276	831	0	155.4	183.94	154.64	237.12	184.31	148.72	134.79	141.44	156.91	203.07	206.88	259.34
B	KIP3-2		KIP3-2_1	0.183461	0.971831	0.0172339	0.0154455	0.348921	-0.00935672	0.626017	0.635374	Kinesin-related motor protein involved in mitotic spindle positioning	Kinesin-related motor protein (isoform 2)	YGL216W	PAS_chr2-1_0247	F2QTK6_KOMPC	1788	595	1788	0	27.61	26.45	20.77	51.57	31.04	22.49	23.9	21.02	29.39	28.71	40.29	46.16
B	CCT7		CCT7_1	0.678894	0.143194	0.586537	0.0446299	0.130744	-0.463264	0.171878	0.635142	Subunit of the cytosolic chaperonin Cct ring complex, related to Tcp1p, required for the assembly of actin and tubulins in vivo, S. cerevisiae mutant has increased aneuploidy tolerance	Chaperonin Cct ring complex subunit eta	YJL111W	PAS_chr2-1_0079	F2QU28_KOMPC	1641	546	1641	0	144.81	185.93	171.78	262.72	158.44	181.35	101.07	91.46	173.89	144.54	170.31	251.07
B	PKE1		PKE1_1	0.811521	0.952015	0.00270328	0.00218161	0.0493357	-0.0125153	0.620062	0.632578	Putative polyketide cylcases/dehydrases	Putative polyketide cyclase	NA		A0A1G4KPM7_KOMPC	429	142	429	0	214.55	243.31	216.39	327.92	232.02	203.45	234.09	213.5	215.8	347.47	317.35	352
B	TRP2		TRP2_1	0.839876	0.00133687	0.803757	0.00306142	0.0427403	-0.685074	-0.0527605	0.632314	Anthranilate synthase, catalyzes the initial step of tryptophan biosynthesis, forms multifunctional hetero-oligomeric anthranilate synthase:indole-3-glycerol phosphate synthase enzyme complex with Trp3p	Anthranilate synthase	YER090W	PAS_chr2-1_0158	F2QTV1_PICP7	1617	538	1617	0	76.76	109.06	100.41	132.37	98.59	89.82	51.21	46.17	79.27	80.45	88.5	102.49
B	AIM45		AIM45_1	0.250538	0.777001	0.0138371	0.0293356	0.3329	0.0821545	0.713226	0.631072	Putative ortholog of mammalian electron transfer flavoprotein complex subunit ETF-alpha, interacts with frataxin, Yfh1p, S. cerevisiae null mutant displays elevated frequency of mitochondrial genome loss, may have a role in oxidative stress response	Putative electron transfer flavoprotein complex subunit ETF-alpha	YPR004C	PAS_chr2-2_0334	F2QRM0_KOMPC	993	330	993	0	257.57	267.73	286.81	405.69	431.84	275.36	305.35	264.72	285.13	434.54	479.98	383.93
B	ACPM1		ACPM1_1	0.597848	0.483099	0.115332	0.0228271	0.145528	-0.193698	0.434517	0.628215	ACPM1 (SDAP1) subunit of mitochondrial NADH:ubiquinone oxidoreductase (complex I) of Pichia pastoris	Mitochondrial NADH:ubiquinone oxidoreductase (complex I) subunit ACPM1	NA		F2QSJ4_KOMPC	417	138	417	0	1018.67	1124.63	906.76	1464.02	1349.1	867.02	950.01	788.43	916.61	1286.01	1521.84	1215.68
B	MCD4		MCD4_1	0.812114	0.00272967	0.988331	0.00284603	-0.0494189	-0.628332	-0.00304961	0.625282	Protein involved in glycosylphosphatidylinositol (GPI) anchor synthesis, multimembrane-spanning protein that localizes in S. cerevisiae to the endoplasmic reticulum, highly conserved among eukaryotes	Glycosylphosphatidylinositol (GPI) anchor synthesis protein	YKL165C	PAS_chr2-2_0076	F2QQV1_KOMPC	3123	1040	3123	0	44.74	52.56	52.81	57.82	55.39	45.07	32	31.36	33.5	50.96	43.06	53.81
B	CHS3		CHS3_1	0.862939	0.0161985	0.892813	0.0232038	0.0473613	-0.661175	-0.0370005	0.624175	Chitin synthase III, catalyzes the transfer of N-acetylglucosamine (GlcNAc) to chitin, required for synthesis of the majority of cell wall chitin, the chitin ring during bud emergence, and spore wall chitosan	Chitin synthase III	YBR023C	PAS_chr2-1_0065	F2QU42_KOMPC	3567	1188	3567	0	96.65	113.55	100.77	107.56	123.49	116.9	50.22	67.46	78.55	101.39	99.09	95.57
B	NEM1		NEM1_1	0.00907808	0.2262	9.71646e-05	0.00690101	0.60648	0.284812	0.908083	0.623271	Probable catalytic subunit of Nem1p-Spo7p phosphatase holoenzyme, regulates nuclear growth by controlling phospholipid biosynthesis, required for normal nuclear envelope morphology and sporulation, homolog of the human protein Dullard	Putative NEM1-SPO7 phosphatase holoenzyme catalytic subunit	YHR004C	PAS_chr2-1_0248	F2QTK5_KOMPC	1290	429	1290	0	23.13	33.66	27.84	58.44	36.23	45.14	40.24	28.73	33.03	46.69	41.88	68.08
B	STO100		STO100_1	0.0114445	0.0419623	7.8783e-06	0.0142112	0.650108	0.526959	1.14841	0.621446	Putative stomatin family protein, similar to Scheffersomyces stipitis STM1 but not related to S. cerevisiae STM1	Putative stomatin-like protein	NA	PAS_chr2-2_0394	F2QRS6_KOMPC	987	328	987	0	31.08	28.32	35.04	61.89	49.47	52.07	60.66	36.74	38.81	68.63	46.46	96.36
B	SPT14		SPT14_1	0.243292	0.593283	0.0263679	0.00577165	0.261239	-0.121329	0.498938	0.620267	UDP-glycosyltransferase subunit of the GPI-GnT complex, UDP-GlcNAc-binding and catalytic subunit of the enzyme that mediates the first step in glycosylphosphatidylinositol (GPI) biosynthesis, mutations in S. cerevisiae cause defects in transcription and in biogenesis of cell wall proteins	Glycosylphosphatidylinositol (GPI) biosynthesis protein	YPL175W	PAS_chr2-1_0303	F2QTF0_KOMPC	1311	436	1311	0	35.95	39.92	32.03	54.42	45.36	39.41	31.67	30.29	35.21	41.66	44.51	62.2
B	SAK1		SAK1_1	0.241651	0.184727	0.110478	0.0034573	0.246889	-0.281259	0.337156	0.618414	Upstream serine/threonine kinase for the SNF1 complex, partially redundant with Elm1p and Tos3p, members of this family have functional orthology with LKB1, a mammalian kinase associated with Peutz-Jeghers cancer-susceptibility syndrome, Pichia pastoris does not have the paralog TOS3	SNF1 complex upstream serine/threonine kinase	YER129W	PAS_chr2-1_0639	F2QSF0_KOMPC	2838	945	2838	0	53.27	69.05	62.64	95.4	78.45	64.85	38.02	53.91	59.27	71.36	84.01	72.32
B	MTG2		MTG2_1	0.799226	0.33413	0.108473	0.0100354	0.0608007	-0.23375	0.384494	0.618245	Putative GTPase, member of the Obg family, peripheral protein of the mitochondrial inner membrane that associates with the large ribosomal subunit, required for mitochondrial translation, possibly via a role in ribosome assembly	Putative GTPase	YHR168W	PAS_chr2-1_0832	F2QT75_KOMPC	1608	535	1608	0	31.4	29.41	27.7	41.86	29.72	29.61	16.66	27.33	31	31.48	40.17	42.89
B	CYK3		CYK3_1	0.0355472	0.774967	0.00320628	0.00771097	0.486966	0.0665739	0.683693	0.617119	SH3-domain protein located in S. cerevisiae in the bud neck and cytokinetic actin ring, in S. cerevisiae relocalizes from bud neck to nucleus upon DNA replication stress, activates the chitin synthase activity of Chs2p during cytokinesis, suppressor of growth and cytokinesis defects of chs2 phospho-mutants	SH3 domain-containing protein	YDL117W	PAS_chr2-2_0451	F2QQQ8_KOMPC	2547	848	2547	0	43.36	50.09	40.16	79.55	73.9	50.17	53.17	41.57	43.72	66.62	72.31	71.43
B	AZF1		AZF1_1	0.631121	0.255695	0.117139	0.00680346	0.108642	-0.25977	0.355361	0.615131	Zinc-finger transcription factor, in the presence of glucose, activates transcription of genes involved in growth and carbon metabolism, in nonfermentable carbon sources, activates transcription of genes involved in maintenance of cell wall integrity, in S. cerevisiae relocalizes to the cytosol in response to hypoxia	Transcription factor	YOR113W	PAS_chr4_0202	F2QZY2_KOMPC	2346	781	2346	0	29.72	32.96	30.52	45.26	33.98	30.48	22.43	24.03	30.46	35.87	37.66	44.06
B	AYR1		AYR1_1	0.546228	0.354418	0.0822052	0.00764291	0.13833	-0.214625	0.3994	0.614025	Bifunctional triacylglycerol lipase and 1-acyl DHAP reductase, NADPH-dependent 1-acyl dihydroxyacetone phosphate reductase involved in phosphatidic acid biosynthesis, lipid droplet triacylglycerol lipase involved in the mobilization of non-polar lipids, found in S. cerevisiae in lipid particles, the endoplasmic reticulum and the mitochondrial outer membrane, required for spore germination, role i…	NADPH-dependent 1-acyl dihydroxyacetone phosphate reductase	YIL124W	PAS_chr2-2_0063	A0A1G4KPN4_KOMPC	879	292	879	0	64.1	70.71	74.96	103.76	87.12	62.6	61.79	49.09	69.56	74.13	97.52	103.3
B	HCH1		HCH1_1	0.661561	0.263676	0.332574	0.0368925	-0.12681	-0.32414	0.280708	0.604848	Heat shock protein regulator, binds to Hsp90p and may stimulate ATPase activity, originally identified as a high-copy number suppressor of a HSP90 loss-of-function mutation, in S. cerevisiae the GFP-fusion protein localizes to the cytoplasm and nucleus and protein abundance increases in response to DNA replication stress	Heat shock protein regulator	YNL281W	PAS_chr3_0170	F2QX77_KOMPC	450	149	503	1	921.04	820.77	666.6	925.88	856.01	644.55	662	610.61	656.76	793.77	1138.65	971.79
B	FKS3		FKS3_1	0.977148	0.00560854	0.615309	0.0231416	-0.00745782	-0.736629	-0.132017	0.604611	Protein involved in spore wall assembly, has similarity to 1,3-beta-D-glucan synthase catalytic subunits Fks1p and Gsc2p, in S. cerevisiae the authentic, non-tagged protein is detected in highly purified mitochondria in high-throughput studies	Spore wall assembly-associated protein	YMR306W	PAS_chr1-3_0225	F2QNF7_KOMPC	5196	1731	5196	0	6.23	11.56	8.97	10.49	11.69	6.34	4.46	4.69	6.62	8.75	7.26	7.54
B	CAB2		CAB2_1	0.475379	0.161393	0.146087	0.0042856	0.149568	-0.296228	0.305432	0.60166	Subunit of the CoA-Synthesizing Protein Complex (CoA-SPC), subunits of this complex are: Cab2p, Cab3p, Cab4p, Cab5p, Sis2p and Vhs3p, probable phosphopantothenoylcysteine synthetase (PPCS), which catalyzes the second step of coenzyme A biosynthesis from pantothenate, S. cerevisiae null mutant lethality is complemented by human homolog PPCS and by E. coli coaBC (encoding a bifunctional enzyme with…	Putative phosphopantothenoylcysteine synthetase	YIL083C	PAS_chr2-2_0204	F2QR82_KOMPC	1047	348	1047	0	82.32	103.96	99.21	131.95	112.81	100.43	62.02	80.91	88.19	119.32	113.29	113.27
B	UBA3		UBA3_1	0.078732	0.584525	0.00185501	0.0100913	0.411635	0.129177	0.729925	0.600749	Protein that acts together with Ula1p to activate Rub1p before its conjugation to proteins (neddylation), which may play a role in protein degradation, in S. cerevisiae the GFP-fusion protein localizes to the cytoplasm in a punctate pattern	RUB1 activation-associated protein	YPR066W	PAS_chr2-1_0152	F2QTV6_KOMPC	987	328	987	0	50.3	53.63	56.8	93.26	75.48	65.93	52.34	43.72	79.37	70.53	94.15	100.54
B	APE3		APE3_1	0.289544	0.0545937	0.896885	0.0400658	0.306275	-0.562005	0.037669	0.599674	Vacuolar aminopeptidase Y, processed to mature form by Prb1p	Aminopeptidase Y	YBR286W	PAS_chr1-4_0611	F2QQ58_KOMPC	1530	509	1530	0	27.53	52.67	58.29	46.52	54.15	82.42	32.5	16.44	44.3	42.28	38.61	58.81
B	HSF1		HSF1_1	0.209424	0.530586	0.113234	0.0268552	0.337443	-0.170401	0.427327	0.597729	Trimeric heat shock transcription factor, activates in S. cerevisiae multiple genes in response to highly diverse stresses, including hyperthermia, recognizes variable heat shock elements (HSEs) consisting of inverted NGAAN repeats, monitors translational status of cell at the ribosome through an RQC (Ribosomal Quality Control)-mediated translation-stress signal, posttranslationally regulated	Heat shock transcription factor	YGL073W	PAS_chr2-1_0026	F2QU77_KOMPC	1611	536	1611	0	23.03	42.83	31.03	60.58	34.2	37.79	22.33	21.03	41.84	29.24	37.41	62.93
B	GPI19		GPI19_1	0.807575	0.230873	0.351864	0.0328996	0.0669093	-0.337592	0.257621	0.595212	Subunit of GPI-GlcNAc transferase involved in synthesis of N-acetylglucosaminyl phosphatidylinositol (GlcNAc-PI), which is the first intermediate in glycosylphosphatidylinositol (GPI) anchor synthesis, shares similarity with mammalian PIG-P	GPI-GlcNAc transferase subunit	YDR437W		A0A1G4KPV4_KOMPC	669	222	669	0	25.01	36.01	30.11	45.02	29.63	29.02	25.62	17.81	27.16	27.68	41.27	38.32
B	SNF4		SNF4_1	0.235064	0.654499	0.0388602	0.0118993	0.280489	-0.106258	0.488614	0.594872	Activating gamma subunit of the AMP-activated Snf1p kinase complex, additional subunits of the complex are Snf1p and a Sip1p/Sip2p/Gal83p family member, activates glucose-repressed genes, represses glucose-induced genes, role in sporulation, and peroxisome biogenesis, in S. cerevisiae protein abundance increases in response to DNA replication stress	5'-AMP-activated protein kinase subunit	YGL115W	PAS_chr2-1_0608	F2QSI5_KOMPC	975	324	975	0	119.58	140.61	111.27	222.12	161.16	110.14	120.09	96.38	126.69	172.36	158.6	180.49
B	DOM34		DOM34_1	0.270545	0.832312	0.00355089	0.00672939	0.241158	0.0467333	0.638669	0.591936	Protein that facilitates ribosomal subunit dissociation, acts when translation is stalled, with binding partner Hbs1p, required for RNA cleavage in no-go decay, but reports conflict on endonuclease activity, Pelota ortholog, protein abundance in S. cerevisiae increases in response to DNA replication stress, Pichia pastoris does not have the paralog YCL001W-B	Ribosomal subunit dissociation protein	YNL001W	PAS_chr2-1_0730	F2QS55_KOMPC	1134	377	1134	0	53.86	62.41	49.44	90.37	61.83	60.59	52.16	57.66	59.33	75.23	90.62	86.34
B	VAN1		VAN1_1	0.231202	0.738142	0.0137615	0.00507258	0.252217	-0.0711076	0.520072	0.591179	Component of the mannan polymerase I, which contains Van1p and Mnn9p and is involved in the first steps of mannan synthesis, S. cerevisiae mutants are vanadate-resistant	Mannan polymerase I complex subunit	YML115C	PAS_chr2-1_0772	F2QS09_KOMPC	1365	454	1420	1	52.1	52.29	55.92	69.16	75.06	64.76	52.17	51.97	49.29	75.04	70.19	82.88
B	RRM100		RRM100_1	0.165692	0.762102	0.0115023	0.0252648	0.365554	0.0815611	0.66929	0.587726	Putative RNA recognition motif domain-containing protein	Putative splicing factor	NA	PAS_chr2-1_0187	F2QTR8_KOMPC	729	242	783	1	17.15	23.97	26.86	40.23	28.79	30.14	20.12	20.97	30.86	29.14	37.07	44.51
B	POL31		POL31_1	0.901444	0.394238	0.16707	0.0252965	0.0322317	-0.224283	0.360337	0.58462	Subunit of DNA polymerase delta (polymerase III), essential for cell viability, involved in DNA replication and DNA repair, in S. cerevisiae relocalizes to the cytosol in response to hypoxia	DNA polymerase delta subunit	YJR006W	PAS_chr2-1_0395	A0A1G4KQ00_KOMPC	1386	461	1386	0	27.57	32.83	29.94	41.89	31.92	27.1	24.91	21.39	29.85	31.12	34.82	48.45
B	YEH2		YEH2_1	0.409175	0.814271	0.0768286	0.0446863	0.238123	-0.0684075	0.511554	0.579961	Steryl ester hydrolase, catalyzes steryl ester hydrolysis at the plasma membrane, involved in sterol metabolism, Pichia pastoris does not have the paralog YEH1	Steryl ester hydrolase	YLR020C	PAS_chr2-1_0409	A0A1G4KQ14_KOMPC	1188	395	1188	0	22.77	45.81	33.81	65.16	39.87	25.63	35.97	26.96	32.45	46.96	45.27	48.73
B	RIB1		RIB1_1	0.642113	0.661373	0.0574017	0.0192576	0.113898	-0.107932	0.466091	0.574023	GTP cyclohydrolase II, catalyzes the first step of the riboflavin biosynthesis pathway	GTP cyclohydrolase	YBL033C	PAS_chr2-1_0736	F2QS49_KOMPC	1044	347	1044	0	64.92	99.7	93.68	138.13	71.36	95.91	80.01	61.61	95.97	89.35	96.6	171.1
B	OST2		OST2_1	0.00537351	0.00439324	0.587803	0.0209192	-0.684996	-0.7064	-0.133221	0.573179	Epsilon subunit of the oligosaccharyltransferase complex of the ER lumen, which catalyzes asparagine-linked glycosylation of newly synthesized proteins	ER oligosaccharyltransferase complex subunit epsilon	YOR103C		A0A1G4KPR6_KOMPC	408	135	408	0	181.84	128.28	178.45	114.24	125.3	96.18	107.69	93.43	101.42	152.81	154.19	135.4
B	AVT6		AVT6_1	0.0308801	0.111315	0.000135101	0.0255589	0.55793	0.413784	0.9869	0.573116	Vacuolar aspartate and glutamate exporter, member of a family of seven genes (AVT1-7) related to vesicular GABA-glycine transporters, involved in S. cerevisiae in compartmentalizing acidic amino acids in response to nitrogen starvation, Pichia pastoris has also the paralog AVT5	Aspartate and glutamate transporter	YER119C	PAS_chr2-2_0160	F2QR35_KOMPC	1422	473	1473	1	33.74	38.69	34.65	67.69	67.06	36.63	53.65	44.31	43.17	71.53	73.28	61.65
B	FBP26		FBP26_1	0.483972	0.417356	0.00558784	0.0492476	0.205272	0.239074	0.811503	0.572429	Fructose-2,6-bisphosphatase, required for glucose metabolism, protein abundance in S. cerevisiae increases in response to DNA replication stress	Fructose-2,6-bisphosphatase	YJL155C	PAS_chr2-1_0110	F2QTZ5_KOMPC	1350	449	1350	0	23.14	29.74	23.1	43.88	25.97	25.76	33.44	21.37	33.92	30.73	34.68	68.73
B	RDS2		RDS2_1	0.0148148	0.421832	0.00219872	0.0233209	0.615263	0.205444	0.776198	0.570754	Transcription factor involved in regulating gluconeogenesis and glyoxylate cycle genes, member of the zinc cluster family of proteins, confers resistance to ketoconazole	Transcription factor	YPL133C	PAS_chr2-1_0225	F2QTM9_KOMPC	1539	512	1539	0	17.22	23.96	24.29	48	28.88	33.3	21.96	21.16	31.99	29.09	30.74	52.55
B	EGD2		EGD2_1	0.792034	0.102598	0.63754	0.0354078	-0.0712391	-0.44135	0.127319	0.568668	Alpha subunit of the heteromeric nascent polypeptide-associated complex (NAC) involved in protein sorting and translocation, associated with cytoplasmic ribosomes	Nascent polypeptide-associated complex subunit alpha	YHR193C	PAS_chr2-1_0755	F2QS28_KOMPC	609	202	609	0	1478.38	1246.17	1453.18	1423.56	1652.91	1272.65	959.3	871.95	1285.3	1408.21	1634.63	1468.74
B	DSE4		DSE4_1	0.583458	0.214883	0.385678	0.0350224	0.146583	-0.332189	0.232053	0.564242	Daughter cell-specific secreted protein with similarity to glucanases, degrades cell wall from the daughter side causing daughter to separate from mother	Putative glucanase	YNR067C	PAS_chr1-1_0130	F2QME5_KOMPC	3054	1017	3054	0	71.33	129.12	117.21	149.43	120.12	109.24	73.36	76.62	98.58	96.09	122.81	147.31
B	RNA14		RNA14_1	0.334138	0.268044	0.165186	0.0124941	0.215981	-0.250125	0.311425	0.56155	Component of the cleavage and polyadenylation factor I (CF I), CF 1, composed of the CF 1A complex (Rna14p, Rna15p, Clp1p, Pcf11p) and Hrp1, is involved in cleavage and polyadenylation of mRNA 3' ends, bridges interaction between Rna15p and Hrp1p in the CF I complex, mutant displays reduced transcription elongation in the G-less-based run-on (GLRO) assay, in S. cerevisiae required for gene loopin…	Cleavage and polyadenylation factor component	YMR061W	PAS_chr2-1_0232	A0A1G4KQ09_KOMPC	1947	648	1947	0	33.09	51.32	43.57	68.36	46.84	46.26	32.49	28.28	45.66	37.2	49.58	71.02
B	STE6-3		STE6-3_1	0.213443	0.83214	0.068733	0.0420877	0.343372	-0.0585881	0.502585	0.561174	Plasma membrane ATP-binding cassette (ABC) transporter required for the export of a-factor, catalyzes ATP hydrolysis coupled to a-factor transport, contains 12 transmembrane domains and two ATP binding domains, expressed in S. cerevisiae only in MATa cells	a-factor transporter (isoform 3)	YKL209C	PAS_chr2-1_0050	F2QU54_KOMPC	3870	1289	3870	0	55.57	85.3	88.2	107.96	103.58	101.83	61.13	69.43	87.34	117.37	98.46	97.36
B	WHI2		WHI2_1	0.0813988	0.943498	0.0221573	0.0262782	0.437305	0.0180005	0.576351	0.558351	Protein required, with binding partner Psr1p, for full activation of the general stress response, possibly through Msn2p dephosphorylation, regulates growth during the diauxic shift, negative regulator in S. cerevisiae of G1 cyclin expression	General stress response protein	YOR043W	PAS_chr2-1_0559	F2QSN8_KOMPC	957	318	957	0	38.18	50.65	44.25	96.36	49.5	51.8	49.19	41.21	42.85	50.45	54.44	93.5
B	NIK100		NIK100_1	0.203262	0.340172	0.000502168	0.0114452	0.279579	0.210121	0.764575	0.554454	Putative histidine kinase involved in a two-component signaling pathway present in both non-pathogenic and pathogenic fungi, homolog of Candida albicans NIK1 in Candida albicans, but not related to S. cerevisiae NIK1	Putative histidine kinase	NA	PAS_chr2-1_0162	F2QTU7_KOMPC	3342	1113	3342	0	44.4	53.39	43.5	85.55	51.51	51.06	57.5	50.85	53.38	61.3	69.91	109.52
B	PPX1		PPX1_1	0.22686	0.820215	0.0113641	0.020873	0.290179	0.0551341	0.609026	0.553891	Exopolyphosphatase, hydrolyzes inorganic polyphosphate (poly P) into Pi residues, located in S. cerevisiae in the cytosol, plasma membrane, and mitochondrial matrix	Exopolyphosphatase	YHR201C	PAS_chr2-1_0101	F2QU06_KOMPC	1047	348	1047	0	37.83	41.18	45.55	70.72	54.01	42.95	38.04	32.62	58.75	52.38	55.27	82.78
B	UPC2		UPC2_1	0.0212707	0.117502	0.000128331	0.0227748	0.564208	0.386979	0.939315	0.552335	Sterol regulatory element binding protein, induces transcription of sterol biosynthetic genes and of DAN/TIR gene products, relocates in S. cerevisiae from intracellular membranes to perinuclear foci on sterol depletion, Pichia pastoris does not have the paralog ECM22	Sterol regulatory element-binding protein	YDR213W	PAS_chr2-1_0114	F2QTZ1_KOMPC	1359	452	1359	0	20.93	27.57	28.57	57.33	31.32	36.79	33.57	37.98	28.82	41.56	52.47	52.09
B	MID1		MID1_1	0.258177	0.461203	0.00401133	0.031915	0.289681	0.189802	0.737299	0.547497	N-glycosylated integral membrane protein of the ER membrane and plasma membrane, functions as a stretch-activated Ca2+-permeable cation channel required for Ca2+ influx stimulated by pheromone, interacts with Cch1p, forms an oligomer	Ca(2+)-permeable cation channel	YNL291C	PAS_chr2-1_0068	F2QU39_KOMPC	1770	589	1770	0	25.53	38.31	32.43	52	49.04	26.11	38.6	33.05	36.49	57.34	50.06	47.66
B	DJP1		DJP1_1	0.246903	0.300309	0.00056832	0.0154956	0.262218	0.236297	0.779957	0.54366	Cytosolic J-domain-containing protein, required for peroxisomal protein import and involved in peroxisome assembly, homologous to E. coli DnaJ	DnaJ-like protein	YIR004W	PAS_chr2-2_0085	F2QQW1_KOMPC	1425	474	1425	0	25.44	34.64	32.78	45.94	40.27	36.06	27.61	38.27	42.82	45.07	48.7	64.53
B	SSY5		SSY5_1	0.00844804	0.527175	0.0022091	0.0148556	0.587678	0.142777	0.685861	0.543083	Serine protease of SPS plasma membrane amino acid sensor system (Ssy1p-Ptr3p-Ssy5p), contains an inhibitory domain that dissociates in S. cerevisiae in response to extracellular amino acids, freeing a catalytic domain to activate transcription factor Stp1p	SPS plasma membrane amino acid sensor system component	YJL156C	PAS_chr2-1_0707	F2QS81_KOMPC	2577	858	2577	0	18.07	21.35	20.06	40.16	31.34	26.23	20.23	20.44	24.54	29.01	32.98	32.28
B	CFT2		CFT2_1	0.528334	0.969925	0.0165422	0.0182174	0.144562	0.00867346	0.54967	0.540997	Subunit of the mRNA cleavage and polyadenlylation factor (CPF), required for pre-mRNA cleavage, polyadenylation and poly(A) site recognition, 43% similarity with the mammalian CPSF-100 protein	Cleavage and polyadenylation factor (CPF) complex subunit	YLR115W	PAS_chr2-1_0816	F2QTS7_KOMPC	2565	854	2565	0	53.61	56.23	47.59	72.3	64.02	53.14	49.88	47.78	59.6	64.42	76.1	87.12
B	AOS1		AOS1_1	0.140439	0.939028	0.00772294	0.00956023	0.307094	0.016042	0.555919	0.539877	Subunit of heterodimeric nuclear SUMO activating enzyme E1 with Uba2p, activates Smt3p (SUMO) before its conjugation to proteins (sumoylation), which may play a role in protein targeting, in S. cerevisiae is essential for viability and relocalizes to the cytosol in response to hypoxia	SUMO-activating E1 enzyme subunit	YPR180W		A0A1G4KPS8_KOMPC	1041	346	1106	1	81.72	104.27	98.73	144.83	130.89	108.12	75.83	96.63	113.58	126.98	138.62	146.65
B	TGL3		TGL3_1	0.00667685	0.177892	0.00023174	0.0189233	0.625346	0.314331	0.85162	0.537289	Bifunctional enzyme with triacylglycerol lipase and lysophosphatidylethanolamine acyltransferase activity, responsible for all the triacylglycerol lipase activity of the lipid particle, required with Tgl4p for timely bud formation	Triacylglycerol lipase and lysophosphatidylethanolamine acyltransferase	YMR313C	PAS_chr2-1_0279	F2QTH7_KOMPC	1659	552	1760	1	17.32	26.89	22.89	50.51	32.2	30.14	27.65	22.98	31.75	33.91	36.47	49.05
B	CIN5-1		CIN5-1_1	0.9047	0.35572	0.267191	0.0417837	0.0309874	-0.24149	0.287938	0.529428	Basic leucine zipper (bZIP) transcription factor of the yAP-1 family, physically interacts with the Tup1-Cyc8 complex and recruits Tup1p to its targets, mediates pleiotropic drug resistance and salt tolerance, in S. cerevisiae the protein is nuclearly localized under oxidative stress and sequestered in the cytoplasm by Lot6p under reducing conditions, Pichia pastoris does not have the paralog YAP6	Basic leucine zipper transcription factor of the yAP-1 family (isoform 1)	YOR028C	PAS_FragB_0066	F2QQI1_KOMPC	609	202	609	0	83.81	75.2	78.11	129.87	82.92	55.49	66.99	53.03	81.45	83.52	100.93	103.2
B	PCT1		PCT1_1	0.894672	0.915359	0.0293264	0.0380254	0.0336761	0.0271016	0.554145	0.527044	Cholinephosphate cytidylyltransferase, a rate-determining enzyme of the CDP-choline pathway for phosphatidylcholine synthesis, inhibited by Sec14p, activated upon lipid-binding, contains an element within the regulatory domain involved in both silencing and activation of enzymatic activity	Cholinephosphate cytidylyltransferase	YGR202C	PAS_chr2-2_0401	F2QRT2_KOMPC	1104	367	1104	0	97.52	108.29	115.41	142.21	108.3	110.43	111.3	89.2	126.34	130.35	139.63	201.35
B	NPT1		NPT1_1	0.20636	0.313594	0.00145791	0.029181	0.304871	0.244352	0.767995	0.523643	Nicotinate phosphoribosyltransferase, acts in the salvage pathway of NAD+ biosynthesis, required for silencing at rDNA and telomeres and has a role in silencing at mating-type loci, localized in S. cerevisiae to the nucleus	Nicotinate phosphoribosyltransferase	YOR209C	PAS_chr2-1_0221	F2QTN3_KOMPC	1233	410	1233	0	56.55	48.48	43.8	63.87	69.05	67.73	70.68	54.32	50.59	86.68	69.13	95.78
B	TRM12		TRM12_1	0.632813	0.258935	0.405016	0.0494836	0.125682	-0.301535	0.220308	0.521843	S-adenosylmethionine-dependent methyltransferase of the seven beta-strand family, required for wybutosine formation in phenylalanine-accepting tRNA	S-adenosylmethionine-dependent methyltransferase	YML005W	PAS_chr2-2_0212	F2QR91_KOMPC	1323	440	1323	0	19.4	27.87	37.33	40.57	30.28	31.03	16.06	20.81	31.93	31.71	29.4	37.25
B	KSP1		KSP1_1	0.0117068	0.33353	0.000606972	0.0135742	0.533848	0.206468	0.727899	0.521432	Serine/threonine protein kinase, associates with TORC1 and likely involved in TOR signaling cascades, negative regulator of autophagy, nuclear translocation required for haploid filamentous growth, regulates filamentous growth induced nuclear translocation of Bcy1p, Fus3p, and Sks1, overproduction in S. cerevisiae causes allele-specific suppression of prp20-10, protein abundance increases in resp…	Serine/threonine-protein kinase	YHR082C	PAS_chr4_0260	F2QZR9_KOMPC	2319	772	2319	0	26.1	32.44	33.28	57.25	48.41	40.05	33.1	27.97	44.42	43.97	46.49	60.84
B	PPS1		PPS1_1	0.000223058	0.000695399	4.88491e-08	0.0360734	0.943676	0.874262	1.39507	0.520808	Protein phosphatase with specificity for serine, threonine, and tyrosine residues, has a role in the DNA synthesis phase of the cell cycle	Protein phosphatase	YBR276C	PAS_chr2-1_0562	F2QSN4_KOMPC	3051	1016	3051	0	5.39	7.8	7.56	15.33	13.47	14.83	15.67	10.15	12.27	16.67	13.3	24.56
B	ARO3-2		ARO3-2_1	0.128911	0.278481	0.25362	0.0258483	0.350688	-0.254283	0.26557	0.519853	3-deoxy-D-arabino-heptulosonate-7-phosphate (DAHP) synthase, catalyzes the first step in aromatic amino acid biosynthesis and is feedback-inhibited by phenylalanine or high concentration of tyrosine or tryptophan	3-deoxy-D-arabino-heptulosonate-7-phosphate (DAHP) synthase (isoform 2)	YDR035W	PAS_chr2-1_0473	F2QSX5_KOMPC	1377	458	1377	0	29.98	50.1	35.78	62.45	44.7	52.03	23.49	26.34	45.39	35.57	41.67	59.7
B	AIF1-2		AIF1-2_1	0.666494	0.135307	0.000444583	0.0431929	-0.110584	0.383105	0.898935	0.51583	Mitochondrial cell death effector that translocates to the nucleus in response to apoptotic stimuli in S. cerevisiae , homolog of mammalian Apoptosis-Inducing Factor, putative reductase	Apoptosis-inducing factor (isoform 2)	YNR074C	PAS_chr2-2_0079	F2QQV5_PICP7	1068	355	1068	0	70.77	121.12	126.91	139.44	112.15	67.47	148.28	112.53	148.54	209.8	165.69	200.86
B	TRE2		TRE2_1	0.178484	0.438238	0.00130227	0.0144748	0.284073	0.164505	0.679326	0.514821	Transferrin receptor-like protein, functions with Tre1p to regulate ubiquitylation and vacuolar degradation of the metal transporter Smf1p, inviability of S. cerevisiae null mutant in systematic studies is due to proximity to CDC31, Pichia pastoris does not have the paralog TRE1	Transferrin receptor-like protein	YOR256C	PAS_chr2-1_0825	F2QTF1_KOMPC	2376	791	2376	0	33.57	43.93	39.58	61.69	46.2	47.37	50.09	36.43	43.51	50.51	52.65	83.53
B	RFC2		RFC2_1	0.0814934	0.759389	0.0586215	0.0277063	0.402782	-0.0716996	0.439445	0.511145	Subunit of heteropentameric Replication factor C (RF-C), which is a DNA binding protein and ATPase that acts as a clamp loader of the proliferating cell nuclear antigen (PCNA) processivity factor for DNA polymerases delta and epsilon	Replication factor C (RF-C) subunit	YJR068W	PAS_chr2-1_0619	F2QSH3_KOMPC	975	324	975	0	54.92	56.73	53.52	95.61	82.83	60.3	49.77	44.8	61.83	73.56	75.36	71.08
B	PAC10		PAC10_1	0.920282	0.0848688	0.665575	0.0309243	-0.0234116	-0.408975	0.101649	0.510624	Part of the heteromeric co-chaperone GimC/prefoldin complex, which promotes efficient protein folding	Co-chaperone Gim/prefoldin complex component	YGR078C	PAS_chr1-4_0351	F2QPD8_KOMPC	567	188	641	1	72.31	104.37	99.95	108.03	87.96	99.99	60.88	52.76	92.25	69.45	84.69	142.35
B	YAK1-1		YAK1-1_1	0.378511	0.584536	0.00772976	0.0338315	0.21252	0.132771	0.643084	0.510312	Serine-threonine protein kinase, component of a glucose-sensing system that inhibits growth in response to glucose availability, upon nutrient deprivation Yak1p phosphorylates Pop2p to regulate mRNA deadenylation, the co-repressor Crf1p to inhibit transcription of ribosomal genes, and the stress-responsive transcription factors Hsf1p and Msn2p, nuclear localization in S. cerevisiae negatively reg…	Serine/threonine protein kinase (isoform 1)	YJL141C	PAS_chr2-2_0103	F2QQX7_KOMPC	2205	734	2205	0	22.26	30.21	23.28	45.71	23.37	26.79	31.42	21.85	28.68	31.57	36.37	48.98
B	SAT4-2		SAT4-2_1	0.0445232	0.985774	0.0160573	0.0150774	0.415983	-0.00373332	0.500654	0.504387	Ser/Thr protein kinase involved in salt tolerance, funtions in regulation of Trk1p-Trk2p potassium transporter, partially redundant with Hal5p, has similarity to Npr1p	Serine/threonine-protein kinase (isoform 2)	YCR008W	PAS_chr2-2_0459	F2QQW0_KOMPC	2196	731	2248	1	25.66	33.45	33.04	47.59	47.13	41.53	27.81	30.86	33.94	38.74	41.11	50.46
B	YPD1		YPD1_1	0.932665	0.684431	0.0070448	0.0218043	0.0186307	0.0900621	0.593473	0.503411	Osmotic stress-responsive phosphorelay intermediate sensor protein, phosphorylated by the plasma membrane sensor Sln1p in response to osmotic stress and then in turn phosphorylates the response regulators Ssk1p in the cytosol and Skn7p in the nucleus	Phosphorelay intermediate protein	YDL235C	PAS_chr2-2_0033	F2QQQ1_KOMPC	459	152	459	0	127	142.54	142.5	181.1	138.66	137.21	175.67	130.34	132.68	181.79	194.08	241.07
B	JLP1-2		JLP1-2_1	0.465964	0.0688848	0.686172	0.0260082	0.161611	-0.410247	0.0902852	0.500533	Fe(II)-dependent sulfonate/alpha-ketoglutarate dioxygenase, involved in sulfonate catabolism for use as a sulfur source, contains sequence that resembles a J domain (typified by the E. coli DnaJ protein), induced in S. cerevisiae by sulphur starvation	Fe(2+)-dependent sulfonate/alpha-ketoglutarate dioxygenase (isoform 2)	YLL057C	PAS_chr2-1_0014	F2QU86_KOMPC	1254	417	1254	0	37.37	45.3	50.61	64.41	46.26	54.57	36	26.6	38.38	39.25	45.95	57.64
C	ASP3-1	Alanine, aspartate and glutamate metabolism	ASP3-1_1	0.866796	4.44949e-05	0.569283	3.3613e-06	0.0970155	2.3464	-0.331707	-2.67811	Cell-wall L-asparaginase II involved in asparagine catabolism, expression in S. cerevisiae induced during nitrogen starvation, ORF contains a short non-coding RNA that enhances expression of full-length gene, likely arose in via horizontal gene transfer from the wine yeast Wickerhamomyces anomalus or a close relative, reference strain S288C has four copies of ASP3, Pp does not have the paralog, A…	L-asparaginase	YLR155C	PAS_chr2-2_0481	F2QRD0_KOMPC	1074	357	1074	0	4.67	26.3	19.32	12.38	5.05	39.27	154.42	35.99	49.62	9.17	4.47	26.49
C	ARG1		ARG1_1	0.9416	0.00286266	0.114714	5.1639e-06	-0.0268426	1.09144	-0.579758	-1.6712	Arginosuccinate synthetase, catalyzes the formation of L-argininosuccinate from citrulline and L-aspartate in the arginine biosynthesis pathway, potential Cdc28p substrate	Argininosuccinate synthase	YOL058W	PAS_chr3_0216	F2QX29_KOMPC	1248	415	1248	0	113.76	97.7	120.57	41.93	112.7	198.62	198.27	289.32	215.86	70.8	83.11	64.01
C	GAD1		GAD1_1	0.00799927	0.309082	0.000286321	3.4206e-06	-0.94999	0.363858	-1.30229	-1.66614	Glutamate decarboxylase, converts glutamate into gamma-aminobutyric acid (GABA) during glutamate catabolism, involved in S. cerevisiae in response to oxidative stress	Glutamate decarboxylase	YMR250W	PAS_chr3_0965	F2QUU9_KOMPC	1671	556	1671	0	96.98	238.3	184.96	53.98	68.31	162.71	205.29	228.44	212.43	65.08	49.72	91.06
C	GLT1		GLT1_1	0.534123	0.00199972	0.697418	0.000502837	-0.214346	1.06485	-0.134095	-1.19894	NAD(+)-dependent glutamate synthase (GOGAT), synthesizes glutamate from glutamine and alpha-ketoglutarate, with Gln1p, forms the secondary pathway for glutamate biosynthesis from ammonia, expression in S. cerevisiae regulated by nitrogen source	NAD(+)-dependent glutamate synthase	YDL171C	PAS_chr3_1024	A0A1G4KQ78_KOMPC	6417	2138	6417	0	63.33	78.18	72.69	44.58	55.18	99.98	224.44	104.37	109.7	43.17	47.52	109.41
C	GDH3		GDH3_1	0.210373	0.0114548	0.721472	0.00391391	-0.478264	0.9654	-0.136123	-1.10152	NADP(+)-dependent glutamate dehydrogenase, synthesizes glutamate from ammonia and alpha-ketoglutarate, rate of alpha-ketoglutarate utilization differs from Gdh1p, expression in S. cerevisiae regulated by nitrogen and carbon sources, Pichia pastoris does not have the paralog GDH1	NADP(+)-dependent glutamate dehydrogenase	YAL062W	PAS_chr1-1_0107	F2QMB9_KOMPC	1374	457	1374	0	2223.4	2603.5	2672.99	1616.23	2370.85	1800.89	7967.77	3414.72	2864.15	2771.3	2060.32	1717.88
C	ARG4		ARG4_1	0.925622	0.00584838	0.385233	0.000287989	-0.0222945	0.657192	-0.208562	-0.865754	Argininosuccinate lyase, catalyzes the final step in the arginine biosynthesis pathway	Argininosuccinate lyase	YHR018C	PAS_chr1-1_0389	F2QMP6_KOMPC	1398	465	1398	0	70.43	75.73	63.89	54.53	83.44	85.31	121.4	103.01	103.9	47.61	63.89	68.86
C	ASP1		ASP1_1	0.584018	0.742578	0.00134829	0.00391604	-0.147367	-0.0889159	-0.885056	-0.79614	Cytosolic L-asparaginase, involved in asparagine catabolism, catalyzes hydrolysis of L-asparagine to aspartic acid and ammonia, has an important role in therapy of acute lymphoblastic leukemia, synthesized constitutively	L-asparaginase	YDR321W	PAS_chr3_0591	F2QVZ4_KOMPC	1131	376	1131	0	30.58	42.33	38.63	55.2	21.4	33.96	30.52	34.87	38.54	18.03	19.74	21.64
C	GLN1		GLN1_1	0.897139	0.0314119	0.929751	0.0390418	-0.042301	0.704036	0.0288511	-0.675185	Glutamine synthetase (GS), synthesizes glutamine from glutamate and ammonia, with Glt1p, forms the secondary pathway for glutamate biosynthesis from ammonia, in S. cerevisiae the expression is regulated by nitrogen source and by amino acid limitation and the protein relocalizes from nucleus to cytoplasmic foci upon DNA replication stress	Glutamine synthetase	YPR035W	PAS_chr4_0785	F2QY67_KOMPC	1116	371	1116	0	739.77	877.22	1231.09	746.53	985.95	1246.82	1933.44	1068.35	1594.98	852.68	714.73	1344.36
C	PDC1	Glycolysis / Gluconeogenesis	PDC1_1	0.0351815	0.956869	0.0199681	0.023034	-0.923406	-0.0237101	-1.02018	-0.996468	Unique pyruvate decarboxylase isozyme in Pichia pastoris, key enzyme in alcoholic fermentation, decarboxylates pyruvate to acetaldehyde, subject to glucose-, ethanol-, and autoregulation, involved in amino acid catabolism	Pyruvate decarboxylase isozyme	YLR044C	PAS_chr3_0188	F2QX59_KOMPC	1683	560	1683	0	3724.99	10327.3	7977.11	2912.74	1767.56	7708.19	6645.16	6220.59	8176.89	3013.68	1562.78	6317.78
C	PGI1		PGI1_1	0.219226	0.753555	0.0234719	0.00989021	-0.466459	0.119197	-0.860341	-0.979538	Glycolytic enzyme phosphoglucose isomerase, catalyzes the interconversion of glucose-6-phosphate and fructose-6-phosphate, required for cell cycle progression and completion of the gluconeogenic events of sporulation	Glycolytic enzyme phosphoglucose isomerase	YBR196C	PAS_chr3_0456	F2QWD0_KOMPC	1683	560	1683	0	1042.24	2145.64	1903.12	840.87	758.43	2342.9	1668.07	1716.48	2016.55	682.81	637.72	1491.91
C	GLK1		GLK1_1	0.0969531	0.709815	0.0121506	0.0327056	-0.746025	-0.167245	-1.12728	-0.960035	Glucokinase, catalyzes the phosphorylation of glucose at C6 in the first irreversible step of glucose metabolism, one of three glucose phosphorylating enzymes, expression in S. cerevisiae regulated by non-fermentable carbon sources, Pichia pastoris does not have the paralog EMI2	Glucokinase	YCL040W	PAS_chr4_0624	F2QYN7_KOMPC	1440	479	1440	0	977.94	3009.75	2461.24	881.68	569.21	2635.95	1657.52	1434.43	2525.42	677.92	442.37	1868.98
C	ENO1		ENO1_1	0.036547	0.869507	0.0182111	0.0115504	-0.775702	0.0609499	-0.876093	-0.937043	Enolase I, a phosphopyruvate hydratase, catalyzes conversion of 2-phosphoglycerate to phosphoenolpyruvate during glycolysis and the reverse reaction during gluconeogenesis, in S. cerevisiae expression repressed in response to glucose and protein abundance increases in response to DNA replication stress, Pichia pastoris does not have the paralog ENO2	Enolase	YGR254W	PAS_chr3_0082	F2QXG9_KOMPC	1311	436	1311	0	5142.58	9065.28	8368.87	3184.75	2995.23	7985.18	7692.72	7245.86	8106.52	3352.14	2831.67	6108.93
C	PFK2		PFK2_1	0.00810667	0.383089	0.00074016	0.0123395	-0.97794	-0.322145	-1.24684	-0.924694	Beta subunit of heteromultimeric phosphofructokinase involved in glycolysis, indispensable for anaerobic growth, activated by fructose-2,6-bisphosphate and AMP, mutation in S. cerevisiae inhibits glucose induction of cell cycle-related genes	6-phosphofructokinase subunit beta	YMR205C	PAS_chr1-4_0047	F2QN05_KOMPC	2826	941	2826	0	255.23	698.21	533.44	207.33	166.51	428.28	380.4	307.62	471.1	148.21	121.24	359.18
C	PGM2		PGM2_1	0.702094	0.130084	0.45742	0.0240074	-0.147586	0.583886	-0.287015	-0.8709	Phosphoglucomutase, catalyzes the conversion from glucose-1-phosphate to glucose-6-phosphate, which is a key step in hexose metabolism, functions as the acceptor for a Glc-phosphotransferase, protein abundance in S. cerevisiae increases in response to DNA replication stress, Pichia pastoris does not have the paralog PGM1	Phosphoglucomutase	YMR105C	PAS_chr1-4_0264	F2QLE2_KOMPC	1698	565	1698	0	77.53	166.73	146.72	61.64	77.42	236.53	191.22	173.2	206.74	85.44	70.14	163.74
C	TPI1		TPI1_1	0.126028	0.81885	0.0746961	0.044285	-0.618004	0.0925068	-0.72005	-0.812557	Triose phosphate isomerase, abundant glycolytic enzyme, mRNA half-life is regulated by iron availability, transcription is controlled by activators Reb1p, Gcr1p, and Rap1p through binding sites in the 5' non-coding region, inhibition of Tpi1p activity by PEP (phosphoenolpyruvate) stimulates redox metabolism in respiring cells, E104D mutation in human TPI causes a rare autosomal disease	Triosephosphate isomerase	YDR050C	PAS_chr3_0951	F2QUW4_KOMPC	747	248	858	1	1280.8	2385.64	2596.66	769	810.12	2791.17	2229.81	2124.82	2142.85	1003.91	818.27	1990.34
C	GPM3		GPM3_1	0.011189	0.444881	0.104438	0.0169319	-0.860816	0.258471	-0.551515	-0.809987	Homolog of Gpm1p phosphoglycerate mutase, converts 3-phosphoglycerate to 2-phosphoglycerate in glycolysis, may be non-functional, Pichia pastoris does not have the paralog GPM2	Phosphoglycerate mutase	YOL056W	PAS_chr3_0693	F2QVN8_KOMPC	753	250	753	0	114.45	155.21	169.85	63.47	47.66	151.52	166.07	202.84	144.47	75.01	58.03	173.3
C	PGK1		PGK1_1	0.141855	0.606738	0.0938211	0.0285004	-0.527829	0.184955	-0.602136	-0.787091	3-phosphoglycerate kinase, catalyzes transfer of high-energy phosphoryl groups from the acyl phosphate of 1,3-bisphosphoglycerate to ADP to produce ATP, key enzyme in glycolysis and gluconeogenesis	3-phosphoglycerate kinase	YCR012W	PAS_chr1-4_0292	F2QLH3_KOMPC	1251	416	1251	0	1912.27	3844.33	2977.8	1457.56	1377.62	3646.59	3126.75	3072.48	3490.74	1518.14	1468.68	2719.19
C	FBP1		FBP1_1	0.352695	0.00124584	0.37054	0.0195994	-0.257644	0.893267	0.248216	-0.645051	Fructose-1,6-bisphosphatase, key regulatory enzyme in the gluconeogenesis pathway, required for glucose metabolism, undergoes either proteasome-mediated or autophagy-mediated degradation depending on growth conditions, glucose starvation results in redistribution to the periplasm, interacts with Vid30p	Fructose-2,6-bisphosphatase	YLR377C	PAS_chr3_0868	F2QV51_KOMPC	1062	353	1062	0	142.35	212.54	161.91	128.19	141.86	194.88	428.72	259.23	247.19	202.6	144.7	259.15
C	HFD1		HFD1_1	0.464851	0.379002	0.267228	0.0466424	-0.20122	0.242199	-0.305847	-0.548046	Dehydrogenase involved in ubiquinone and sphingolipid metabolism, oxidizes 4-hydroxybenzaldehyde into 4-hydroxybenzoic acid in ubiquinone biosynthesis, converts hexadecenal to hexadecenoic acid in sphingosine 1-phosphate breakdown pathway, located in the mitochondrial outer membrane and also in lipid particles, human homolog ALDH3A2, a fatty aldehyde dehydrogenase (FALDH) mutated in neurocutaneou…	Hexadecenal dehydrogenase	YMR110C		A0A1G4KPD3_KOMPC	1539	512	1539	0	179.96	235.55	205	138.1	200.13	241.91	225.1	246.83	253.7	150.01	168.5	173.46
C	FLO400		FLO400_1	0.503049	0	2.11864e-06	0	0.271612	4.71721	-2.198	-6.91521	Putative lectin-like protein, contains flocculin type 3 repeat	Putative lectin-like protein	NA	PAS_chr4_0151	F2R039_KOMPC	1206	401	1206	0	10.41	12.33	6.64	4.88	7.61	25.59	252.02	295.01	208	1.17	1.59	3.57
C	FLO11		FLO11_1	0.618019	0.0138075	1.84062e-09	0	0.334387	1.65106	-4.03657	-5.68763	GPI-anchored cell surface glycoprotein (flocculin), required for pseudohyphal formation, invasive growth, flocculation, and biofilms, transcriptionally regulated by the MAPK pathway (via Ste12p and Tec1p) and the cAMP pathway (via Flo8p), required for formation of fibrous interconnections between cells in a colony of a wild S. cerevisiae strain, a portion is cleaved and shed from cells, and free …	GPI-anchored cell surface glycoprotein	YIR019C	PAS_chr2-2_0482	F2QRD4_KOMPC	2394	797	2675	1	378.64	765.44	1356.77	69.02	494.22	2781.82	1795.95	2593.42	3338.29	81.36	16.65	46.01
C	FLO100		FLO100_1	0.636328	0.946789	1.004e-06	1.32568e-06	-0.351066	-0.0495988	-4.27031	-4.22071	GLEYA adhesin domain containing protein	Lectin-like protein, flocculin	NA		F2QQL9_KOMPC	1611	536	1654	1	2.77	8.49	13.41	0.63	8.94	10.4	1.8	1.64	21.42	0.15	0.45	0.62
C	FET4-2		FET4-2_1	0.546001	0.00514073	0.0410836	1.33513e-06	0.458904	2.12561	-1.55924	-3.68485	Low-affinity Fe(II) transporter of the plasma membrane	Low affinity Fe(II) transporter (isoform 2)	YMR319C	PAS_chr4_0008	F2R0H9_KOMPC	1521	506	1521	0	14.85	74.3	64.78	6.42	8.51	207.22	142.69	341.64	142	10.17	5.05	38.17
C	PHO84-1		PHO84-1_1	3.19465e-05	0.097695	1.73195e-14	1.74578e-09	-2.42096	-0.96357	-4.48336	-3.51979	High-affinity inorganic phosphate (Pi) transporter and low-affinity manganese transporter, regulated by Pho4p and Spt7p, mutation in S. cerevisiae confers resistance to arsenate, exit from the ER during maturation requires Pho86p, cells overexpressing Pho84p accumulate heavy metals but do not develop symptoms of metal toxicity	Inorganic phosphate (Pi) transporter and low-affinity manganese transporter (isoform 1)	YML123C	PAS_chr4_0337	F2QZI7_KOMPC	1728	575	1728	0	195.3	750.68	805.89	26	40.57	277.44	167.23	269.62	444.45	41.91	10.42	20
C	URC1		URC1_1	0.932488	7.75724e-11	0.0129847	0	0.0323644	2.4801	-0.953623	-3.43372	Putative GTP cyclohydrolase similar to Ogataea parapolymorpha URC1	Putative GTP cyclohydrolase	NA	PAS_chr1-4_0668	F2QP84_KOMPC	1353	450	1353	0	79.37	128.8	93.01	44.4	129.09	151.93	839.85	390.72	397.75	49.54	44.54	57.82
C	MEP2		MEP2_1	0.757067	6.05069e-10	0.0239223	7.74436e-05	0.256078	5.0989	1.86443	-3.23447	Ammonium permease involved in regulation of pseudohyphal growth, belongs to a ubiquitous family of cytoplasmic membrane proteins that transport only ammonium (NH4+), expression in S. cerevisiae is under the nitrogen catabolite repression regulation	Ammonium permease	YNL142W	PAS_chr1-4_0394	F2QPI2_KOMPC	1485	494	1485	0	12.4	5.61	8.17	2.72	3.51	28.96	803.56	44.92	39.85	24.46	5.17	75.29
C	FLO5-2		FLO5-2_1	0.00463372	0.658323	9.78106e-14	2.51821e-12	-1.27757	-0.199512	-3.36446	-3.16495	Lectin-like cell wall protein (flocculin) involved in flocculation, binds mannose chains on the surface of other cells, confers floc-forming ability that is chymotrypsin resistant but heat labile, important for co-flocculation with other yeasts, mediating interaction with specific species, Pichia pastoris does not have the paralog FLO1 but has more isoforms of those flocculins	Lectin-like protein, flocculin (isoform 2)	YHR211W	PAS_chr3_1145	F2QXP0_KOMPC	2628	875	2628	0	533.84	783.97	845.6	72.36	297.68	577.3	580.19	584.33	694.93	106.93	39.1	52.93
C	BSC1		BSC1_1	0.0244249	0.327979	9.23561e-12	5.18028e-09	-1.10554	-0.480536	-3.35589	-2.87536	Protein of unconfirmed function, similar to cell surface flocculin Flo11p, ORF exhibits genomic organization compatible with a translational readthrough-dependent mode of expression	Uncharacterized bypass of stop codon protein	YDL037C	PAS_FragB_0067	F2QQI2_KOMPC	4857	1618	4857	0	96.19	349.24	470.3	50.06	79.7	317.54	169.04	243.73	216.34	31.27	11.27	45.19
C	DAL1		DAL1_1	0.869656	3.12222e-07	0.842138	1.06191e-07	0.0819278	2.54525	-0.0996993	-2.64495	Allantoinase, converts allantoin to allantoate in the first step of allantoin degradation, expression in S. cerevisiae sensitive to nitrogen catabolite repression	Allantoinase	YIR027C	PAS_chr1-3_0023	F2QLB0_KOMPC	1986	661	1986	0	20.64	26.05	21.51	12.54	16.29	49.36	278.97	55.85	49.03	18.76	8.58	38.06
C	MATa2		MATa2_1	0.0498899	0.21737	0.270049	0.0248519	1.95953	1.25972	-1.33324	-2.59296	Mating-type protein a2, transcription factor regulating mating in Pichia pastoris, present only as silent mating-type protein HMRa2 in S. cerevisiae S288C (MATa2 not yet annotated as ORF in NCBI: in CBS genome Chr4: 3276-2740)	Mating-type protein a2	NA		A0A1G4KQN4_KOMPC	537	178	537	0	1.04	1.66	1.36	8.77	0.78	8.06	0.9	2.96	5.72	0	0.89	0.62
C	USV1		USV1_1	0.0166382	0.000297544	0.163266	7.34734e-07	1.18349	1.78455	-0.735647	-2.5202	Putative transcription factor containing a C2H2 zinc finger, mutation in S. cerevisiae affects transcriptional regulation of genes involved in growth on non-fermentable carbon sources, response to salt stress and cell wall biosynthesis, Pichia pastoris does not have the paralog RGM1	Putative transcription factor	YPL230W	PAS_chr4_0166	F2R025_KOMPC	1344	447	1344	0	4.77	3.76	4.51	15.53	4.5	13.2	21.37	12.41	11.05	3.49	3.22	0.98
C	UAP3		UAP3_1	0.47755	6.85428e-06	0.964007	5.49174e-06	-0.392217	2.46857	-0.0249341	-2.4935	Putative uric acid-xanthine permease (UAPA transporter) similar to Scheffersomyces stipitis UAP3	Putative uric acid-xanthine permease	NA	PAS_chr1-4_0518	F2QPV9_KOMPC	1731	576	1731	0	14.02	18.55	21.8	9.62	13.98	20.89	236.11	28.44	23.19	12.32	7.07	36.31
C	TPO3		TPO3_1	0.360992	0.0161081	0.00352071	1.01843e-07	-0.421919	1.11111	-1.34933	-2.46043	Polyamine transporter of the major facilitator superfamily, member of the 12-spanner drug:H(+) antiporter DHA1 family, specific for spermine, localizes in S. cerevisiae to the plasma membrane, Pichia pastoris has also the paralog TPO2	Polyamine transporter	YPR156C	PAS_chr1-4_0090	F2QN43_KOMPC	1875	624	1875	0	213.76	387.94	249.94	78.53	111.18	491.41	399.78	997.03	355.52	143.88	74.66	100.74
C	DUR3-1		DUR3-1_1	0.793799	2.07892e-10	0.00357412	0.000541139	0.180142	4.3597	2.00183	-2.35787	Plasma membrane transporter for both urea and polyamines, expression in S. cerevisiae is highly sensitive to nitrogen catabolite repression and induced by allophanate, the last intermediate of the allantoin degradative pathway	Urea and polyamine transporter (isoform 1)	YHL016C	PAS_chr2-1_0055	F2QU50_KOMPC	2127	708	2127	0	9.18	9.09	10.44	11.47	5.59	18.91	502.23	26.01	41.22	25.45	9.03	88.8
C	RPS22A		RPS22A_1	0.0136288	0.751742	2.04749e-09	1.2078e-08	-0.949133	-0.121026	-2.45785	-2.33683	Protein component of the small (40S) ribosomal subunit, homologous to mammalian ribosomal protein S15A and bacterial S8, Pichia pastoris has also the paralog RPS22B	40S ribosomal protein S22-A	YJL190C	PAS_chr1-1_0076	F2QM88_KOMPC	393	130	686	1	79.49	58.27	92.63	25.69	26.02	79.24	62.04	76.11	75.29	19.68	9.16	12.63
C	AQY1		AQY1_1	0.340697	0.408899	1.05448e-06	1.15704e-08	-0.357863	0.310118	-1.84034	-2.15046	Spore-specific water channel that mediates the transport of water across cell membranes, developmentally controlled, may play a role in spore maturation, probably by allowing water outflow, may be involved in freeze tolerance, crystal structure is available for Pichia pastoris	Aquaporin	YPR192W	PAS_chr3_0763	F2QVG4_KOMPC	840	279	840	0	501.38	468.73	368.23	184.7	583.53	349.95	579.1	594.03	475.64	134.49	150.93	74.82
C	FUR4		FUR4_1	0.901871	7.37541e-05	0.829162	2.9158e-05	-0.0618421	1.98477	-0.108345	-2.09311	Plasma membrane localized uracil permease in S. cerevisiae, expression is tightly regulated by uracil levels and environmental cues, conformational alterations induced by unfolding or substrate binding result in Rsp5p-mediated ubiquitination and degradation	Uracil permease	YBR021W	PAS_chr1-3_0059	F2QLT7_KOMPC	1782	593	1782	0	27.55	60.58	68.57	43.91	37.82	78.6	454.1	62.99	69.25	33.8	24.12	90.03
C	TIP1		TIP1_1	0.056278	5.85561e-09	0.611073	9.50462e-08	0.748101	2.26167	0.202567	-2.05911	Major cell wall mannoprotein with possible lipase activity, transcription is induced in S. cerevisiae by heat- and cold-shock, member of the Srp1p/Tip1p family of serine-alanine-rich proteins	Putative lipase	YBR067C	PAS_chr4_0972	F2QYY7_KOMPC	585	194	585	0	20.98	22.37	23.85	24.74	27.82	70.18	124.21	88.24	108.93	21.23	12.31	45.52
C	YPQ2		YPQ2_1	0.0141488	0.0551379	0.00408774	1.78865e-06	-0.985351	0.760649	-1.16668	-1.92733	Putative vacuolar membrane transporter for cationic amino acids, likely contributes to amino acid homeostasis by exporting cationic amino acids from the vacuole, member of the PQ-loop family, with seven transmembrane domains, S. cerevisiae mutant phenotype is functionally complemented by rat PQLC2 vacuolar transporter	Putative amino acid transporter	YDR352W	PAS_chr4_0092	F2R097_KOMPC	1203	400	1203	0	17.62	34.11	30.97	21.12	13.36	10.68	81.87	24.65	28.48	10.91	6.39	19.39
C	FDH1		FDH1_1	0.00302869	2.29258e-09	0.00126822	0.00377722	2.10683	4.21131	2.29629	-1.91502	NAD(+)-dependent formate dehydrogenase, may protect cells from exogenous formate, previously known in Pichia pastoris as FLD1 but not related to S. cerevisiae FLD1	NAD(+)-dependent formate dehydrogenase	YOR388C	PAS_chr3_0932	F2QUY2_KOMPC	1098	365	1098	0	1.27	1.08	3.2	2.91	6.08	17.81	74.53	8.68	21.47	3.42	3.06	24.1
C	DUR1,2		DUR1,2_1	0.473549	1.52452e-07	0.0775142	0.000489408	0.390772	2.86008	0.962422	-1.89766	Urea amidolyase, contains both urea carboxylase and allophanate hydrolase activities, degrades urea to CO2 and NH3, expression sensitive to nitrogen catabolite repression and induced by allophanate, an intermediate in allantoin degradation, protein abundance in S. cerevisiae increases in response to DNA replication stress	Urea amidolyase	YBR208C	PAS_chr4_0173	F2R014_KOMPC	5499	1832	5499	0	23.53	25.15	30.17	25.34	19.92	67.91	415.04	63.59	76.21	40.53	14.54	106.53
C	TPO4		TPO4_1	0.0195577	0.0162893	1.71701e-05	2.12713e-11	-0.6584	0.676141	-1.21766	-1.8938	Polyamine transporter of the major facilitator superfamily, member of the 12-spanner drug:H(+) antiporter DHA1 family, recognizes spermine, putrescine, and spermidine, localizes in S. cerevisiae to the plasma membrane	Polyamine transporter	YOR273C	PAS_chr4_0836	F2QY12_KOMPC	1938	645	1938	0	127.22	149.15	123.04	77.54	97.55	98.58	161.94	249.14	221.68	53.58	61.82	52.49
C	CAO1		CAO1_1	0.469282	1.22622e-05	0.399398	0.000391672	0.390395	2.34067	0.456386	-1.88429	Copper amine oxidase similar to S. pombe CAO1	Copper amine oxidase	NA	PAS_chr1-4_0441	F2QPN2_KOMPC	2049	682	2049	0	3.68	5.95	8.17	10.92	6.93	7.57	67.75	5.43	13.96	6.75	3.98	14.13
C	SIT1-3		SIT1-3_1	0.154758	0.0167588	0.627211	0.0041921	0.917366	1.53658	-0.332748	-1.86933	Ferrioxamine B transporter, member of the ARN family of transporters that specifically recognize siderophore-iron chelates, transcription is induced in S. cerevisiae during iron deprivation and diauxic shift, potentially phosphorylated by Cdc28p	Ferrioxamine B transporter (isoform 3)	YEL065W	PAS_chr3_0315	F2QWS4_KOMPC	1926	641	1926	0	1.01	1.39	1.32	2.45	1.95	3.19	3.89	3.44	3.83	1.1	1	0.94
C	DAL5-1		DAL5-1_1	0.416528	1.02105e-07	0.0175135	0.00312336	0.516048	3.37336	1.50774	-1.86562	Allantoate permease, ureidosuccinate permease, also transports dipeptides, though with lower affinity than for allantoate and ureidosuccinate, expression in S. cerevisiae is constitutive but sensitive to nitrogen catabolite repression	Allantoate permease (isoform 1)	YJR152W	PAS_chr1-1_0287	F2QP13_KOMPC	1512	503	1512	0	15.31	24.98	29.45	42.85	21.25	44.52	589	55.85	39.3	51.31	17.94	136.74
C	FLO200		FLO200_1	0.680178	0.76033	0.0225285	0.00982521	0.274504	0.2047	-1.63317	-1.83787	Putative lectin-like protein, contains GLEYA domain	Putative lectin-like protein	NA	PAS_chr3_0015	F2QXN8_KOMPC	1422	473	1460	1	1.18	6.06	4.52	5.92	2.79	6.48	4.24	2.23	6.73	0.49	0.34	2.79
C	ADY2-4		ADY2-4_1	0.907787	0.579475	0.112779	0.0326731	0.0964684	0.461742	-1.3555	-1.81724	Acetate transporter required for normal sporulation, phosphorylated in mitochondria, Pichia pastoris has also the paralog ATO2 and three additional copies of ADY2	Acetate transporter (isoform 4)	YCR010C	PAS_chr1-1_0378	F2QMN6_KOMPC	777	258	777	0	1.79	15.31	14.06	4.76	0.81	29.48	10.87	20.44	8.69	2.41	0	10
C	RIM4		RIM4_1	0.026831	0.000452115	0.807942	0.000175819	1.07201	1.69412	-0.12273	-1.81685	Putative RNA-binding protein required for the expression of early and middle sporulation genes	Putative sporulation-related genes expression regulator	YHL024W	PAS_chr1-3_0299	F2QLY5_KOMPC	2007	668	2007	0	0.97	4	3.33	3.69	4.89	10.02	7.58	6.99	12.05	1.17	2.03	4.37
C	LYP1		LYP1_1	0.441829	7.08117e-06	0.95831	9.01593e-06	-0.31088	1.81323	0.0211334	-1.7921	Lysine permease, one of three amino acid permeases (Alp1p, Can1p, Lyp1p) responsible for upTake of cationic amino acids	Lysine permease	YNL268W	PAS_chr1-1_0341	F2QP66_KOMPC	1614	537	1614	0	126.67	175.59	152.4	103.01	160.06	128.66	1057.48	254.05	226.02	171.36	111.72	168.06
C	GAP1		GAP1_1	0.47127	8.53432e-08	0.0879752	0.000261404	-0.351207	2.60811	0.831367	-1.77675	General amino acid permease, Gap1p senses the presence of amino acid substrates to regulate localization in S. cerevisiae to the plasma membrane when needed, essential for invasive growth	General amino acid permease	YKR039W	PAS_chr1-1_0030	F2QNQ1_KOMPC	1755	584	1755	0	116.02	140.3	149.63	158.69	125.92	61.99	1843.25	356.42	165.95	255.35	164.72	295.45
C	OYE3-1		OYE3-1_1	0.372443	0.800415	1.67434e-07	4.1196e-08	-0.281466	0.0797937	-1.66342	-1.74322	Conserved NADPH oxidoreductase containing flavin mononucleotide (FMN), homologous to Oye2p with different ligand binding and catalytic properties, has potential roles in oxidative stress response and programmed cell death	Flavin mononucleotide-containing NADPH oxidoreductase (isoform 1)	YPL171C	PAS_chr3_0377	F2QWL2_KOMPC	1230	409	1230	0	105.44	223.64	261.34	76.61	203.41	229	175.66	187.24	249.46	61.17	45.29	75.03
C	PTP2		PTP2_1	0.144371	0.00138956	0.163933	4.54405e-06	-0.534095	1.16096	-0.511681	-1.67264	Nuclear phosphotyrosine-specific phosphatase involved in osmosensing, involved in the inactivation of mitogen-activated protein kinase (MAPK) during osmolarity sensing, dephosporylates Hog1p MAPK and regulates its localization, with Msg5p co-regulates the calcium signaling pathway	Phosphotyrosine-specific protein phosphatase	YOR208W	PAS_chr2-1_0203	F2QTQ3_KOMPC	2295	764	2295	0	8.87	31.23	22.95	9.31	9	27.5	48.07	44.06	42.8	13.79	8.47	20.83
C	MATalpha1		MATalpha1_1	0.335376	0.0148621	0.63609	0.0472695	0.823556	2.0593	0.413111	-1.64619	Mating-type protein alpha1, transcription factor regulating mating in Pichia pastoris, P. pastoris does not have the silent copy HMLalpha1 present in S. cerevisiae	Mating-type protein alpha-1	YCR040W	PAS_chr4_1001	F2QXX3_KOMPC	573	190	573	0	1.46	2.59	4.24	12.04	4.73	0.24	15.59	10.63	9.21	2.86	2.51	6.06
C	WSC4		WSC4_1	0.00151083	0.0587067	1.9463e-06	3.01826e-11	-0.774821	0.460195	-1.16944	-1.62963	Endoplasmic reticulum (ER) membrane protein, involved in the translocation of soluble secretory proteins and insertion of membrane proteins into the ER membrane	Soluble secretory proteins translocation and membrane proteins insertion into the ER-associated protein	YHL028W	PAS_chr3_0626	F2QVV7_KOMPC	1200	399	1200	0	99.48	282.02	159.07	97.18	93.21	143.26	229.94	252.58	231.55	71.88	62.43	98.14
C	TAT2		TAT2_1	0.0233211	0.276515	0.000215254	1.68371e-06	-0.770482	0.369392	-1.25922	-1.62861	High affinity tryptophan and tyrosine permease, overexpression in S. cerevisiae confers FK506 and FTY720 resistance	Tryptophan and tyrosine permease	YOL020W	PAS_chr1-4_0479	F2QPS2_KOMPC	1731	576	1731	0	171.12	325.21	287	106.45	112.71	271.87	337.78	346.99	295.57	91.53	75.87	157.75
C	ECI1		ECI1_1	0.842354	0.0678435	0.755805	0.0328018	0.152232	1.37838	-0.244262	-1.62264	Peroxisomal delta3,delta2-enoyl-CoA isomerase, hexameric protein that converts 3-hexenoyl-CoA to trans-2-hexenoyl-CoA, essential in S. cerevisiae for the beta-oxidation of unsaturated fatty acids, oleate-induced, Pichia pastoris does not have the paralog DCI1	3,2-trans-enoyl-CoA isomerase	YLR284C	PAS_chr1-4_0663	F2QLP4_KOMPC	828	275	828	0	3.03	3.23	3.08	8.94	1.01	1.69	9.91	5.75	8.6	1.42	2.03	4.39
C	PIC2		PIC2_1	0.00233131	0.000185709	0.194186	4.81696e-07	-0.98818	1.20034	-0.421011	-1.62135	Mitochondrial phosphate carrier, imports inorganic phosphate into mitochondria, functionally redundant with Mir1p but less abundant than Mir1p under normal conditions, expression in S. cerevisiae is induced at high temperature	Phosphate carrier	YER053C	PAS_chr4_0488	F2QZ26_KOMPC	855	284	855	0	56.44	107.13	83.03	37.2	30.51	65.5	276.14	140.56	129.39	54.55	37.91	90.53
C	FMO1-1		FMO1-1_1	0.544342	0.749837	0.00550848	0.00197159	-0.314747	0.165517	-1.45369	-1.61921	Flavin-containing monooxygenase, localized in S. cerevisiae to the cytoplasmic face of the ER membrane, catalyzes oxidation of biological thiols to maintain the ER redox buffer ratio for correct folding of disulfide-bonded proteins	Flavin-containing monooxygenase (isoform 1)	YHR176W	PAS_chr1-3_0014	F2QLA3_KOMPC	1377	458	1377	0	13.37	54.64	65.65	21.14	10.61	82.25	36.29	52.48	55.73	8.17	6.45	35.43
C	ARY100		ARY100_1	0.0491616	1.1949e-07	0.339719	1.4061e-05	0.72845	1.95873	0.354128	-1.6046	D-arabinitol 2-dehydrogenase (ribulose forming), homolog of Candida albicans ARD1, also known as ArDH, but not related to S. cerevisiae ARD1	D-arabinitol 2-dehydrogenase	NA	PAS_chr2-2_0019	F2QQN6_KOMPC	840	279	840	0	89.98	115.77	210.05	106.77	174.89	459.01	410.97	608.22	574.89	167.14	144.64	212.46
C	DAL4		DAL4_1	0.429412	0.00440825	0.17101	2.50296e-05	-0.298297	1.0717	-0.518749	-1.59045	Allantoin permease, expression in S. cerevisiae sensitive to nitrogen catabolite repression and induced by allophanate, an intermediate in allantoin degradation	Allantoin permease	YIR028W	PAS_chr3_0022	F2QXN2_KOMPC	1806	601	1806	0	21.93	60.27	49.18	26.65	27.5	58.92	145.43	64.64	51.74	24.27	16.75	50.37
C	PFK27		PFK27_1	0.311051	0.133469	0.00209444	4.72492e-06	-0.342389	0.507036	-1.04124	-1.54827	6-phosphofructo-2-kinase, catalyzes synthesis of fructose-2,6-bisphosphate, inhibited by phosphoenolpyruvate and sn-glycerol 3-phosphate, expression in S. cerevisiae induced by glucose and sucrose, transcriptional regulation involves protein kinase A	6-phosphofructo-2-kinase	YOL136C	PAS_FragB_0064	A0A1G4KPL1_KOMPC	1071	356	1071	0	391.68	702.78	511.45	376.14	238.09	754.44	694.93	946.9	554.88	203.09	227.78	340.37
C	JLP1-1		JLP1-1_1	0.188999	0.0229463	0.313558	0.00107197	0.607146	1.05098	-0.486336	-1.53731	Fe(II)-dependent sulfonate/alpha-ketoglutarate dioxygenase, involved in sulfonate catabolism for use as a sulfur source, contains sequence that resembles a J domain (typified by the E. coli DnaJ protein), induced in S. cerevisiae by sulphur starvation	Fe(2+)-dependent sulfonate/alpha-ketoglutarate dioxygenase (isoform 1)	YLL057C		F2QQK9_KOMPC	1260	419	1260	0	3.32	8.02	6.16	8.95	4.47	15.18	7.86	10.08	17.93	2.23	4	6.04
C	POX18		POX18_1	0.587428	4.86578e-06	0.0463919	0.00707151	0.340328	2.74751	1.23197	-1.51554	Oleate-induced peroxisomal protein similar to C. tropicalis POX18	Oleate-induced peroxisomal protein	NA	PAS_chr1-1_0108	F2QMC0_KOMPC	387	128	387	0	4.32	3.84	6.27	4.78	8.63	7.94	45.54	28.04	30.78	7.27	9.93	18.38
C	ISR1		ISR1_1	0.0048979	0.626881	0.000147462	1.86538e-05	-0.953442	0.161811	-1.3322	-1.49401	Predicted protein kinase, overexpression in S. cerevisiae causes sensitivity to staurosporine, which is a potent inhibitor of protein kinase C	Putative protein kinase	YPR106W		A0A1G4KQR6_KOMPC	1176	391	1176	0	14.23	13.91	21.36	8.3	9.23	10.92	22.17	12.83	21.51	5.98	5.31	8.58
C	GAS2		GAS2_1	0.986934	0.35986	0.01276	0.000676641	0.00695255	0.389019	-1.10277	-1.49179	1,3-beta-glucanosyltransferase, involved with Gas4p in spore wall assembly, has similarity to Gas1p	1,3-beta-glucanosyltransferase	YLR343W	PAS_chr3_0306	F2QWT3_KOMPC	1791	596	1791	0	3.74	9.3	10.03	4.89	5.36	14.5	9.57	9.16	10.97	2.49	2.01	6.19
C	TGL1-1		TGL1-1_1	0.292334	0.000364089	0.163709	7.36696e-07	-0.31781	1.06346	-0.42523	-1.48869	Steryl ester hydrolase, one of three gene products (Yeh1p, Yeh2p, Tgl1p) responsible for steryl ester hydrolase activity and involved in sterol homeostasis, localized in S. cerevisiae to lipid particle membranes	Steryl ester hydrolase isoform 1 (isoform 1)	YKL140W	PAS_chr3_0252	F2QWY8_KOMPC	1416	471	1416	0	20.29	24.57	22.02	10.81	20.04	26.73	56.26	43.56	37.72	16.22	15.43	17.29
C	PGC1		PGC1_1	0.308186	0.652519	0.00123579	0.000232501	-0.399792	0.176509	-1.28432	-1.46082	Phosphatidyl Glycerol phospholipase C, regulates the phosphatidylglycerol (PG) content via a phospholipase C-type degradation mechanism, contains glycerophosphodiester phosphodiesterase motifs	Phosphatidyl Glycerol phospholipase C	NA		F2QWT4_KOMPC	1257	418	1766	1	22.41	54.41	56.86	23.16	18.92	65.99	44.17	44.01	59.68	12.87	9.74	32.63
C	CZF1		CZF1_1	0.588338	0.0182165	0.452341	0.00187675	-0.255414	1.09908	-0.359549	-1.45863	Zinc cluster transcription factor similar to Candida albicans CZF1	Zinc cluster transcription factor	NA	PAS_chr4_0252	F2QZS9_KOMPC	654	217	654	0	10.24	15.46	21.34	16.47	5.42	21.35	22.52	26.71	52.94	14.34	3.67	18.71
C	ERG25		ERG25_1	0.633392	0.399273	0.00732213	0.000424069	-0.195301	0.345136	-1.09938	-1.44451	C-4 methyl sterol oxidase, catalyzes the first of three steps required to remove two C-4 methyl groups from an intermediate in ergosterol biosynthesis, S. cerevisiae mutants accumulate the sterol intermediate 4,4-dimethylzymosterol	C-4 methyl sterol oxidase	YGR060W	PAS_chr3_0053	F2QXK3_KOMPC	945	314	945	0	327.02	670.6	732.58	289.18	237.82	1092.21	642.74	713.19	788.15	225.45	146.86	437.38
C	MPT5		MPT5_1	0.464085	0.0196239	0.000142504	8.72974e-10	-0.166341	0.529015	-0.878397	-1.40741	mRNA-binding protein of the PUF family, binds to the 3' UTR of specific mRNAs, including those involved in mating type switching, cell wall integrity, chronological lifespan, chromatin modification, and spindle pole body architecture, recruits the CCR4-NOT deadenylase complex to mRNAs along with Dhh1p and Dcp1p to promote deadenylation, decapping, and decay, also interacts with the Caf20p transla…	PUF family mRNA-binding protein	YGL178W	PAS_chr3_0438	F2QWF0_KOMPC	1803	600	1970	1	38.67	65.32	50.61	40.69	42.13	64.75	79.8	59.02	80.63	26.91	23.57	31.65
C	RCF2		RCF2_1	0.570845	0.154703	0.0237909	0.000230311	-0.215181	0.540092	-0.859801	-1.39989	Cytochrome c oxidase subunit, has a role in assembly of respiratory supercomplexes, similar to Rcf1p, and either Rcf1p or Rcf2p is required for late-stage assembly of the Cox12p and Cox13p subunits and for cytochrome c oxidase activity, associates with the cytochrome c oxidase - cytochrome bc1 supercomplexreactive oxygen species, member of the conserved hypoxia induced gene family, C. elegans hom…	Respiratory supercomplex factor 2	YNR018W	PAS_chr1-4_0241	F2QLQ9_KOMPC	705	234	705	0	329.16	494.79	348.38	201.93	200.97	688.53	406.8	744.58	512.56	212.11	159.39	265.81
C	CAR1-2		CAR1-2_1	0.0155251	0.0784518	0.0184404	3.85379e-05	-0.817591	0.594016	-0.796763	-1.39078	Arginase, responsible for arginine degradation, expression in S. cerevisiae responds to both induction by arginine and nitrogen catabolite repression, disruption enhances freeze tolerance	Arginase (isoform 2)	YPL111W	PAS_chr4_0684	F2QYH8_KOMPC	981	326	981	0	473.39	451.38	491.94	193.49	329.92	346.63	1042.67	507.3	566.36	335.68	181.61	286.28
C	RME1		RME1_1	0.85536	0.000265899	0.524956	1.84707e-05	-0.0589932	1.1757	-0.206711	-1.38241	Zinc finger protein involved in control of meiosis, prevents meiosis by repressing IME1 expression and promotes mitosis by activating CLN2 expression, directly repressed by a1-alpha2 regulator, mediates cell type control of sporulation, in S. cerevisiae relocalizes from nucleus to cytoplasm upon DNA replication stress	Zinc finger protein	YGR044C	PAS_chr1-1_0434	F2QMT9_KOMPC	1248	415	1248	0	34.42	68.15	50.27	58.65	22.07	78.33	122.64	117.3	93.66	33.99	30.4	67.72
C	NCE103		NCE103_1	0.306794	0.322485	0.0249247	0.00123116	-0.429524	0.415525	-0.945201	-1.36073	Carbonic anhydrase, metalloenzyme that catalyzes CO2 hydration to bicarbonate, which is an important metabolic substrate, and protons, not expressed under conditions of high CO2, such as inside a growing colony, but in S. cerevisiae transcription is induced in response to low CO2 levels, such as on the colony surface in ambient air, is poorly transcribed under aerobic conditions and at an undetec…	Carbonic anhydrase	YNL036W	PAS_chr4_0578	F2QYT3_KOMPC	906	301	906	0	94.2	228.78	172.91	72.99	58.5	261.11	185.45	221.47	235.13	92.87	34.98	125.6
C	AQR1		AQR1_1	0.335746	0.0594229	0.208996	0.00168165	-0.413867	0.810402	-0.540208	-1.35061	Plasma membrane transporter of the major facilitator superfamily, member of the 12-spanner drug:H(+) antiporter DHA1 family, confers resistance to short-chain monocarboxylic acids and quinidine, involved in the excretion of excess amino acids, Pichia pastoris does not have the paralog QDR1, in S. cerevisiae relocalizes from plasma membrane to cytoplasm upon DNA replication stress	Plasma transporter	YNL065W	PAS_chr2-2_0065	F2QQT9_KOMPC	1413	470	1413	0	948.07	2155.13	1320.22	905.44	445.99	2219.74	2333.8	3514.18	1500.6	871.51	650.49	1491.02
C	OSM1		OSM1_1	0.231772	0.807717	0.045164	0.0246703	-0.712826	0.145052	-1.1948	-1.33985	Fumarate reductase, catalyzes the reduction of fumarate to succinate, required for the reoxidation of intracellular NADH under anaerobic conditions, mutations in S. cerevisiae cause osmotic sensitivity, Pichia pastoris does not have the paralog FRD1	Fumarate reductase	YJR051W	PAS_chr3_0225	F2QX19_KOMPC	1473	490	1473	0	94.86	466.77	276.96	57.69	42.07	436.77	265.5	365.35	239.82	74.47	38.14	260.05
C	THI4		THI4_1	0.927247	0.213754	0.0886917	0.00324278	0.0405003	0.551196	-0.765523	-1.31672	Thiazole synthase, abundant protein involved in the formation of the thiazole moiety of thiamine during thiamine biosynthesis, acts more as a co-substrate rather than an enzyme by providing the sulphur source for thiazole formation, undergoes a single turnover only, required in S. cerevisiae for mitochondrial genome stability in response to DNA damaging agents	Thiazole synthase	YGR144W	PAS_chr3_0648	F2QVT2_KOMPC	1038	345	1038	0	10.75	37.24	34.72	15.56	17.89	56.24	29.07	28.31	62.34	9.71	9.48	29.64
C	PDR12		PDR12_1	5.25019e-05	0.00285689	0.10149	3.83286e-06	-1.14705	0.844725	-0.46435	-1.30907	Plasma membrane ATP-binding cassette (ABC) transporter, weak-acid-inducible multidrug transporter required for weak organic acid resistance, induced by sorbate and benzoate and regulated by War1p, S. cerevisiae mutants exhibit sorbate hypersensitivity	ATP-binding cassette (ABC) transporter	YPL058C	PAS_chr4_0832	F2QY17_KOMPC	4512	1503	4512	0	147.25	153.63	144.15	56.46	69.37	92.67	297	248.76	246.98	127.27	87.11	100.73
C	CRH1		CRH1_1	0.809732	8.2304e-05	0.280816	5.27323e-07	-0.0625363	1.02236	-0.280289	-1.30265	Chitin transglycosylase that functions in the transfer of chitin to beta(1-6) and beta(1-3) glucans in the cell wall, similar and functionally redundant to Utr2, localizes in S. cerevisiae to sites of polarized growth, expression induced by cell wall stress	Chitin transglycosylase	YGR189C	PAS_chr4_0559	F2QYV4_KOMPC	1410	469	1410	0	516.49	702.12	638.84	683.48	549.05	698.24	1151.75	1130.77	1465.57	472.92	494.86	530.79
C	ARO10-2		ARO10-2_1	0.221969	0.24757	0.103639	0.00537557	-0.568434	0.537929	-0.757989	-1.29592	Phenylpyruvate decarboxylase, catalyzes decarboxylation of phenylpyruvate to phenylacetaldehyde, which is the first specific step in the Ehrlich pathway	Phenylpyruvate decarboxylase (isoform 2)	YDR380W	PAS_chr4_0314	F2QZL1_KOMPC	1809	602	1809	0	138.61	233.11	169.51	76.18	53.87	264.55	361.78	159.21	248.62	64.13	40.35	230.49
C	SGA1		SGA1_1	0.786128	0.0226387	0.324955	0.00110455	-0.107468	0.89846	-0.393789	-1.29225	Intracellular sporulation-specific glucoamylase involved in glycogen degradation, induced in S. cerevisiae during starvation of a/a diploids late in sporulation, but dispensable for sporulation	Sporulation-specific glucoamylase	YIL099W	PAS_chr4_0579	A0A1G4KQT1_KOMPC	1713	570	1713	0	7.16	18.23	20.47	7.07	9.75	28.37	20.72	25.96	37.7	10.26	8.97	14.97
C	UBI4		UBI4_1	0.659196	4.43529e-05	0.448221	1.28442e-06	-0.116914	1.08163	-0.201239	-1.28287	Ubiquitin, becomes conjugated to proteins, marking them for selective degradation via the ubiquitin-26S proteasome system, in S. cerevisiae essential for the cellular stress response, encoded as a polyubiquitin precursor comprised of 5 head-to-tail repeats and protein abundance increases in response to DNA replication stress	Ubiquitin	YLL039C	PAS_chr4_0762	F2QY94_KOMPC	1161	386	1161	0	326.96	362.44	388.39	268.14	359.83	447.45	859.39	699.52	696.41	279.2	300.5	347.75
C	SUR2		SUR2_1	0.0318423	0.581648	0.0206675	0.00417028	-0.956731	0.245387	-1.03242	-1.27781	Sphinganine C4-hydroxylase, catalyses the conversion of sphinganine to phytosphingosine in sphingolipid biosyntheis	Sphingolipid C4-hydroxylase	YDR297W	PAS_chr3_0425	F2QWG3_KOMPC	1059	352	1059	0	135.11	326.59	304.46	58.79	63.05	298.02	253.04	333.71	289.74	88.53	53.74	239.27
C	MAE1		MAE1_1	0.0506514	0.585471	0.0020785	0.000289839	-0.684229	0.190919	-1.07831	-1.26923	Mitochondrial malic enzyme, catalyzes the oxidative decarboxylation of malate to pyruvate, which is a key intermediate in sugar metabolism and a precursor for synthesis of several amino acids	Malic enzyme	YKL029C	PAS_chr3_0181	F2QX66_KOMPC	1896	631	1896	0	598.14	956.77	719.06	428.76	293.85	811.15	955.07	934.88	619.55	261.33	287.22	532.65
C	CTH1		CTH1_1	0.0103427	0.100808	5.86174e-06	0.00374304	-1.1016	-0.705096	-1.96449	-1.25939	Member of the CCCH zinc finger family, similar to mammalian Tis11 protein, which activates transcription and also has a role in mRNA degradation, may function with Tis11p in iron homeostasis, Pichia pastoris does not have the paralog TIS11	CCCH zinc finger family member	YDR151C	PAS_chr4_0329	F2QZJ6_KOMPC	735	244	735	0	69.44	198.25	179.46	27.7	31.8	160.93	65.36	89.32	112.59	37.63	23.19	50.63
C	ERG1		ERG1_1	0.0107179	0.690369	0.000228264	0.00100912	-0.974763	-0.152092	-1.41054	-1.25844	Squalene epoxidase, catalyzes the epoxidation of squalene to 2,3-oxidosqualene, plays in S. cerevisiae an essential role in the ergosterol-biosynthesis pathway and is the specific target of the antifungal drug terbinafine	Squalene epoxidase	YGR175C	PAS_chr3_0124	F2QXC7_KOMPC	1479	492	1479	0	97.69	336.19	281.91	76.68	94.25	211.41	177.75	192.59	253.54	64.34	60.07	141.91
C	ALD100		ALD100_1	0.831628	0.0341842	0.141725	0.000344787	-0.0734632	0.725497	-0.52425	-1.24975	Putative NAD-dependent aldehyde dehydrogenase	Putative methylmalonate-semialdehyde dehydrogenase	NA	PAS_chr4_0470	F2QZ46_KOMPC	1560	519	1560	0	7.69	9.34	7.93	10.36	6.15	9.04	17.02	11.54	12.36	3.31	4.77	8.8
C	NTL101		NTL101_1	0.163232	0.0274993	0.222069	0.000620046	0.495874	0.785198	-0.444925	-1.23012	Putative nitrilotriacetate monooxygenase family FMN-dependent oxidoreductase	Putative nitrilotriacetate monooxygenase	NA		A0A1G4KPH6_KOMPC	1482	493	1482	0	12.99	15.25	13.35	10.45	16.33	36.37	22.32	24.29	24.44	9.65	7.61	13.06
C	AOC1-1		AOC1-1_1	0.203143	4.05345e-07	0.049951	0.00188769	-0.504116	2.00437	0.775991	-1.22838	Lysyl oxidase of Pichia pastoris, previously published in Pichia pastoris as PPLO, similar to human amine oxidase copper-containing AOC1	Lysyl oxidase (isoform 1)	NA	PAS_chr2-1_0307	F2QTE6_KOMPC	2361	786	2361	0	137.98	129.73	114.51	91.73	85.38	119.01	1005.93	220.43	280.93	225.94	124.78	313.56
C	CLN3-1		CLN3-1_1	0.774836	0.307919	0.0033413	7.68785e-05	0.0885433	0.315725	-0.912405	-1.22813	G1 cyclin involved in cell cycle progression, activates Cdc28p kinase to promote the G1 to S phase transition, plays a role in regulating transcription of the other G1 cyclins, CLN1 and CLN2, regulated by phosphorylation and proteolysis, acetly-CoA induces in S. cerevisiae CLN3 transcription in response to nutrient repletion to promote cell-cycle entry	G1/S-specific cyclin (isoform 1)	YAL040C	PAS_chr1-4_0054	F2QN12_KOMPC	1077	358	1077	0	97.89	259	253.06	176.09	152.48	360.98	190.08	259.55	288.78	84.44	88.51	144.51
C	ADH600		ADH600_1	0.152786	0.56022	2.72341e-05	1.75396e-06	-0.357033	0.145363	-1.06695	-1.21231	Putative alcohol dehydrogenase of medium chain dehydrogenase/reductase family	Putative alcohol dehydrogenase	NA	PAS_chr3_0006	F2QXP6_KOMPC	1065	354	1065	0	64.95	84.33	68.48	43.92	66.23	72.38	76.39	87.24	73.67	24.65	34.04	44.42
C	PHO86		PHO86_1	0.000645146	0.7877	1.94715e-05	6.20466e-05	-1.02434	-1.02434	-1.29082	-1.21021	Endoplasmic reticulum (ER) resident protein, required for ER exit of the high-affinity phosphate transporter Pho84p, specifically required for packaging of Pho84p into COPII vesicles, protein abundance in S. cerevisiae increases in response to DNA replication stress	Pho84 transporter from the ER-required protein	YJL117W	PAS_chr4_0570	F2QYU1_KOMPC	978	325	978	0	74.15	146.26	165.52	44.91	50.78	106.66	85.65	139.94	131.07	51.29	36.34	66.97
C	GAT1		GAT1_1	0.296595	0.000392907	0.504304	0.00399104	-0.43823	1.48365	0.280139	-1.20351	Transcriptional activator of genes involved in nitrogen catabolite repression, contains a GATA-1-type zinc finger DNA-binding motif, activity and localization in S. cerevisiae regulated by nitrogen limitation and Ure2p	Transcriptional activator	YFL021W	PAS_chr4_0626	F2QYN5_KOMPC	1848	615	1848	0	36.52	53.1	53.32	33.78	44.94	34.16	270.8	47.13	68.04	57.96	36.51	77.95
C	QUP4		QUP4_1	0.000160424	0.00972844	0.568872	0.0423352	2.21596	1.53326	0.34613	-1.18713	Putative quinate permease similar to Scheffersomyces stipitis and C. QUP4	Putative quinate permease	NA	PAS_chr2-1_0006	F2QU92_KOMPC	1725	574	1725	0	1.13	2.76	2.95	28.78	2.78	4.53	7.84	5.06	6.69	1.49	2.92	4.31
C	ACF2-2		ACF2-2_1	0.785601	0.00632427	0.66483	0.00155016	-0.102422	1.02123	-0.164392	-1.18562	Intracellular beta-1,3-endoglucanase, expression is induced during sporulation, may have a role in cortical actin cytoskeleton assembly, protein abundance in S. cerevisiae increases in response to DNA replication stress	Intracellular beta-1,3-endoglucanase (isoform 2)	YLR144C	PAS_chr4_0048	F2R0D9_KOMPC	2301	766	2301	0	6.42	13.18	12.02	8.48	8.8	14.2	34.52	13.69	13.77	7.54	5.53	15.17
C	GIP2		GIP2_1	0.00747372	0.323195	0.00573483	0.000176532	-0.839043	0.309138	-0.868724	-1.17786	Putative regulatory subunit of protein phosphatase Glc7p, involved in glycogen metabolism, contains a conserved motif (GVNK motif) that is also found in Gac1p, Pig1p, and Pig2p, Pichia pastoris does not have the paralog PIG2	Putative protein phosphatase 1 regulatory subunit	YER054C	PAS_chr4_0969	F2QZ17_KOMPC	1869	622	1869	0	53.28	122.68	94.08	44.57	36.06	80.4	106.3	117.42	99	46.02	30.32	69.11
C	ERS1-1		ERS1-1_1	0.387849	0.00497807	0.465184	0.000402179	0.285146	0.924397	-0.246819	-1.17122	Protein involved in cystine transport, localizes in S. cerevisiae to the vacuole, plasma membrane and endosome, similarity to human cystinosin, a H(+)-driven transporter involved in L-cystine export from lysosomes and implicated in the disease cystinosis, contains seven transmembrane domains, in S. cerevisiae mutation is functionally complemented by human CTNS	Cystine transport-associated protein (isoform 1)	YCR075C		A0A1G4KQA3_KOMPC	783	260	843	1	9.62	33.8	24.8	36.53	17.86	34.6	42.24	50.04	32.3	15.57	16.56	23.66
C	FMO6		FMO6_1	0.463286	0.467997	0.00794191	0.000723831	-0.250179	0.247365	-0.923821	-1.17119	Putative flavin-containing monooxygenase similar to Scheffersomyces stipitis FMO6	Putative flavin-containing monooxygenase	NA	PAS_chr1-4_0006	F2QMW4_KOMPC	1551	516	1551	0	16	20.71	27.38	14.21	11.3	33.04	22.1	26.97	26.44	8.31	7.9	17.92
C	YPC1		YPC1_1	0.155952	0.0508401	0.103958	0.000345612	-0.460609	0.632667	-0.529209	-1.16188	Alkaline ceramidase, also has reverse (CoA-independent) ceramide synthase activity, catalyzes both breakdown and synthesis of phytoceramide, overexpression in S. cerevisiae confers fumonisin B1 resistance, Pichia pastoris has also the paralog YDC1	Alkaline ceramidase	YBR183W		F2QQJ9_KOMPC	885	294	885	0	124.49	161.96	149.59	81.57	90.31	170.58	258.32	238.69	162.19	81.83	83.56	136.62
C	YOR1-1		YOR1-1_1	0.9731	0.177709	0.0048134	3.08874e-05	-0.0093354	0.373218	-0.78589	-1.15911	Plasma membrane ATP-binding cassette (ABC) transporter, multidrug transporter mediates export of many different organic anions including oligomycin, similar to human cystic fibrosis transmembrane receptor (CFTR)	ATP-binding cassette (ABC) transporter (isoform 1)	YGR281W	PAS_chr4_0186	F2QZZ9_KOMPC	4059	1352	4059	0	33.95	35.31	36.92	22.93	35.47	55.87	45.8	49.76	40.47	19	19.28	22.74
C	PpHXT1		PpHXT1_1	0.10358	0.413516	0.0453528	0.00481603	-0.668208	0.335677	-0.821617	-1.15729	Low affinity glucose transporter of the major facilitator superfamily, induced in Pichia pastoris by high levels of glucose	Low affinity glucose transporter	NA	PAS_chr1-4_0570	F2QQ13_KOMPC	1614	537	1614	0	2637.24	6557.88	5237.02	2146.58	1684.49	5852.07	5351.86	6125.86	6137.5	2109.87	1495.85	4582.72
C	ADH601		ADH601_1	0.184254	0.321858	0.000865825	1.54859e-05	-0.347672	0.258876	-0.887649	-1.14652	Putative alcohol dehydrogenase of medium chain dehydrogenase/reductase family	Putative alcohol dehydrogenase	NA		F2R0I8_KOMPC	1065	354	1065	0	45.05	65.06	53.67	28.28	44.48	64.91	69.82	59.9	63.18	24.65	25.25	37.58
C	RNR2		RNR2_1	0.243671	0.0773252	0.0357147	0.000110409	-0.345446	0.523196	-0.622905	-1.1461	Ribonucleotide-diphosphate reductase (RNR), small subunit, the RNR complex catalyzes the rate-limiting step in dNTP synthesis and is regulated by DNA replication and DNA damage checkpoint pathways via localization of the small subunits, Pichia pastoris does not have the paralog RNR4	Ribonucleotide-diphosphate reductase subunit	YJL026W	PAS_chr4_0197	F2QZY7_KOMPC	1203	400	1203	0	394.38	466.96	500.12	284.09	308.93	569.27	596.6	784.03	536.35	310.95	269.25	281.43
C	MIH1		MIH1_1	0.753678	0.0121422	0.0204012	1.39211e-06	-0.0736012	0.5876	-0.547796	-1.1354	Protein tyrosine phosphatase involved in cell cycle control, regulates the phosphorylation state of Cdc28p, homolog of S. pombe cdc25	Tyrosine phosphatase	YMR036C	PAS_chr1-1_0273	F2QNZ5_KOMPC	1302	433	1302	0	81.4	123.11	111.93	73.54	119.88	127.74	166.5	139.88	162.01	70.57	68.05	72.15
C	AGP2-2		AGP2-2_1	0.134166	0.196117	1.86403e-06	0.000504467	-0.485624	-0.419445	-1.55391	-1.13446	Plasma membrane regulator of polyamine and carnitine transport, has similarity to transporters but lacks transport activity, may act as a sensor that transduces environmental signals, has a positive or negative regulatory effect on transcription of many transporter genes	High affinity polyamine and low-affinity amino acid permease (isoform 1)	YBR132C	PAS_chr3_0848	F2QV77_KOMPC	1713	570	1713	0	184.15	142.35	128.64	71.32	155.44	126.69	67.79	145.26	131.38	56.92	60.27	33.7
C	PHO84-2		PHO84-2_1	0.0227687	0.785206	0.000200289	0.000568298	-0.743913	-0.0890226	-1.21539	-1.12637	High-affinity inorganic phosphate (Pi) transporter and low-affinity manganese transporter, regulated by Pho4p and Spt7p, mutation in S. cerevisiae confers resistance to arsenate, exit from the ER during maturation requires Pho86p, cells overexpressing Pho84p accumulate heavy metals but do not develop symptoms of metal toxicity	Inorganic phosphate (Pi) transporter and low-affinity manganese transporter (isoform 2)	YML123C	PAS_chr3_0141	F2QXB0_KOMPC	1767	588	1767	0	664.85	1074.58	886.38	393.97	491.38	794.18	548.54	983.51	892.56	402.57	337	349.79
C	SEO1-2		SEO1-2_1	0.618733	0.133003	0.549927	0.0357052	-0.265867	0.802038	-0.319708	-1.12175	Putative permease, member of the allantoate transporter subfamily of the major facilitator superfamily, mutation in S. cerevisiae confers resistance to ethionine sulfoxide	Putative permease (isoform 2)	YAL067C	PAS_chr1-1_0003	F2QNM1_KOMPC	1812	603	1812	0	22.32	101.1	67.04	27.67	15.55	123.62	109.25	113.07	91.48	27.29	16.7	112.45
C	OYE3-2		OYE3-2_1	0.231428	0.0618719	0.120572	0.000629858	0.388158	0.606771	-0.512653	-1.11942	Conserved NADPH oxidoreductase containing flavin mononucleotide (FMN), homologous to Oye2p with different ligand binding and catalytic properties, has potential roles in oxidative stress response and programmed cell death	Flavin mononucleotide-containing NADPH oxidoreductase (isoform 2)	YPL171C	PAS_chr3_1184	F2QWL3_KOMPC	1230	409	1230	0	14.06	31.43	40.15	24.9	30.03	64.94	40.82	38.74	48.81	16.96	16.59	25.55
C	LCB3		LCB3_1	0.261397	0.0857124	0.0192534	4.93627e-05	-0.307121	0.46911	-0.644049	-1.11316	Long-chain base-1-phosphate phosphatase, specific for dihydrosphingosine-1-phosphate, regulates ceramide and long-chain base phosphates levels, involved in incorporation of exogenous long chain bases in sphingolipids, Pichia pastoris does not have the paralog YSR3	Long chain base-1-phosphate phosphatase	YJL134W	PAS_chr3_0597	F2QVY8_KOMPC	1239	412	1239	0	65.51	115.69	88.24	64.92	59.45	109.33	124.5	148.49	86.61	58.83	40.89	68.88
C	NTL100		NTL100_1	0.551471	0.857704	0.0443696	0.0282857	0.287335	0.0875831	-1.02303	-1.11061	Putative nitrilotriacetate monooxygenase family FMN-dependent oxidoreductase	Putative nitrilotriacetate monooxygenase	NA		A0A1G4KPK0_KOMPC	1461	486	1461	0	3.63	5.7	7.48	3.92	7	11.37	4.63	5.25	8.07	2.09	1.64	4.53
C	AYF1		AYF1_1	0.765223	0.764251	0.00266899	0.000949455	-0.0978137	0.0983818	-0.996942	-1.09532	Putative arylsulfotransferase which transfers a sulfate group from phenolic sulfate esters to a phenolic acceptor substrate, similar to Ogataea parapolymorpha ASST	Putative arylsulfotransferase	NA	PAS_chr3_0029	F2QXM6_KOMPC	1620	539	1620	0	26.51	46.81	48.01	59.31	15.59	49.57	39.34	31.05	58.81	12.3	15.56	33.49
C	GLY1		GLY1_1	0.0594371	0.228468	0.0316821	0.000800238	-0.6111	0.390273	-0.696945	-1.08722	Threonine aldolase, catalyzes the cleavage of L-allo-threonine and L-threonine to glycine, involved in glycine biosynthesis	Threonine aldolase	YEL046C	PAS_chr4_0112	F2R078_KOMPC	1119	372	1119	0	325.03	635.96	707.26	328.88	245.97	598.03	793.05	513.35	841.93	284.86	220.58	521.02
C	THI20		THI20_1	0.984015	0.018654	0.161433	0.000177037	0.00575508	0.672345	-0.413063	-1.08541	Trifunctional enzyme of thiamine biosynthesis, degradation and salvage, has hydroxymethylpyrimidine (HMP) kinase, HMP-phosphate (HMP-P) kinase and thiaminase activities, member of a gene family with THI21 and THI22, HMP and HMP-P kinase activity redundant with Thi21p	Thiamine biosynthesis trifunctional enzyme	YOL055C	PAS_chr3_0842	F2QV83_KOMPC	1662	553	1662	0	11.41	14.31	11.54	9.11	13.18	17.65	21.35	18.48	18.76	8.88	8.67	9.85
C	SPS19		SPS19_1	0.964944	0.0108913	0.840812	0.00596372	0.0170354	0.98094	-0.0785831	-1.05952	Peroxisomal 2,4-dienoyl-CoA reductase, auxiliary enzyme of fatty acid beta-oxidation, homodimeric enzyme required for growth and sporulation on petroselineate medium, expression in S. cerevisiae induced during late sporulation and in the presence of oleate	2,4-dienoyl-CoA reductase	YNL202W	PAS_chr3_0975	A0A1G4KQ80_KOMPC	837	278	837	0	10.66	34.46	22.91	13.27	15.21	43.88	46.15	43.01	39.75	14.56	16.06	32.8
C	URO1		URO1_1	0.846394	1.6383e-06	0.0392777	0.00612551	0.0755554	1.86003	0.802846	-1.05719	Putative urate oxidase similar to Scheffersomyces stipitis URO1	Putative urate oxidase	NA	PAS_chr2-2_0279	F2QRF8_KOMPC	918	305	918	0	28.86	55.72	51.42	47.84	30	76.67	260.08	122.55	90.01	56.94	35.83	150.08
C	HIP1		HIP1_1	0.835417	0.835494	0.00265125	0.00130425	-0.0672694	0.0673559	-0.98504	-1.0524	High-affinity histidine permease, also involved in the transport of manganese ions	Histidine permease	YGR191W	PAS_chr1-1_0203	F2QNS5_KOMPC	1752	583	1752	0	28.97	45.66	50.84	23.24	40.97	63.53	23.84	57.42	48.08	23.01	17.95	20.39
C	SNZ3		SNZ3_1	0.0152986	0.0645153	0.0428373	0.000107679	-0.658125	0.495244	-0.55467	-1.04991	Member of a stationary phase-induced gene family, transcription of SNZ2 is induced in S. cerevisiae prior to diauxic shift, and also in the absence of thiamin in a Thi2p-dependent manner, forms a coregulated gene pair with SNO3	Stationary phase specific protein	YFL059W	PAS_chr1-4_0393	F2QPI0_KOMPC	891	296	891	0	34.75	44.06	44.13	27.95	18.97	37.46	65.84	56.75	49.47	24.73	29.37	28.59
C	SOU1-2		SOU1-2_1	0.0577672	0.0209857	0.0157712	2.33251e-06	-0.420038	0.509479	-0.537132	-1.04661	Dehydrogenase of unknown substrate specificity, similar to SOU1 of Candida albicans which convert L-sorbose to D-sorbitol but Pichia pastoris can not grow on sorbose	Dehydrogenase of unknown substrate specificity	NA	PAS_chr4_0988	F2QYA3_KOMPC	879	292	879	0	162.46	162.39	182.37	145.3	117.75	152.36	258.99	198.16	265.82	100.53	134.94	109.7
C	ATH1		ATH1_1	0.135288	0.111685	0.0242645	0.000121239	-0.399437	0.424466	-0.605895	-1.03036	Acid trehalase required for utilization of extracellular trehalose	Acid trehalase	YPR026W	PAS_chr4_0342	F2QZI2_KOMPC	3120	1039	3120	0	20.11	44.42	41.93	25.89	23.68	36.61	39.38	38.18	63.56	16.3	18.09	35.2
C	GLC3		GLC3_1	0.100911	0.0628462	0.198573	0.00165541	-0.536169	0.607152	-0.420632	-1.02778	Glycogen branching enzyme, involved in glycogen accumulation, green fluorescent protein (GFP)-fusion protein localizes to the cytoplasm in a punctate pattern, in S. cerevisiae relocalizes from nucleus to cytoplasmic foci upon DNA replication stress	Glycogen branching enzyme	YEL011W		F2QLR2_KOMPC	2103	700	2103	0	69.63	116.52	108.59	46.57	54.08	117.2	161.51	159.11	113.68	51.16	43.16	130.24
C	DGA1		DGA1_1	0.0647917	0.194722	0.00172368	9.35761e-06	-0.423753	0.296636	-0.727867	-1.0245	Diacylglycerol acyltransferase, catalyzes the terminal step of triacylglycerol formation, in Pichia pastoris is not the major contributor to triacylglycerols synthesis like in S. cerevisiae, localized in S. cerevisiae to lipid particles and ER	Diacylglycerol acyltransferase	YOR245C	PAS_chr3_0218	F2QX27_KOMPC	1383	460	1383	0	46.59	71.82	60.72	45.38	43.91	54.53	72.44	76.75	67.21	31.18	25.52	50.23
C	MUP3-1		MUP3-1_1	0.929649	0.00934209	0.663845	0.00240535	0.0297114	0.872952	-0.146956	-1.01991	Low affinity methionine permease, similar to Mup1p	Low-affinity methionine permease (isoform 1)	YHL036W	PAS_chr1-1_0221	F2QNU4_KOMPC	1695	564	1695	0	19.91	47.72	35.65	20.25	28.93	62.29	57.82	72.62	51.21	28.62	18.98	44.2
C	ATG30		ATG30_1	0.0480645	2.66043e-05	0.392411	0.000771258	0.606959	1.28502	0.267178	-1.01784	Autophagy-related protein which controls in Pichia pastoris the selective autophagy of peroxisomes (pexophagy) through the assembly of a receptor protein complex (RPC)	Autophagy-related protein 30	NA	PAS_chr3_1230	F2QV58_KOMPC	1155	384	1155	0	16.18	15.19	11.66	23.75	19.87	26.48	42.22	32.09	28.38	14.2	14.14	22.2
C	CAR2		CAR2_1	0.0409259	0.0694156	0.285492	0.00392926	-0.707604	0.62831	-0.36972	-0.99803	L-ornithine transaminase (OTAse), catalyzes the second step of arginine degradation, expression is dually-regulated by allophanate induction and a specific arginine induction process, not nitrogen catabolite repression sensitive, protein abundance in S. cerevisiae increases in response to DNA replication stress	L-ornithine transaminase	YLR438W	PAS_chr3_0410	F2QWH8_KOMPC	1305	434	1305	0	795.07	1047.1	1052.98	449.25	682.61	769.19	2014.34	1144.87	1222.66	928.73	435.88	825.71
C	MCH5-2		MCH5-2_1	0.967173	0.83618	0.0420255	0.0249549	0.0179188	0.0903656	-0.903836	-0.994202	Plasma membrane riboflavin transporter, facilitates the upTake of vitamin B2, required for FAD-dependent processes, sequence similarity to mammalian monocarboxylate permeases, however S. cerevisiae mutants are not deficient in monocarboxylate transport	Riboflavin transporter (isoform 2)	YOR306C		F2QQL4_KOMPC	1371	456	1371	0	4.48	21.69	23.37	19.27	8.68	25.57	13.38	12.16	26.24	5.3	5.08	16.04
C	ARO10-1		ARO10-1_1	0.0180058	0.823969	0.0581129	0.0342287	-1.11037	0.104368	-0.889634	-0.994003	Phenylpyruvate decarboxylase, catalyzes decarboxylation of phenylpyruvate to phenylacetaldehyde, which is the first specific step in the Ehrlich pathway	Phenylpyruvate decarboxylase (isoform 1)	YDR380W	PAS_chr3_0095	F2QXF8_KOMPC	1821	606	1821	0	238.48	308.65	269.55	80.12	58.79	273.54	382.6	220.96	260.27	94.99	39.16	333.7
C	ASH1		ASH1_1	0.529677	0.414083	0.00107035	4.31805e-05	-0.149107	0.193909	-0.7864	-0.98031	Component of the Rpd3L histone deacetylase complex, zinc-finger inhibitor of HO transcription, mRNA is localized and translated in S. cerevisiae in the distal tip of anaphase cells, resulting in accumulation of Ash1p in daughter cell nuclei and inhibition of HO expression, potential Cdc28p substrate	HO transcription zinc-finger inhibitor	YKL185W	PAS_chr3_0418	F2QWH0_KOMPC	1584	527	1584	0	45.25	65.52	68.03	74.47	34.25	67.8	63.25	64.67	74.57	24.56	32.14	46.57
C	DUR3-4		DUR3-4_1	0.995972	0.987961	0.0156817	0.01615	0.00200232	-0.00601866	-0.985282	-0.979263	Plasma membrane transporter for both urea and polyamines, expression in S. cerevisiae is highly sensitive to nitrogen catabolite repression and induced by allophanate, the last intermediate of the allantoin degradative pathway	Urea and polyamine transporter (isoform 4)	YHL016C	PAS_chr3_0024	F2QXN0_KOMPC	2052	683	2052	0	3.81	13.91	14.02	10.41	8.03	15.38	5.76	8.9	16.51	4.11	3.51	8.14
C	CYS3		CYS3_1	0.160576	0.0887331	2.40495e-05	0.0116497	-0.542707	-0.658606	-1.63627	-0.977667	Cystathionine gamma-lyase, catalyzes one of the two reactions involved in the transsulfuration pathway that yields cysteine from homocysteine with the intermediary formation of cystathionine, protein abundance in S. cerevisiae increases in response to DNA replication stress	Cystathionine gamma-lyase	YAL012W	PAS_chr1-4_0489	F2QPT3_KOMPC	1185	394	1185	0	362.47	606.56	679.34	188.15	325.42	692.35	201.48	428.46	395.5	224.49	132.92	147.53
C	ERG3		ERG3_1	0.235742	0.149676	0.251627	0.00967806	-0.440117	0.534562	-0.425726	-0.960288	C-5 sterol desaturase, glycoprotein that catalyzes the introduction of a C-5(6) double bond into episterol, a precursor in ergosterol biosynthesis, S. cerevisiae mutants are viable, but cannot grow on non-fermentable carbon sources, substrate of the HRD ubiquitin ligase	C-5 sterol desaturase	YLR056W	PAS_chr1-4_0367	F2QPF5_KOMPC	1155	384	1155	0	340.25	459.33	376.23	149.33	245.35	537.92	492.23	718.29	449.36	306.62	206.02	351.27
C	NEW1		NEW1_1	0.770326	0.464133	0.000140055	0.00207476	-0.0896011	-0.225166	-1.17893	-0.953768	ATP binding cassette protein that cosediments with polysomes and is required for biogenesis of the small ribosomal subunit, Asn/Gln-rich rich region supports [NU+] prion formation and susceptibility to [PSI+] prion induction	ATP-binding cassette (ABC) protein	YPL226W	PAS_chr3_0728	F2QVK1_KOMPC	2271	756	2271	0	52.81	59.32	71.17	33.64	54.4	97.96	26.79	60.61	70.07	24.56	23.47	32.34
C	ERG11		ERG11_1	0.176968	0.480569	0.0390618	0.0056224	-0.462985	0.241832	-0.708231	-0.950063	Lanosterol 14-alpha-demethylase, catalyzes the C-14 demethylation of lanosterol to form 4,4''-dimethyl cholesta-8,14,24-triene-3-beta-ol in the ergosterol biosynthesis pathway, member of the cytochrome P450 family, associated and coordinately regulated with the P450 reductase Ncp1p	Lanosterol 14-alpha-demethylase	YHR007C	PAS_chr3_0957	F2QUV8_KOMPC	1548	515	1548	0	191.89	393.24	364.82	126.53	192.76	412.09	318.29	408.87	362.72	169.12	185.67	208.13
C	DAK2		DAK2_1	0.119437	0.215519	0.0816561	0.00288445	-0.491522	0.390717	-0.550164	-0.940881	Unique dihydroxyacetone kinase of Pichia pastoris essential for methanol assimilation in methylotrophic yeasts, required for detoxification of dihydroxyacetone (DHA), involved in stress adaptation, previously known in Pichia pastoris as DAK	Dihydroxyacetone kinase	YFL053W	PAS_chr3_0841	F2QV84_KOMPC	1827	608	1827	0	133.73	224.62	214.93	101.22	120.95	214.33	251.06	204.73	285.29	120.59	93.18	173.36
C	CAT2		CAT2_1	0.830248	0.00064104	0.795665	0.00023866	0.0546643	0.869154	-0.0662433	-0.935397	Carnitine acetyl-CoA transferase present in both mitochondria and peroxisomes, transfers activated acetyl groups to carnitine to form acetylcarnitine which can be shuttled across membranes	Carnitine acetyltransferase	YML042W	PAS_chr3_0069	F2QXI6_KOMPC	1890	629	1890	0	52.83	73.17	80.13	63.93	77.73	89.11	127.73	89.64	158.77	48.24	59.96	88.47
C	SLT2		SLT2_1	0.992001	0.00195081	0.371998	6.55528e-05	0.00233994	0.721544	-0.209758	-0.931301	Serine/threonine MAP kinase, involved in regulating maintenance of cell wall integrity, cell cycle progression, and nuclear mRNA retention in heat shock, required for mitophagy and pexophagy, affects recruitment of mitochondria to phagophore assembly site (PAS), plays a role in adaptive response of cells to cold, regulated by the PKC1-mediated signaling pathway, Pichia pastoris does not have the …	Serine/threonine-MAP kinase	YHR030C	PAS_chr3_0895	F2QV21_KOMPC	1281	426	1281	0	50.73	85.43	79.48	59.77	67.11	104.87	107.04	103.32	141.57	53.79	57.92	71.27
C	IPT1		IPT1_1	0.0749127	0.203854	0.00312231	2.36843e-05	-0.390886	0.278485	-0.652672	-0.931158	Inositolphosphotransferase, involved in synthesis of mannose-(inositol-P)2-ceramide (M(IP)2C), the most abundant sphingolipid, can mutate to resistance to the antifungals syringomycin E and DmAMP1 and to Kluyveromyces lactis zymocin	Inositolphosphotransferase	YDR072C		A0A1G4KQD1_KOMPC	1281	426	1281	0	109.52	141.38	125.14	98.91	107.02	104.22	175.26	123.37	152.69	81.24	77.79	74.5
C	TNA1-1		TNA1-1_1	0.945303	0.362679	0.00360254	0.044342	0.0307348	-0.411654	-1.34209	-0.930435	High affinity nicotinic acid plasma membrane permease, responsible for upTake of low levels of nicotinic acid, expression in S. cerevisiae of the gene increases in the absence of extracellular nicotinic acid or para-aminobenzoate (PABA)	Nicotinic acid plasma membrane permease (isoform 1)	YGR260W	PAS_chr4_0911	F2R0I0_KOMPC	1596	531	1596	0	5.42	21.8	18.25	16.66	9.81	22.84	4.84	7.13	22	4.26	3.46	9.95
C	FCY2		FCY2_1	0.915392	0.0166995	0.933103	0.0132161	0.0394367	0.887572	-0.0312121	-0.918784	Purine-cytosine permease, mediates purine (adenine, guanine, and hypoxanthine) and cytosine accumulation, relative distribution to the vacuole increases upon DNA replication stress	Purine-cytosine permease	YER056C	PAS_chr4_0514	F2QZ01_KOMPC	1560	519	1560	0	60.25	71.1	71.17	59.76	82.93	81.73	217.42	70.08	78.47	72.42	63.88	55.56
C	SNO1		SNO1_1	0.702941	0.00242241	0.92551	0.00173356	-0.113086	0.888035	-0.0280437	-0.916078	Protein of unconfirmed function, involved in pyridoxine metabolism, expression in S. cerevisiae is induced during stationary phase, forms a putative glutamine amidotransferase complex with Snz1p, with Sno1p serving as the glutaminase	Uncharacterized pyridoxal 5'-phosphate synthase subunit	YMR095C	PAS_chr1-4_0392	F2QPH9_KOMPC	678	225	678	0	29.21	20.61	27.2	30.78	21.24	26.78	56.97	49.19	37.49	25.93	27.27	22.2
C	COX15		COX15_1	0.0247381	0.429539	0.00900787	0.00066821	-0.598725	0.210382	-0.698203	-0.908585	Protein required for the hydroxylation of heme O to form heme A, which is an essential prosthetic group for cytochrome c oxidase	Cytochrome c oxidase assembly-associated protein	YER141W	PAS_chr4_0449	F2QZ67_KOMPC	1524	507	1524	0	100.29	172.69	166.02	76.19	104.33	128.47	126.57	220.94	145.1	103.66	78.46	76.62
C	FMO1-4		FMO1-4_1	0.113894	0.568594	0.0017738	0.0104788	-0.545694	-0.196914	-1.09005	-0.893138	Flavin-containing monooxygenase, localized in S. cerevisiae to the cytoplasmic face of the ER membrane, catalyzes oxidation of biological thiols to maintain the ER redox buffer ratio for correct folding of disulfide-bonded proteins	Flavin-containing monooxygenase (isoform 4)	YHR176W	PAS_chr3_0857	F2QV64_KOMPC	1386	461	1386	0	25.96	61.79	59.27	22.1	21.68	63.38	29.78	41.64	54.48	18.09	15.42	34.96
C	ZRT2		ZRT2_1	0.185654	0.796509	0.00515463	0.00224598	-0.385494	0.0751033	-0.816626	-0.891729	Low-affinity zinc transporter of the plasma membrane, transcription is induced in S. cerevisiae under low-zinc conditions by the Zap1p transcription factor	Zinc transport protein	YLR130C	PAS_chr4_0516	F2QYZ9_KOMPC	1089	362	1089	0	211.04	376.85	293.95	181.56	213.84	325.72	284.42	285.38	342.64	148.08	131.85	212.78
C	PDR15		PDR15_1	0.012533	0.306836	0.0804705	0.00560712	-0.792454	0.324191	-0.554907	-0.879098	Plasma membrane ATP binding cassette (ABC) transporter, multidrug transporter and general stress response factor implicated in cellular detoxification, regulated by Pdr1p, Pdr3p and Pdr8p, promoter contains a PDR responsive element, Pichia pastoris has also the paralog PDR5	Plasma membrane ATP-binding cassette (ABC) transporter	YDR406W	PAS_chr2-2_0299	F2QRI3_KOMPC	4455	1484	4455	0	117.08	275.49	153.38	162.83	66.09	112.19	185.22	205.36	278.67	103.38	102.57	157.08
C	HRK1-1		HRK1-1_1	0.178117	0.966471	0.0166442	0.0186241	-0.501592	-0.0156562	-0.893849	-0.878193	Protein kinase, implicated in activation of the plasma membrane H(+)-ATPase Pma1p in response to glucose metabolism, plays a role in ion homeostasis, protein abundance in S. cerevisiae increases in response to DNA replication stress	Protein kinase (isoform 1)	YOR267C	PAS_chr3_1091	F2QUG4_KOMPC	1761	586	1761	0	73.33	166.84	134.72	58.67	44.2	180.25	113.78	110.19	137.77	41.39	41.04	122.38
C	QRI1		QRI1_1	0.389812	0.00540991	0.790672	0.00230665	-0.247086	0.798186	-0.0763326	-0.874519	UDP-N-acetylglucosamine pyrophosphorylase, catalyzes the formation of UDP-N-acetylglucosamine (UDP-GlcNAc), which is important in cell wall biosynthesis, protein N-glycosylation, and GPI anchor biosynthesis, protein abundance in S. cerevisiae increases in response to DNA replication stress	UDP-N-acetylglucosamine pyrophosphorylase	YDL103C	PAS_chr3_0676	F2QVQ3_KOMPC	1434	477	1434	0	142.18	153.25	151.56	111.71	145.08	151.33	261.44	284.1	221.51	144.65	137.97	132.29
C	MRN1		MRN1_1	0.232218	0.561291	0.00260387	0.000325855	-0.28707	0.139601	-0.730001	-0.869602	RNA-binding protein that may be involved in translational regulation, binds specific categories of mRNAs, including those that contain upstream open reading frames (uORFs) and internal ribosome entry sites (IRES), interacts genetically with chromatin remodelers and splicing factors, linking chromatin state, splicing and as a result mRNA maturation	RNA-binding protein	YPL184C	PAS_chr1-3_0155	F2QM36_KOMPC	1626	541	1626	0	55.92	71.51	84.33	45.64	62.75	78.84	75.57	70.17	86.31	43.96	39.28	41.81
C	SCS7		SCS7_1	0.138419	0.446905	0.0152996	0.00144097	-0.40345	0.206999	-0.662203	-0.869202	Sphingolipid alpha-hydroxylase, functions in the alpha-hydroxylation of sphingolipid-associated very long chain fatty acids, has both cytochrome b5-like and hydroxylase/desaturase domains, in S. cerevisiae is not essential for growth	Sphingolipid alpha-hydroxylase	YMR272C	PAS_chr3_0535	F2QW48_KOMPC	1152	383	1152	0	124.2	262.53	230.58	130.73	127.16	240.02	192.79	241.28	261.87	106	95.88	183.92
C	ARO9		ARO9_1	0.827801	0.19301	0.172131	0.00764584	-0.0706122	0.422523	-0.444189	-0.866713	Aromatic aminotransferase II, catalyzes the first step of tryptophan, phenylalanine, and tyrosine catabolism	Aromatic aminotransferase II	YHR137W	PAS_chr4_0147	F2R043_KOMPC	1389	462	1389	0	116.26	144.94	179.88	86.62	120.03	246.32	285.56	145.98	146.12	91.96	90.75	140.27
C	EXG1		EXG1_1	0.244926	0.0464797	0.226096	0.00136626	-0.313398	0.536334	-0.326554	-0.862888	Major exo-1,3-beta-glucanase of the cell wall, involved in cell wall beta-glucan assembly, exists as three differentially glycosylated isoenzymes, Pichia pastoris has also the paralog SPR1	Cell wall exo-1,3-beta-glucanase	YLR300W	PAS_chr2-1_0454	F2QSZ6_KOMPC	1146	381	1146	0	293.76	426.35	383.21	251.24	328.85	372.39	570.24	446.51	562.7	282.24	296.68	274.36
C	OLE1-2		OLE1-2_1	0.51043	2.18328e-05	0.586131	0.000207506	0.152373	0.977793	0.127147	-0.850646	Delta(9) fatty acid desaturase, required for monounsaturated fatty acid synthesis and for normal distribution of mitochondria, previously known in Pichia pastoris also as Fad9	Delta(9) fatty acid desaturase (isoform 2)	YGL055W	PAS_chr4_0259	F2QZS1_KOMPC	1485	494	1485	0	26.67	30.24	30.07	30.48	32.04	42.32	55.92	60.07	54.82	30.46	31.21	32.3
C	KTR3		KTR3_1	0.0501782	0.00891892	0.168894	6.52535e-05	-0.418437	0.553335	-0.296395	-0.84973	Putative alpha-1,2-mannosyltransferase, involved in O- and N-linked protein glycosylation, member of the KRE2/MNT1 mannosyltransferase family, Svp26p mediates upTake of Ktr3p into COPII vesicles, in S. cerevisiae relocalizes from nucleus to vacuole upon DNA replication stress	Putative alpha-1,2-mannosyltransferase	YBR205W	PAS_chr1-3_0138	F2QM19_KOMPC	1272	423	1272	0	32.01	42.32	47.32	30.43	28.71	40.4	52.57	57.23	69.79	28.74	30.39	40.05
C	PEX7		PEX7_1	0.802704	0.000129403	0.404839	0.00262427	0.0716722	1.08521	0.240863	-0.844346	Peroxisomal signal receptor for the N-terminal nonapeptide signal (PTS2) of peroxisomal matrix proteins, WD repeat protein, defects in human homolog cause lethal rhizomelic chondrodysplasia punctata (RCDP)	PTS2 peroxisomal membrane signal receptor	YDR142C	PAS_chr1-4_0433	F2QPM4_KOMPC	1131	376	1131	0	14.8	17.09	16.52	15.77	20.11	19.39	39.91	29.72	32.68	23	16.35	16.96
C	SFL1		SFL1_1	0.367216	0.433539	0.0372239	0.0041379	-0.261973	0.227457	-0.60934	-0.836797	Transcriptional repressor and activator, involved in repression of flocculation-related genes, and activation of stress responsive genes, negatively regulated by cAMP-dependent protein kinase A subunit Tpk2p	Flocculation-related genes transcriptional regulator	YOR140W	PAS_chr3_0115	F2QXD6_KOMPC	2400	799	2400	0	38.47	35.07	36.45	33.02	26.34	41.55	27.36	66.84	32.84	22.85	23.71	24.88
C	GSC2		GSC2_1	0.376839	0.939172	0.0247944	0.0300201	-0.334916	-0.0289395	-0.856655	-0.827716	Catalytic subunit of 1,3-beta-glucan synthase, involved in formation of the inner layer of the spore wall, activity positively regulated by Rho1p and negatively by Smk1p, Pichia pastoris has also the paralog FKS1	1,3-beta-glucan synthase catalytic subunit	YGR032W	PAS_chr2-1_0263	F2QTJ3_KOMPC	5340	1779	5391	1	4.7	20.49	14.38	15.54	4.61	13.42	10.22	8.87	18.79	6.28	3.69	11.46
C	ATX1		ATX1_1	0.286503	0.0221774	0.88083	0.0322918	0.411763	0.883342	0.0585403	-0.824801	Cytosolic copper metallochaperone that transports copper to the secretory vesicle copper transporter Ccc2p for eventual insertion into Fet3p, which is a multicopper oxidase required for high-affinity iron upTake	Copper metallochaperone	YNL259C	PAS_chr1-3_0087	F2QLW5_KOMPC	225	74	282	1	85.53	31.72	138.07	163.04	78.83	143.99	140.55	128.24	219.92	81.25	64.03	130.11
C	CCW14		CCW14_1	0.675538	0.018326	0.550907	0.00312121	-0.116641	0.657215	-0.166287	-0.823502	Covalently linked cell wall glycoprotein, present in the inner layer of the cell wall	Cell wall glycoprotein	YLR390W-A	PAS_chr1-4_0510	A0A1G4KPI2_KOMPC	702	233	702	0	923.36	856.14	962.31	815.72	1003.52	935.76	1500.04	1274.18	1559.11	888.45	763.77	742.16
C	PHD1		PHD1_1	0.987223	0.137672	0.0969869	0.00165805	-0.00412319	0.382391	-0.432547	-0.814938	Transcriptional activator that enhances pseudohyphal growth, physically interacts with the Tup1-Cyc8 complex and recruits Tup1p to its targets, regulates expression of FLO11, an adhesin required for pseudohyphal filament formation, similar to StuA, an A. nidulans developmental regulator, potential Cdc28p substrate, Pichia pastoris has also the paralog SOK2	Transcriptional activator	YKL043W	PAS_chr4_0326	F2QZJ8_KOMPC	1413	470	1413	0	29.61	48.83	46.37	33.82	36.62	63.25	51.08	43.65	66.56	33.34	25.83	30.78
C	ARO1		ARO1_1	0.215849	0.663258	0.0155768	0.0043122	-0.352954	0.124169	-0.690612	-0.814781	Pentafunctional arom protein, catalyzes steps 2 through 6 in the biosynthesis of chorismate, which is a precursor to aromatic amino acids	Pentafunctional arom protein	YDR127W	PAS_chr3_0506	F2QW79_KOMPC	4638	1545	4638	0	98.93	128.69	119.93	66.65	85.08	141.79	110.76	129.62	134.43	63.67	59.12	91.26
C	MAF1		MAF1_1	0.383414	0.740051	0.0478785	0.0207889	-0.301175	0.11466	-0.689929	-0.804589	Highly conserved negative regulator of RNA polymerase III, binds to the N-terminal domain of the Rpc160p subunit of Pol III to prevent closed-complex formation, localization and activity in S. cerevisiae are regulated by phosphorylation, mediated by TORC1, protein kinase A, and Sch9p, localizes to cytoplasm during vegetative growth and translocates to the nucleus and nucleolus under stress condit…	RNA polymerase III regulator	YDR005C	PAS_chr1-3_0026	F2QLB3_KOMPC	990	329	990	0	29.86	74.2	51.11	57.62	23.19	54.87	68.28	51.87	40.93	25.57	19.16	50.62
C	PHO91		PHO91_1	0.166859	0.466701	0.0510972	0.0073902	-0.41335	0.21759	-0.583891	-0.801482	Low-affinity phosphate transporter of the vacuolar membrane, in S. cerevisiae deletion of pho84, pho87, pho89, pho90, and pho91 causes synthetic lethality, its transcription is independent of Pi and Pho4p activity and its overexpression results in vigorous growth	Low-affinity phosphate transporter	YNR013C	PAS_chr3_0495	A0A1G4KQE9_KOMPC	2646	881	2646	0	116.58	208.71	183.26	91.32	118.06	198.02	190.5	204.29	180.32	103.82	80.94	150.14
C	SCH9		SCH9_1	0.455361	0.393702	0.020856	0.00154909	-0.187542	0.214338	-0.586725	-0.801063	AGC family protein kinase, functional ortholog of mammalian S6 kinase, phosphorylated by Tor1p and required for TORC1-mediated regulation of ribosome biogenesis, translation initiation, and entry into G0 phase, involved in transactivation of osmostress-responsive genes, regulates G1 progression, cAPK activity and nitrogen activation of the FGM pathway, integrates nutrient signals and stress signa…	Serine/threonine-protein kinase	YHR205W	PAS_chr3_0893	F2QV24_KOMPC	2052	683	2052	0	29.63	37.54	44	26.16	35.19	44.1	48.47	33.93	45.89	27.53	19.66	25.47
C	CDC39		CDC39_1	0.199928	0.209037	0.0851206	0.00290037	-0.343465	0.336536	-0.461748	-0.798284	Subunit of the CCR4-NOT1 core complex, this complex has multiple roles in the regulation of mRNA levels including regulation of transcription and destabilization of mRNA by deadenylation, basal transcription factor that increases initiation and elongation, activates the ATPase activity of Dhh1p, resulting in processing body disassembly	CCR4-NOT complex component	YCR093W	PAS_chr4_0431	A0A1G4KQU4_KOMPC	5937	1978	5937	0	96.54	103.74	96.13	70.8	73.91	109.87	102.55	164.35	101.01	64.94	69.04	79.17
C	VMA21		VMA21_1	0.803571	0.531097	0.18098	0.049296	0.0986881	0.249961	-0.547889	-0.79785	Integral membrane protein that is required for vacuolar H+-ATPase (V-ATPase) function, although not an actual component of the V-ATPase complex, functions in the assembly of the V-ATPase, localized in S. cerevisiae to the yeast endoplasmic reticulum (ER)	Vacuolar H+-ATPase function-associated protein	YGR105W	PAS_chr1-1_0410	F2QMR7_KOMPC	219	72	336	2	54.76	35.31	62.61	49.94	57.17	75.24	48.5	61.65	75.69	40.67	38.37	27.94
C	ALP1		ALP1_1	0.128888	0.325382	0.000280615	0.00779224	-0.441667	-0.287309	-1.08213	-0.794823	Arginine transporter, expression in S. cerevisiae is normally very low and it is unclear what conditions would induce significant expression, Pichia pastoris has also the paralog CAN1	Basic amino acid permease	YNL270C		A0A1G4KPL4_KOMPC	1692	563	1692	0	20.94	26.01	26.75	13.33	20.6	24.6	13.7	20.96	25.54	11.77	9.22	13.39
C	RHO4		RHO4_1	0.920235	0.000757211	0.60574	0.00426568	-0.028141	0.940542	0.145723	-0.794819	Non-essential small GTPase in S. cerevisiae, member of the Rho/Rac subfamily of Ras-like proteins, likely to be involved in the establishment of cell polarity, has long N-terminal extension that plays an important role in Rho4p function and is shared with Rho4 homologs in other yeasts and filamentous fungi	Rho/Rac subfamily small GTPase	YKR055W	PAS_chr3_0598	F2QVY7_KOMPC	825	274	825	0	30.77	49.02	48.39	41.61	37.94	56.54	87.2	87.92	68.16	43.47	37.54	59.54
C	XUT5		XUT5_1	0.0185045	0.000164222	0.274073	0.00716191	0.703479	1.12566	0.332257	-0.793401	Putative xylose transporter, similar to Scheffersomyces stipitis XUT5	Putative xylose transporter	NA	PAS_chr1-3_0004	F2QL96_KOMPC	1497	498	1497	0	10.62	13.51	11.11	18.32	23.56	19.87	25.96	22.99	26.57	14.87	14.11	14.47
C	RBK1		RBK1_1	0.455404	0.425991	0.12646	0.020065	-0.253748	0.270465	-0.522867	-0.793331	Putative ribokinase	Putative ribokinase	YCR036W	PAS_chr3_0604	F2QVY1_KOMPC	1026	341	1026	0	29.9	62.61	82.55	56.42	26.03	76.49	65.41	64.76	76.71	26.04	26.21	71.09
C	PUN1		PUN1_1	0.938548	3.25224e-06	0.349229	0.000197754	-0.0165047	0.993752	0.200713	-0.793039	Plasma membrane protein with a role in cell wall integrity, co-localizes with Sur7p in punctate membrane patches, S. cerevisiae null mutant displays decreased thermotolerance, transcription induced upon cell wall damage and metal ion stress	Cell wall integrity protein	YLR414C	PAS_chr1-4_0167	F2QLI3_KOMPC	921	306	921	0	143.24	167.26	181.69	152.38	171.51	204.09	326.86	319.9	326.09	194.68	185.88	172.22
C	MEP1		MEP1_1	0.326158	0.00101003	0.223864	0.0382795	-0.372894	1.24764	0.461788	-0.785857	Ammonium permease, belongs to a ubiquitous family of cytoplasmic membrane proteins that transport only ammonium (NH4+), expression in S. cerevisiae is under the nitrogen catabolite repression regulation, Pichia pastoris has also the paralog MEP3	Ammonium permease	YGR121C	PAS_chr2-2_0391	F2QRS3_KOMPC	1449	482	1449	0	261.4	241.56	247.13	155.38	293.92	175.21	1052.11	393.51	296.75	394.03	306.06	311.39
C	YIP3-2		YIP3-2_1	0.517211	0.0407362	0.603925	0.0102661	0.196706	0.621526	-0.159091	-0.780617	Protein localized in S. cerevisiae to COPII vesicles, proposed to be involved in ER to Golgi transport, interacts with members of the Rab GTPase family and Yip1p, also interacts with Rtn1p	Putative ER to Golgi transport-associated protein (isoform 2)	YNL044W		A0A1G4KPD2_KOMPC	498	165	498	0	105.85	70.46	68.23	124.35	105.17	81.6	146.4	119.07	112.67	85.66	79.55	49.15
C	LPL1-1		LPL1-1_1	0.730866	1.04923e-05	0.148452	0.00300436	0.0911362	1.16348	0.383363	-0.780115	Phospholipase, contains lipase specific GXSXG motif, maintains lipid droplet (LD) morphology, induced by transcription factor Rpn4p, protein abundance in S. cerevisiae increases in response to DNA replication stress	Phospholipase (isoform 1)	YOR059C	PAS_chr2-2_0319	A0A1G4KPT5_KOMPC	1629	542	1629	0	34.07	58.42	47.3	43.59	39.58	76.81	104.92	115.7	83.21	45.47	49.67	86.51
C	SLD1		SLD1_1	0.0699856	0.518745	0.022793	0.00346124	-0.480839	0.170993	-0.607331	-0.778325	Delta 8 fatty acid desaturase, similar to Candida albicans SLD1	Delta 8 Fatty Acid Desaturase	NA	PAS_chr1-1_0013	F2QNN3_KOMPC	1629	542	1629	0	41.26	87.81	74.12	47.93	38.69	69.18	70.24	87.75	63.01	37.7	32.28	61.53
C	PSA1-1		PSA1-1_1	0.0185038	0.856998	0.016346	0.00983977	-0.708015	0.054158	-0.721978	-0.776136	GDP-mannose pyrophosphorylase (mannose-1-phosphate guanyltransferase), synthesizes GDP-mannose from GTP and mannose-1-phosphate in cell wall biosynthesis, required for normal cell wall structure	GDP-mannose pyrophosphorylase (isoform 1)	YDL055C	PAS_chr3_0870	F2QV49_KOMPC	1095	364	1095	0	1261.36	1143.36	1174.91	602.4	923.29	854.98	1279.8	1274.26	1146.99	698.86	794.66	635.76
C	SPO71		SPO71_1	0.523359	0.0494514	0.501301	0.00830364	0.186076	0.573209	-0.199393	-0.772602	Meiosis-specific protein of unknown function, required for spore wall formation during sporulation, in particular for the proper size of the prospore membrane (PSM), interacts with SPO1, dispensable for both nuclear divisions during meiosis, contains two PH domains	Meiosis-specific protein	YDR104C	PAS_chr1-4_0435	F2QPM6_KOMPC	3276	1091	3276	0	5.79	11.8	7.48	9.5	7.52	13.34	13.12	8	15.37	5.29	6.08	10
C	ALY2		ALY2_1	0.730754	0.0922061	0.197745	0.00294914	-0.0885412	0.433	-0.333539	-0.766539	Alpha arrestin that controls nutrient-mediated intracellular sorting of permease Gap1p, interacts with AP-1 subunit Apl4p, phosphorylated by Npr1p and also by cyclin-CDK complex Pcl7p-Pho85p, promotes endocytosis of plasma membrane proteins, Pichia pastoris does not have the paralog ALY1	Alpha arrestin	YJL084C	PAS_chr4_0694	F2QYG6_KOMPC	2865	954	2865	0	21.51	40.17	31.81	31.07	27.6	35.63	54.77	32.71	35.23	21.84	16.09	35.62
C	CLN2		CLN2_1	0.37707	0.84418	0.0058623	0.00314467	-0.22622	0.0503689	-0.709195	-0.759564	G1 cyclin involved in regulation of the cell cycle, activates Cdc28p kinase to promote the G1 to S phase transition, late G1 specific expression in S. cerevisiae depends on transcription factor complexes, MBF (Swi6p-Mbp1p) and SBF (Swi6p-Swi4p), Pichia pastoris has also the paralog CLN1	G1/S-specific cyclin	YPL256C		F2QQG3_KOMPC	1338	445	1338	0	97.77	170.47	151.37	124	91.7	171.06	127.74	116.13	186.74	80.93	78.96	89.62
C	THI7		THI7_1	0.700819	0.0226291	0.484166	0.00288022	0.0973902	0.577738	-0.178047	-0.755786	Plasma membrane transporter responsible for the upTake of thiamine, member of the major facilitator superfamily of transporters, mutation of human ortholog causes thiamine-responsive megaloblastic anemia	Thiamine transporter	YLR237W	PAS_chr3_0649	F2QVT1_KOMPC	1677	558	1677	0	82.33	77.14	82.49	71.34	113.85	95.35	120.92	109.23	131.79	65.83	82.9	60.95
C	TGL1-2		TGL1-2_1	0.558781	0.0144008	0.512144	0.00189692	0.141362	0.591476	-0.161087	-0.752563	Steryl ester hydrolase, one of three gene products (Yeh1p, Yeh2p, Tgl1p) responsible for steryl ester hydrolase activity and involved in sterol homeostasis, localized in S. cerevisiae to lipid particle membranes	Steryl ester hydrolase isoform 2 (isoform 2)	YKL140W		A0A1G4KP66_KOMPC	1314	437	1314	0	18.47	35.31	30.2	43.8	22.87	33.9	47.77	37.27	39.53	20.51	22.29	31.09
C	ATP25		ATP25_1	0.117376	0.224846	0.104656	0.00454749	-0.412547	0.319151	-0.429318	-0.748469	Mitochondrial protein required for the stability of Oli1p (Atp9p) mRNA and for the Oli1p ring formation, in S. cerevisiae YMR098C is not an essential gene	F1F0 ATP synthase stabilization factor	YMR098C	PAS_chr1-4_0638	F2QQ85_KOMPC	1905	634	1905	0	57.1	54.01	46.76	36.22	50.06	42.66	60.32	73.65	62.07	48.6	35.17	30.13
C	NPR1		NPR1_1	0.194072	0.0495473	0.717097	0.019983	-0.417423	0.630298	-0.116534	-0.746831	Protein kinase, stabilizes several plasma membrane amino acid transporters by antagonizing their ubiquitin-mediated degradation, phosphorylates Aly2p, negatively regulates Ldb19p-mediated endocytosis through phosphorylation of Ldb19p, which prevents its association with the plasma membrane, Npr1p activity is negatively regulated via phosphorylation by the TOR complex, Pichia pastoris does not hav…	Protein kinase	YNL183C	PAS_chr1-3_0106	F2QLY7_KOMPC	2082	693	2127	1	63.1	95.41	78.97	62.07	57.63	72.1	208.36	73.62	73.6	65.52	49.59	103.59
C	SLY41		SLY41_1	0.655094	0.033586	0.514788	0.00548041	0.119972	0.570692	-0.175673	-0.746365	Protein involved in ER-to-Golgi transport	ER-to-Golgi transport-associated protein	YOR307C	PAS_chr2-1_0457	F2QSZ3_KOMPC	1350	449	1350	0	76.86	101.11	89.26	103.46	107.43	103.24	112.84	159.42	118.69	71.53	74.7	86.5
C	DSS4		DSS4_1	0.213487	0.37418	0.0376185	0.00297223	-0.309551	0.220745	-0.525187	-0.745932	Guanine nucleotide dissociation stimulator for Sec4p, functions in the post-Golgi secretory pathway, binds zinc, found both on membranes and in the cytosol	SEC4 guanine nucleotide dissociation stimulator	YPR017C	PAS_FragB_0076	F2QQF7_KOMPC	519	172	519	0	79	80.79	89.78	62.9	72.77	83.95	106.05	100.99	84.69	48.77	63.38	60.55
C	PUT4-2		PUT4-2_1	0.0419303	0.0176809	0.77265	0.00776707	-0.567537	0.659778	-0.0805993	-0.740377	Proline permease, required for high-affinity transport of proline, also transports the toxic proline analog azetidine-2-carboxylate (AzC), PUT4 transcription is repressed in S. cerevisiae in ammonia-grown cells	Proline permease (isoform 2)	YOR348C	PAS_chr2-1_0659	F2QSD1_KOMPC	1728	575	1728	0	60.69	98.09	90.66	62.23	53.13	66.11	186.93	99.12	96.56	76.77	50.44	106.53
C	UPS2		UPS2_1	0.531457	0.429882	0.0714071	0.00947985	-0.17684	0.223157	-0.515758	-0.738915	Mitochondrial intermembrane space protein, involved in phospholipid metabolism, has role in regulation of phospholipid metabolism by inhibiting conversion of phosphatidylethanolamine to phosphatidylcholine, S. cerevisiae null mutant has defects in mitochondrial morphology, similar to Ups1p, Ups3p and to human PRELI, Pichia pastoris does not have the paralog UPS3	Phospholipid metabolism protein	YLR168C		A0A1G4KQD4_KOMPC	765	254	765	0	59.79	64.92	60.28	51.47	43.92	82.33	52.7	77.17	85.55	45.34	38.29	43.67
C	DES1		DES1_1	0.499506	0.499948	0.0463929	0.00764915	-0.186381	0.186234	-0.552071	-0.738305	Delta 4-(E)-sphingolipid desaturase similar to Candida albicans DES1	Delta 4-(E)-sphingolipid desaturase	NA	PAS_chr3_0939	F2QUX7_KOMPC	1083	360	1083	0	83.7	195.51	157.54	105.81	99.04	203.73	155.59	146.66	182.19	83.1	75.6	133.78
C	AHP1		AHP1_1	0.276517	0.7485	0.00338203	0.00113637	-0.243967	0.07196	-0.664215	-0.736175	Thiol-specific peroxiredoxin, reduces hydroperoxides to protect against oxidative damage, function in vivo requires covalent conjugation to Urm1p	Thiol peroxidase	YLR109W	PAS_chr1-4_0659	F2QLJ0_KOMPC	513	170	513	0	156.58	176.23	255.7	165.32	204.6	171.77	204.23	200.73	213.5	127.93	110.46	129.29
C	CAP100		CAP100_1	4.25929e-05	0.0203502	7.41417e-07	0.00844532	-1.13927	-0.645623	-1.38161	-0.735983	Putative p100-like potential TFIIE-interacting transcriptional coactivator similar to Candida albicans CAP100	Putative transcriptional coactivator	NA	PAS_chr3_0926	F2QUY9_KOMPC	2580	859	2580	0	137.19	155.95	140.72	55.5	66.97	90.99	92.73	94.29	87.61	57.23	44.49	62.82
C	GYP8		GYP8_1	0.102283	0.231045	0.169687	0.0101129	-0.466608	0.34105	-0.393741	-0.734791	GTPase-activating protein for yeast Rab family members, Ypt1p is the preferred in vitro substrate but also acts on Sec4p, Ypt31p and Ypt32p, involved in the regulation of ER to Golgi vesicle transport	GTPase-activating protein	YFL027C	PAS_chr1-4_0364	F2QPF2_KOMPC	1293	430	1293	0	42.06	78.66	53.68	56.09	26.14	54.43	79.54	78.62	55.27	32.81	33.43	65.88
C	MSG5		MSG5_1	0.807788	0.000578685	0.928522	0.000792095	-0.0533913	0.752656	0.0197818	-0.732874	Dual-specificity protein phosphatase, exists in 2 isoforms, required for maintenance of a low level of signaling through the cell integrity pathway, adaptive response to pheromone, regulates and is regulated by Slt2p, dephosphorylates Fus3p, Pichia pastoris does not have the paralog SDP1	Protein phosphatase	YNL053W	PAS_chr3_0618	F2QVW4_KOMPC	831	276	831	0	87.27	109.15	88.05	109.35	100.94	86.54	177.79	138.25	156.77	90.54	95.64	95.93
C	DIP5-1		DIP5-1_1	0.870521	0.0137529	0.714191	0.0359394	-0.0568498	0.859057	0.127759	-0.731298	Dicarboxylic amino acid permease, mediates high-affinity and high-capacity transport of L-glutamate and L-aspartate, also a transporter for Gln, Asn, Ser, Ala, and Gly, in S. cerevisiae relocalizes from plasma membrane to vacuole upon DNA replication stress	Dicarboxylic amino acid permease (isoform 1)	YPL265W	PAS_chr4_0287	F2QZN9_KOMPC	1779	592	1779	0	293.34	333.49	281.37	370.88	350.72	228.98	906.07	413.66	281.04	261.13	376.43	341.11
C	APE1		APE1_1	0.743508	0.00148005	0.624338	0.00712491	-0.0892615	0.865075	0.133786	-0.731289	Vacuolar aminopeptidase yscI, zinc metalloproteinase that belongs to the peptidase family M18, often used as a marker protein in studies of autophagy and cytosol to vacuole targeting (CVT) pathway, protein increases in abundance and relative distribution to cytoplasmic foci increases upon DNA replication stress	Vacuolar aminopeptidase	YKL103C	PAS_chr3_0803	F2QVC3_KOMPC	1659	552	1659	0	58	55.39	69.71	57.51	67.29	63.22	131.84	104.19	95.84	61.88	57.89	81.15
C	FRA1-1		FRA1-1_1	0.330823	0.299797	0.170559	0.016061	-0.292292	0.311573	-0.412402	-0.723975	Protein involved in negative regulation of transcription of iron regulon, forms an iron independent complex with Fra2p, Grx3p, and Grx4p, cytosolic, S. cerevisiae mutant fails to repress transcription of iron regulon and is defective in spore formation	Iron regulon transcription negative regulator (isoform 1)	YLL029W	PAS_chr1-1_0111	F2QMC2_KOMPC	2136	711	2136	0	101.98	198.67	151.74	106.27	105.02	183.58	192.36	177.34	176.13	87.89	86.33	163.54
C	AGC1		AGC1_1	0.0242376	0.603759	0.00117339	0.00638355	-0.594888	-0.137011	-0.858798	-0.721787	Mitochondrial amino acid transporter, acts both as a glutamate uniporter and as an aspartate-glutamate exchanger, involved in nitrogen metabolism and nitrogen compound biosynthesis	Amino acid transporter	YPR021C	PAS_chr3_0434	F2QWF3_KOMPC	1938	645	1938	0	148.24	192.42	180.52	108.54	107.24	157.66	160.32	138.5	171.25	84.3	82.39	118.12
C	CYB5-1		CYB5-1_1	0.33224	0.190695	0.372684	0.0277755	0.315411	0.426026	-0.291082	-0.717108	Cytochrome b5, involved in the sterol and lipid biosynthesis pathways, acts as an electron donor to support sterol C5-6 desaturation	Cytochrome b5 isoform 1 (isoform 1)	YNL111C	PAS_chr4_0953	F2QZE5_KOMPC	378	125	378	0	242.02	376.05	373.03	320.52	233.51	780.99	345.51	493.72	469.7	199.04	217.88	394.68
C	PNC1		PNC1_1	0.848498	0.0116424	0.725587	0.0295353	0.0631863	0.830823	0.116903	-0.71392	Nicotinamidase that converts nicotinamide to nicotinic acid, part of the NAD(+) salvage pathway, required for life span extension by calorie restriction, PNC1 expression in S. cerevisiae responds to all known stimuli that extend replicative life span, protein increases in abundance and relative distribution to cytoplasmic foci decreases upon DNA replication stress	Nicotinamidase	YGL037C	PAS_chr3_0361	F2QWM9_KOMPC	660	219	660	0	21.13	42.8	42.1	32.89	28.45	57.76	65.11	65.78	53.76	29.12	25.83	60.14
C	DPP1-3		DPP1-3_1	0.0457671	0.185128	0.115668	0.00373627	-0.485686	0.321301	-0.383884	-0.705185	Diacylglycerol pyrophosphate (DGPP) phosphatase, zinc-regulated vacuolar membrane-associated lipid phosphatase, dephosphorylates DGPP to phosphatidate (PA) and Pi, then PA to diacylglycerol, involved in lipid signaling and cell metabolism	Diacylglycerol pyrophosphate (DGPP) phosphatase (isoform 3)	YDR284C		F2QV71_KOMPC	843	280	843	0	105.87	155.92	121.63	78.65	98.52	116.62	177.84	169.88	119	97.31	75.48	115.95
C	VNX1		VNX1_1	0.0534021	0.841422	0.000416196	0.000862664	-0.406724	-0.0421428	-0.747216	-0.705073	Calcium/H+ antiporter localized in S. cerevisiae to the endoplasmic reticulum membrane, member of the calcium exchanger (CAX) family, potential Cdc28p substrate	Ca(2+)/H(+) antiporter	YNL321W	PAS_chr4_0647	F2QYL5_KOMPC	3246	1081	3246	0	64.96	85.84	62.47	49.66	60.11	63.5	63.44	74.37	66.23	43.03	39.57	41.27
C	LCB4		LCB4_1	0.0659465	0.676863	0.0880597	0.0337015	-0.603226	0.136431	-0.561716	-0.698146	Sphingoid long-chain base kinase, responsible for synthesis of long-chain base phosphates, which function as signaling molecules, regulates synthesis of ceramide from exogenous long-chain bases, localizes in S. cerevisiae to the Golgi and late endosomes, Pichia pastoris does not have the paralog LCB5	Sphingoid long chain base kinase	YOR171C	PAS_chr3_0399	F2QWI8_KOMPC	1470	489	1470	0	28.27	64.33	54.65	28.39	24.98	49.97	60.76	51.68	43.52	21.52	18.46	61.1
C	PFA5		PFA5_1	0.144369	0.874433	0.0436398	0.0294151	-0.462977	0.0500809	-0.645521	-0.695602	Palmitoyltransferase with autoacylation activity, likely functions in pathway(s) outside Ras, member of a family of putative palmitoyltransferases containing an Asp-His-His-Cys-cysteine rich (DHHC-CRD) domain	Palmitoyltransferase	YDR459C	PAS_c121_0010	A0A1G4KPK2_KOMPC	1062	353	1062	0	26.53	63.28	51.65	28.2	21.02	60.22	46.37	49.6	45.9	25.6	18.77	45.01
C	HMS1-1		HMS1-1_1	0.197923	0.431901	0.0197864	0.00182285	-0.283324	0.172935	-0.515302	-0.688237	Basic helix-loop-helix (bHLH) protein with similarity to myc-family transcription factors, overexpression in S. cerevisiae confers hyperfilamentous growth and suppresses the pseudohyphal filamentation defect of a diploid mep1 mep2 homozygous null mutant	Putative transcription factor (isoform 1)	YOR032C	PAS_chr3_0712	F2QVL7_KOMPC	2895	964	2895	0	51.16	75.5	61.45	53.18	49.16	64.16	74.13	61.45	73.59	39.43	37.07	52.9
C	SUI1-1		SUI1-1_1	0.918864	0.0601515	0.544465	0.0128626	-0.0278321	0.513072	-0.166798	-0.67987	Translation initiation factor eIF1, component of a complex involved in recognition of the initiator codon, modulates translation accuracy at the initiation phase	Translation initiation factor eIF1 (isoform 1)	YNL244C	PAS_chr4_0880	F2QXQ6_KOMPC	330	109	330	0	187.63	128.87	169.52	177.45	173.89	175.62	165.33	328.09	200.92	162.65	138.24	127.3
C	ENA2		ENA2_1	0.584706	0.141364	0.0710105	0.00104763	0.11239	0.302819	-0.373577	-0.676396	P-type ATPase sodium pump, involved in Na+ efflux to allow salt tolerance, likely not involved in Li+ efflux	P-type ATPase sodium pump	YDR039C	PAS_chr1-1_0428	F2QMT4_KOMPC	3270	1089	3270	0	53.65	62.57	51.8	60.16	67.39	69.14	79.07	65.41	60.04	42.79	37.23	47.8
C	MDM32		MDM32_1	0.593826	0.170735	0.183341	0.00689067	0.132648	0.341395	-0.334476	-0.67587	Mitochondrial inner membrane protein with similarity to Mdm31p, required for normal mitochondrial morphology and inheritance, interacts genetically with MMM1, MDM10, MDM12, and MDM34	Mitochondrial distribution and morphology protein	YOR147W	PAS_chr4_0908	A0A1G4KQP6_KOMPC	1779	592	1779	0	26.81	40.12	50.41	37.93	46.21	54.71	47.77	38.24	62.39	21.34	28.61	43.23
C	PFF1		PFF1_1	0.436667	0.19947	0.145659	0.00615844	-0.188921	0.311515	-0.355078	-0.666593	Multi-spanning vacuolar membrane protease, glycosylated transmembrane protein bearing homology to the M28 family of metalloproteases, has a lumenal-facing protease domain, proposed role in vacuole physiology	Vacuolar membrane protease	YBR074W	PAS_chr3_0953	F2QUW2_KOMPC	2973	990	2973	0	39.68	48.31	38.29	32.72	42.39	44.39	52.78	60.55	40.35	31.22	28.51	37.72
C	NCP1		NCP1_1	0.640464	0.477683	0.196525	0.0453134	-0.154937	0.235557	-0.428908	-0.664464	NADP-cytochrome P450 reductase, involved in ergosterol biosynthesis, associated and coordinately regulated with Erg11p	NADP-cytochrome P450 reductase	YHR042W	PAS_chr4_0806	F2QY41_KOMPC	2052	683	2052	0	103.03	238.69	180.78	102.92	132.61	261.6	202.59	187.44	206.73	99.94	102.03	180.87
C	FLD		FLD_1	0.100669	0.266005	0.14085	0.00973338	-0.421801	0.285709	-0.378626	-0.664335	Bifunctional alcohol dehydrogenase and formaldehyde dehydrogenase, formaldehyde dehydrogenase activity is glutathione-dependent, functions in formaldehyde detoxification and formation of long chain and complex alcohols, regulated by Hog1p-Sko1p, protein abundance in S. cerevisiae increases in response to DNA replication stress	Bifunctional alcohol dehydrogenase and formaldehyde dehydrogenase	YDL168W	PAS_chr3_1028	F2QUN4_KOMPC	1140	379	1254	1	535.32	546.5	503.38	371.09	506.85	404.86	729.31	599.79	588.5	401.53	419.14	374.17
C	GOR1		GOR1_1	0.106744	0.155086	0.207028	0.00724892	-0.396837	0.348753	-0.311888	-0.660641	Glyoxylate reductase, in S. cerevisiae the null mutation results in increased biomass after diauxic shift, the authentic, non-tagged protein is detected in highly purified mitochondria in high-throughput studies and protein abundance increases in response to DNA replication stress	Glyoxylate reductase	YNL274C	PAS_chr4_0593	F2QYR8_KOMPC	1041	346	1041	0	62.43	87.13	77.05	48.17	52.32	84.92	96.94	95.1	92.24	65.74	40.59	73.4
C	YIF1		YIF1_1	0.805128	0.133409	0.30919	0.0117359	0.0642635	0.391462	-0.268563	-0.660026	Integral membrane protein required for the fusion of ER-derived COPII transport vesicles with the Golgi, interacts with Yip1p and Yos1p, localizes in S. cerevisiae to the Golgi, the ER, and COPII vesicles, homolog of human YIPF3	ER-derived COPII fusion with Golgi-associated protein	YNL263C	PAS_chr1-3_0082	F2QLV8_KOMPC	1032	343	1032	0	33.78	45.53	40.92	50.71	46.3	40.05	58.95	42.32	55.32	29.75	36.53	32.53
C	FEX1		FEX1_1	0.759622	0.688619	0.0473522	0.0170241	-0.0834391	0.109534	-0.547142	-0.656676	Protein involved in fluoride export, nearly identical to FEX2, and deletion in S. cerevisiae of both proteins results in a large increase in fluoride sensitivity compared with the single mutant, contains two FEX domains connected by a linker, part of a widespread family of conserved fluoride export proteins	Fluoride export protein	YOR390W	PAS_chr3_0020	A0A1G4KQM8_KOMPC	960	319	960	0	35.74	85.19	72.05	60.82	52.17	81.46	69.41	50.46	84.41	30.03	36.02	64.61
C	CDC48		CDC48_1	0.144953	0.433522	0.149544	0.0261219	-0.429962	0.231001	-0.425219	-0.656219	AAA ATPase involved in multiple processes, subunit of polyubiquitin-selective segregase complex involved in ERAD, cell wall integrity during heat stress, mitotic spindle disassembly, subunit of complex involved in mitochondria-associated degradation, role in mobilizing membrane bound transcription factors by regulated ubiquitin/proteasome-dependent processing, roles in macroautophagy, PMN, RAD, r…	AAA family ATPase	YDL126C	PAS_FragD_0026	F2QXS9_KOMPC	2493	830	2493	0	488.46	548	502.18	315.76	392.9	529.74	638.24	549.61	605.45	359.61	355.2	416.84
C	MGA1		MGA1_1	0.490479	0.0927753	0.614617	0.0289003	0.206368	0.503206	-0.150993	-0.654199	Protein similar to heat shock transcription factor, multicopy suppressor in S. cerevisiae of pseudohyphal growth defects of ammonium permease mutants	Putative transcription factor	YGR249W	PAS_chr2-1_0404	F2QT50_KOMPC	1695	564	1695	0	111.24	146.15	105.74	161.62	131.97	161.81	138.58	236.29	126.26	89.74	107.66	125.68
C	CHS1		CHS1_1	0.418565	1.27127e-05	0.339733	0.000634106	0.155546	0.837355	0.184566	-0.652789	Chitin synthase I, requires activation from zymogenic form in order to catalyze the transfer of N-acetylglucosamine (GlcNAc) to chitin, required for repairing the chitin septum during cytokinesis, transcription activated by mating factor	Chitin synthase I	YNL192W	PAS_chr1-1_0393	F2QMQ0_KOMPC	2862	953	2862	0	26.22	34.19	32.65	39.69	36.53	37.33	52.8	54.2	59.76	32.92	30.54	41.44
C	FGH1		FGH1_1	0.828816	0.00193405	0.840937	0.00370528	-0.0487054	0.696768	0.0453654	-0.651403	Esterase that can function as an S-formylglutathione hydrolase, non-essential intracellular esterase, may be involved in the detoxification of formaldehyde, which can be metabolized to S-formylglutathione, similar to human esterase D	Esterase	YJL068C	PAS_chr3_0867	F2QV54_KOMPC	900	299	900	0	99.17	117.96	105.71	81.52	131.23	123.05	206.54	157.95	151.57	104.43	103.51	120.19
C	MCH1		MCH1_1	0.605561	0.726541	0.0878458	0.0392894	-0.159529	0.108455	-0.541725	-0.65018	Protein with similarity to mammalian monocarboxylate permeases, which are involved in transport of monocarboxylic acids across the plasma membrane, S. cerevisiae mutant is not deficient in monocarboxylate transport	Putative monocarboxylate permease	YDL054C	PAS_chr1-4_0257	F2QLD4_KOMPC	1338	445	1338	0	14.83	18.49	16.73	15.46	16.54	16.61	21.53	17.89	15.82	10.56	11.25	12.22
C	CPR1		CPR1_1	0.548051	0.19887	0.410534	0.0350506	-0.185108	0.395906	-0.253646	-0.649552	Cytoplasmic peptidyl-prolyl cis-trans isomerase (cyclophilin), catalyzes the cis-trans isomerization of peptide bonds N-terminal to proline residues, binds the drug cyclosporin A, protein abundance in S. cerevisiae increases in response to DNA replication stress	Peptidyl-prolyl cis-trans isomerase	YDR155C	PAS_chr1-3_0264	F2QNJ7_KOMPC	486	161	544	1	3837.66	3300.57	3703.58	2721.11	3984.05	3676.25	5135.68	4538.3	4579.88	2754.22	3269.63	2974.07
C	BNA2		BNA2_1	0.069013	0.784451	0.0826762	0.0444832	-0.58659	0.0881685	-0.560878	-0.649046	Tryptophan 2,3-dioxygenase or indoleamine 2,3-dioxygenase, required for de novo biosynthesis of NAD from tryptophan via kynurenine, interacts genetically with telomere capping gene CDC13, regulated by Hst1p and Aftp	Tryptophan 2,3-dioxygenase	YJR078W	PAS_chr1-4_0083	F2QN36_KOMPC	1389	462	1389	0	65.46	160.15	115.06	69.66	56.94	114.92	102.2	136.26	110.67	62.43	61.89	101.81
C	NNF2		NNF2_1	0.884767	0.7357	0.01411	0.00519403	-0.0331374	0.0774001	-0.567604	-0.645004	Protein that exhibits physical and genetic interactions with Rpb8p, which is a subunit of RNA polymerases I, II, and III, computational analysis of large-scale protein-protein interaction data suggests a role in chromosome segregation	RPB8-associated protein	YGR089W	PAS_chr1-4_0544	F2QPY7_KOMPC	2196	731	2196	0	36.58	44.82	47.96	38.08	43.05	55.83	37.82	35.32	63.91	21.56	27.77	37.81
C	RKM1		RKM1_1	0.61587	0.1334	0.166667	0.0039037	0.110903	0.332401	-0.308911	-0.641313	SET-domain lysine-N-methyltransferase, catalyzes the formation of dimethyllysine residues on the large ribsomal subunit proteins L23a (Rpl23Ap and Rpl23Bp) and L18 (Rps18Ap and Rps18Bp)	SET-domain lysine-N-methyltransferase	YPL208W	PAS_chr4_0689	F2QYH2_KOMPC	1851	616	1851	0	34.81	53.02	50.22	47.45	50.96	62.32	55.69	40.04	77.35	32.92	37.23	39.14
C	GPT2		GPT2_1	0.949836	0.108232	0.475743	0.0202968	-0.0173574	0.443057	-0.198055	-0.641112	Glycerol-3-phosphate/dihydroxyacetone phosphate dual substrate-specific sn-1 acyltransferase located in S. cerevisiae in lipid particles and the ER, involved in the stepwise acylation of glycerol-3-phosphate and dihydroxyacetone in lipid biosynthesis, the most conserved motifs and functionally relevant residues are oriented towards the ER lumen	Glycerol-3-phosphate/dihydroxyacetone phosphate acyltransferase	YKR067W	PAS_chr1-3_0081	F2QLV7_KOMPC	2049	682	2049	0	26	35.12	32.39	25.05	24.34	50.5	45.83	38.37	41.23	26.65	17.11	37.45
C	PCP1		PCP1_1	0.339821	0.119182	0.234833	0.00601221	-0.222532	0.363037	-0.277781	-0.640818	Mitochondrial serine protease required for the processing of various mitochondrial proteins and maintenance of mitochondrial DNA and morphology, belongs to the rhomboid-GlpG superfamily of intramembrane peptidases	Serine protease	YGR101W	PAS_chr4_0714	F2QYE6_KOMPC	939	312	939	0	176.73	207.44	183.64	139.96	188.89	196.61	255.55	233.14	233.93	188.95	135.78	128.05
C	POS5		POS5_1	0.66651	0.286065	0.231288	0.0234994	0.120959	0.300014	-0.339042	-0.639057	Mitochondrial NADH kinase, phosphorylates NADH, also phosphorylates NAD(+) with lower specificity, required for the response to oxidative stress	NADH kinase	YPL188W	PAS_chr1-4_0124	F2QN72_KOMPC	1293	430	1293	0	32.36	66.01	52.84	50.63	34.54	91.37	60.87	60.6	59.82	33.17	31.94	52.45
C	DUG3		DUG3_1	0.0120738	0.74017	0.00842511	0.0211262	-0.690515	-0.0911034	-0.728832	-0.637728	Component of glutamine amidotransferase (GATase II), forms a complex with Dug2p to degrade glutathione (GSH) and other peptides containing a gamma-glu-X bond in an alternative pathway to GSH degradation by gamma-glutamyl transpeptidase (Ecm38p)	Glutamine amidotransferase component	YNL191W	PAS_chr1-4_0397	F2QPI6_KOMPC	1083	360	1083	0	43.27	110.93	97.93	46.3	49.13	70.28	80.02	67.95	82.2	42.2	34.36	73.31
C	ACC1		ACC1_1	0.470706	0.929752	0.0374759	0.0463189	-0.230727	-0.0282004	-0.66574	-0.637539	Acetyl-CoA carboxylase, biotin containing enzyme, catalyzes carboxylation of cytosolic acetyl-CoA to form malonyl-CoA and regulates histone acetylation by regulating the availablity of acetyl-CoA, required for de novo biosynthesis of long-chain fatty acids, Pichia pastoris does not have the paralog HFA1	Acetyl-CoA carboxylase	YNR016C	PAS_chr1-4_0249	F2QLC7_KOMPC	6705	2234	6705	0	158.36	272.37	236.47	188.18	132.86	293.04	199.25	214.1	227.66	113.12	106.61	199.14
C	DGK1		DGK1_1	0.527478	0.0478269	0.398718	0.00473135	0.142211	0.445869	-0.19156	-0.637429	Diacylglycerol kinase, localized in S. cerevisiae to the endoplasmic reticulum (ER), overproduction in S. cerevisiae induces enlargement of ER-like membrane structures and suppresses a temperature-sensitive sly1 mutation, contains a CTP transferase domain	Diacylglycerol kinase	YOR311C	PAS_chr3_0072	F2QXI3_KOMPC	900	299	900	0	103.2	83.93	96.4	105.64	103.41	134.06	120.17	135.89	131.51	74.48	85.11	87.84
C	PEX25		PEX25_1	0.866369	0.480835	0.0633781	0.0103643	-0.0413757	0.17366	-0.46088	-0.634541	Peripheral peroxisomal membrane peroxin, required for the regulation of peroxisome size and maintenance, recruits GTPase Rho1p to peroxisomes, induced in S. cerevisiae by oleate, interacts with Pex27p, Pichia pastoris does not have the paralog PEX27	Peroxisome size and maintenance regulator	YPL112C	PAS_chr3_0189	A0A1G4KQK3_KOMPC	1536	511	1536	0	57.2	58.47	46.14	43.27	67.38	59.19	68.21	59.29	53.32	33.72	35.8	47.49
C	DED1		DED1_1	0.600657	0.969833	0.0423526	0.0463268	-0.165605	-0.0119666	-0.642756	-0.63079	ATP-dependent DEAD (Asp-Glu-Ala-Asp)-box RNA helicase, required for translation initiation of all yeast mRNAs, mutations in human DEAD-box DBY are a frequent cause of male infertility, Pichia pastoris does not have the paralog DBP1	RNA helicase	YOR204W	PAS_chr4_0140	F2R049_KOMPC	1821	606	1821	0	354.12	432.44	402.22	280.18	349.73	515.95	222.59	524.2	419.93	263.21	244.06	232.97
C	CLU1		CLU1_1	0.0913138	0.650397	0.12736	0.0479291	-0.538166	0.144409	-0.486212	-0.630621	Subunit of the eukaryotic translation initiation factor 3 (eIF3), component of unknown function, in S. cerevisiae deletion causes defects in mitochondrial organization but not in growth or translation initiation, can rescue cytokinesis and mitochondrial organization defects of the Dictyostelium cluA- mutant, eIF3 is also involved in programmed stop codon readthrough	Translation initiation factor eIF3 subunit	YMR012W		F2QUZ0_KOMPC	3888	1295	3955	1	111.77	119.93	116.79	66.13	75.78	119.17	90.34	184.92	102.7	94.77	72.87	74.66
C	BAT1		BAT1_1	0.109854	0.677238	0.112699	0.0452281	-0.502411	0.130779	-0.498615	-0.629394	Mitochondrial branched-chain amino acid (BCAA) aminotransferase, preferentially involved in BCAA biosynthesis, homolog of murine ECA39, in S. cerevisiae highly expressed during logarithmic phase and repressed during stationary phase, Pichia pastoris does not have the paralog BAT2	Branched-chain-amino-acid aminotransferase	YHR208W	PAS_chr4_0248	F2QZT3_KOMPC	1176	391	1176	0	555.93	782.9	791.34	430.99	361.45	836.82	806.75	692.4	799.55	453.82	323.82	734.16
C	SCO1		SCO1_1	0.0807695	0.323511	0.237678	0.0301234	-0.504945	0.285231	-0.341774	-0.627005	Copper-binding protein of mitochondrial inner membrane, required for cytochrome c oxidase activity and respiration, may function to deliver copper to cytochrome c oxidase, similar to thioredoxins, Pichia pastoris does not have the paralog SCO2	Copper-binding protein	YBR037C	PAS_chr4_0227	F2QZV6_KOMPC	915	304	915	0	203.93	262.61	301.44	123.22	215.06	241.14	288.9	363.66	263.28	241.81	160.6	183.65
C	DFG5		DFG5_1	0.389251	0.000115695	0.258929	0.00634724	0.198484	0.887634	0.260909	-0.626725	Putative mannosidase, essential glycosylphosphatidylinositol (GPI)-anchored membrane protein in S. cerevisiae required for cell wall biogenesis in bud formation, involved in filamentous growth, homologous to Dcw1p	Putative mannosidase	YMR238W	PAS_chr1-1_0147	F2QMG2_KOMPC	1329	442	1329	0	82.69	85.7	97.24	104.84	104.73	123.89	171.84	153.57	167.04	100.35	100.09	116.36
C	ACB1		ACB1_1	0.265564	0.0251203	0.747925	0.0104117	-0.271455	0.545261	-0.0784636	-0.623724	Acyl-CoA-binding protein, in Pichia pastoris is induced by nitrogen starvation, binds medium-chain fatty acyl CoA generated by peroxisomes, is involved in unconventional secretion via autophagosomes pathway and is involved in sporulation	Acyl-CoA-binding protein	YGR037C	PAS_chr1-4_0674	F2QPF8_KOMPC	261	86	312	1	634.77	616.41	801.54	444.86	522.87	884.97	1074.78	911.8	997.79	498.4	759.89	666.02
C	CYB2		CYB2_1	0.00228181	0.567428	0.00172183	0.0103242	-0.736563	-0.137937	-0.759314	-0.621378	Cytochrome b2 (L-lactate cytochrome-c oxidoreductase), component of the mitochondrial intermembrane space, required for lactate utilization, expression is repressed in S. cerevisiae by glucose and anaerobic conditions	Cytochrome b2	YML054C	PAS_chr4_0272	F2QZQ8_KOMPC	1725	574	1725	0	82.3	132.05	119.03	57.07	62.3	95.37	97.12	94.22	106.91	54.21	54.7	86.01
C	NHA1		NHA1_1	0.498353	0.307534	0.281695	0.0359452	-0.19967	0.300845	-0.318347	-0.619192	Na+/H+ antiporter involved in sodium and potassium efflux through the plasma membrane, required for alkali cation tolerance at acidic pH	Na(+)/H(+) antiporter	YLR138W	PAS_chr3_0409	F2QWH9_KOMPC	2631	876	2631	0	43.57	51.2	56.31	34.67	45.21	62.42	56.43	60.17	68.79	39.91	34.04	45.83
C	NDE1		NDE1_1	0.253164	0.603627	0.117571	0.03713	-0.338557	0.153822	-0.463859	-0.61768	Mitochondrial external NADH dehydrogenase, type II NAD(P)H:quinone oxidoreductase that catalyzes the oxidation of cytosolic NADH, Nde1p and Nde2p provide cytosolic NADH to the mitochondrial respiratory chain, Pichia pastoris has also the paralog NDE2	External NADH-ubiquinone oxidoreductase 1	YMR145C	PAS_chr1-4_0299	F2QP86_KOMPC	1710	569	1710	0	645.42	644.15	696.43	372.76	623.2	702.41	756.28	708.85	734.12	476.3	466.04	473.65
C	UGO1		UGO1_1	0.608314	0.481395	0.061423	0.00998682	-0.121019	0.166445	-0.445067	-0.611512	Outer membrane component of the mitochondrial fusion machinery, binds directly to Fzo1p and Mgm1p and thus links these two GTPases during mitochondrial fusion, involved in fusion of both the outer and inner membranes, facilitates dimerization of Fzo1p during fusion, import into the outer membrane is mediated by Tom70p and Mim1p, has similarity to carrier proteins but is not likely to function as …	Mitochondrial fusion machinery protein	YDR470C	PAS_chr3_0878	F2QV38_KOMPC	1488	495	1488	0	44.8	83.74	82.2	55.98	57.64	94.04	69.44	69.91	93.99	50.72	41.15	59.36
C	PEX29		PEX29_1	0.558471	9.41979e-05	0.140586	0.0146206	0.148178	0.982969	0.37488	-0.608089	ER-resident protein involved in peroxisomal biogenesis, ER-localized protein that associates with peroxisomes, interacts with Pex30p and reticulons Rtn1p and Yop1p to regulate peroxisome biogenesis from the ER, role in peroxisomal-destined vesicular flow from the ER, regulates peroxisomal size, number and distribution, Pex28p and Pex29p may act at steps upstream of those mediated by Pex30p, Pex31…	Peroxisome size and maintenance regulator	YDR479C	PAS_chr2-1_0514	F2QST5_KOMPC	1500	499	1500	0	15.62	24.19	23.06	33.54	21.56	21.04	51.02	31.94	40.03	20	23.21	38.15
C	BIG1		BIG1_1	0.477977	0.251181	0.280511	0.0257788	0.190888	0.31041	-0.296655	-0.607064	Integral membrane protein of the endoplasmic reticulum, required for normal content of cell wall beta-1,6-glucan	Cell wall beta-1,6-glucan level regulator	YHR101C	PAS_chr3_0120	F2QXD1_KOMPC	1119	372	1119	0	20.94	24.18	29.71	31.43	24.06	38.44	24.16	26.02	43.01	17.8	17.17	26.16
C	HIS7		HIS7_1	0.800032	0.0408604	0.577287	0.00923333	-0.058441	0.471617	-0.128947	-0.600563	Imidazole glycerol phosphate synthase (glutamine amidotransferase:cyclase), catalyzes the fifth step of histidine biosynthesis and also produces 5-aminoimidazole-4-carboxamide ribotide (AICAR), a purine precursor	Imidazole glycerol phosphate synthase	YBR248C	PAS_chr4_0703	F2QYF6_KOMPC	1686	561	1686	0	113.82	93.84	104.29	78.55	134.29	112.81	149.06	148.69	134.51	95.92	90.01	97.12
C	PBS2		PBS2_1	0.00751232	0.75102	0.0170444	0.0385184	-0.771285	-0.0914801	-0.689342	-0.597862	MAP kinase kinase of the HOG signaling pathway, activated under severe osmotic stress, mitophagy-specific regulator, plays a role in regulating Ty1 transposition	MAP kinase kinase	YJL128C	PAS_chr1-1_0105	F2QMB7_KOMPC	1917	638	1917	0	73.04	155.9	157.62	67.15	58.78	116.05	130.84	86.03	138.8	64.19	51.35	123.46
C	UFD4		UFD4_1	0.686524	0.01262	0.766142	0.00521414	0.086359	0.533708	-0.0639373	-0.597646	Ubiquitin-protein ligase (E3), interacts with Rpt4p and Rpt6p, two subunits of the 19S particle of the 26S proteasome, cytoplasmic E3 involved in the degradation of ubiquitin fusion proteins, relative distribution to the nucleus increases upon DNA replication stress	Ubiquitin-protein ligase	YKL010C	PAS_chr1-1_0363	F2QMM1_KOMPC	5004	1667	5004	0	22.63	30.72	26.75	28.25	28.48	35.05	39.61	36.55	38.6	22.72	22.55	30.24
C	GAS3		GAS3_1	0.631658	0.155207	0.569377	0.0465236	-0.14167	0.419966	-0.168295	-0.588261	Putative 1,3-beta-glucanosyltransferase, has similarity to other GAS family members, in S. cerevisiae low abundance, possibly inactive member of the GAS family of GPI-containing proteins, localizes to the cell wall and mRNA is induced during sporulation	Putative 1,3-beta-glucanosyltransferase	YMR215W		F2QQJ2_KOMPC	1473	490	1473	0	228.93	225.31	182.89	177.76	234.74	215.59	311.39	298.68	233.48	189.67	195.93	170.34
C	ODE1		ODE1_1	0.446429	0.740747	0.0783071	0.0364658	-0.213071	0.0926043	-0.493183	-0.585787	Delta-12-fatty acid desaturase of Pichia pastoris, previously known in Pichia pastoris as FAD12	omega-6 fatty acid desaturase	NA	PAS_chr4_0052	F2R0D5_KOMPC	1263	420	1263	0	416.94	525.07	415.44	313.76	455.17	491.48	458.74	529.22	436.11	327.35	332.5	274.22
C	GGC1		GGC1_1	0.685599	0.179729	0.281197	0.0155189	-0.0973634	0.322677	-0.259983	-0.58266	Mitochondrial GTP/GDP transporter, essential in S. cerevisiae for mitochondrial genome maintenance, has a role in mitochondrial iron transport, member of the mitochondrial carrier family	GTP/GDP transporter	YDL198C		F2QWY6_KOMPC	906	301	906	0	198.56	199.9	196.89	132.8	258.19	208.39	227.55	264.13	249.63	172.03	169.61	143.85
C	TMN3		TMN3_1	0.972744	0.688817	0.0248314	0.00810177	0.0073906	0.0869693	-0.492093	-0.579063	Protein with a role in cellular adhesion and filamentous growth, similar to Emp70p and Tmn2p, member of Transmembrane Nine family with 9 transmembrane segments, localizes in S. cerevisiae to Golgi and induced by 8-methoxypsoralen plus UVA irradiation	Cellular adhesion and filamentous growth protein	YER113C	PAS_chr1-3_0141	F2QM21_KOMPC	1983	660	1983	0	33.33	44.09	44.24	44.47	49.35	40.56	42.61	41.25	45.82	25.53	26.64	33.86
C	APM1		APM1_1	0.213337	0.930513	0.0353226	0.0282947	-0.326961	0.0229205	-0.555436	-0.578357	Mu1-like medium subunit of the clathrin-associated protein complex (AP-1), binds clathrin, involved in clathrin-dependent Golgi protein sorting	Clathrin-associated adaptor complex AP-1 mu1-like subunit	YPL259C	PAS_chr4_0852	F2QXZ8_KOMPC	1365	454	1365	0	70.49	130.5	111.03	84.69	88.05	94.22	102.4	84.55	125.48	59.58	68.25	79.97
C	IZH2		IZH2_1	0.452909	0.189294	0.406767	0.0319039	0.199419	0.350917	-0.226016	-0.576933	Plasma membrane protein involved in zinc homeostasis and osmotin-induced apoptosis, in S. cerevisiae the transcription regulated by Zap1p, zinc and fatty acid levels, similar to mammalian adiponectins, in S. cerevisiae deletion increases sensitivity to elevated zinc	Zinc homeostasis protein	YOL002C	PAS_chr3_1108	A0A1G4KQ58_KOMPC	933	310	933	0	17.94	27.09	26.01	34.27	30.42	26.49	25.87	26.95	36.85	20.1	20.85	20.92
C	GUD1-1		GUD1-1_1	0.127667	0.201773	0.487155	0.0484224	0.440126	0.371238	-0.204466	-0.575704	Guanine deaminase, a catabolic enzyme of the guanine salvage pathway producing xanthine and ammonia from guanine, in S. cerevisiae activity is low in exponentially-growing cultures but expression is increased in post-diauxic and stationary-phase cultures	Guanine deaminase (isoform 1)	YDL238C	PAS_chr1-4_0524	F2QPW4_KOMPC	1431	476	1431	0	20.47	21.4	21.37	47.04	22.02	25.86	34.41	17.39	29.86	16.38	15.6	22.65
C	RTC2		RTC2_1	0.189471	0.714565	0.00308176	0.00944132	-0.28569	-0.0797174	-0.647552	-0.567835	Putative vacuolar membrane transporter for cationic amino acids, likely contributes to amino acid homeostasis by exporting cationic amino acids from the vacuole, positive regulation by Lys14p suggests that lysine may be the primary substrate, member of the PQ-loop family, with seven transmembrane domains, similar to mammalian PQLC2 vacuolar transporter, Pichia pastoris has also the paralog YPQ1	Putative cationic amino acid transporter	YBR147W		A0A1G4KQV5_KOMPC	945	314	945	0	197.75	279.76	237.17	166.67	228.54	233.78	220.97	177.32	273.76	112.85	157.79	180.1
C	RKR1		RKR1_1	0.550887	0.410471	0.116212	0.016614	-0.140891	0.194534	-0.372856	-0.567391	RING domain E3 ubiquitin ligase, involved in ubiquitin-mediated degradation of non-stop proteins, component of the ribosome quality control (RQC) complex (Rqc1p-Rkr1p-Tae2p-Cdc48p-Npl4p-Ufd1p), a ribosome-bound complex required for degradation of polypeptides arising from stalled translation, functional connections to chromatin modification, nuclear protein that also co-localizes in S. cerevisiae…	E3 ubiquitin ligase	YMR247C	PAS_c121_0007	F2QQA4_KOMPC	4617	1538	4617	0	26.34	34.91	31.88	28.94	28.11	34.36	30.01	38.93	36.78	22.29	21.43	27.19
C	MIG1-2		MIG1-2_1	0.215325	0.581479	0.0368312	0.0082885	-0.265305	0.118057	-0.448694	-0.566751	Transcription factor involved in glucose repression, sequence specific DNA binding protein containing two Cys2His2 zinc finger motifs, regulated by the SNF1 kinase and the GLC7 phosphatase, regulates in S. cerevisiae filamentous growth along with Mig2p in response to glucose depletion	Transcription factor (isoform 2)	YGL035C	PAS_chr1-4_0526	F2QPW6_KOMPC	1365	454	1365	0	131.39	214.38	143.22	142.51	115.27	180.16	149.97	180.94	190.34	110.41	106.6	132.68
C	MTH1		MTH1_1	0.166478	0.000411699	0.163611	0.0316999	0.369391	0.941195	0.374927	-0.566269	Negative regulator of the glucose-sensing signal transduction pathway, required for repression of transcription by Rgt1p, interacts with Rgt1p and the Snf3p and Rgt2p glucose sensors, phosphorylated by Yck1p, triggering Mth1p degradation, Pichia pastoris does not have the paralog STD1	Glucose-sensing signal transduction pathway negative regulator	YDR277C	PAS_chr1-1_0171	F2QMI6_KOMPC	1131	376	1131	0	24.17	22.35	26.5	30.5	31.55	41.24	35.43	51.73	53.96	30.46	32.91	31
C	PRM10-2		PRM10-2_1	0.92331	0.142301	0.323453	0.0140053	0.0219897	0.335655	-0.228044	-0.563698	Pheromone-regulated protein, proposed to be involved in mating, predicted to have 5 transmembrane segments, induced in S. cerevisiae by treatment with 8-methoxypsoralen and UVA irradiation	Pheromone-regulated membrane protein (isoform 2)	YJL108C	PAS_chr1-3_0043	F2QLR9_KOMPC	2877	958	2877	0	14.25	24.39	24.51	21.64	20.82	26.99	27.77	26.32	24.97	15.48	15.02	22.94
C	GCN1		GCN1_1	0.247901	0.521199	0.00530966	0.0318284	-0.302689	-0.168104	-0.73113	-0.563026	Positive regulator of the Gcn2p kinase activity, forms a complex with Gcn20p, proposed to stimulate Gcn2p activation by an uncharged tRNA	GCN2 kinase activity positive regulator	YGL195W	PAS_chr4_0327	F2QZJ7_KOMPC	8241	2746	8241	0	69.52	103.71	91.68	59.17	70.19	101.37	65.71	80.02	87	46.84	50.58	58.99
C	YPS1-5		YPS1-5_1	0.233081	0.0483468	0.939458	0.0399186	0.318935	0.530519	-0.0207625	-0.551281	Aspartic protease, member of the yapsin family of proteases involved in cell wall growth and maintenance, attached to the plasma membrane via a glycosylphosphatidylinositol (GPI) anchor, Pichia pastoris has also the paralog MKC7	Aspartic protease (isoform 5)	YLR120C	PAS_chr3_0866	F2QV55_KOMPC	1839	612	1839	0	10.16	14.07	10.29	13.36	16.91	15.49	17.72	13.82	16.96	10.96	9.92	11.96
C	GEF1-2		GEF1-2_1	0.9297	0.374988	0.00099957	0.0158491	-0.0196223	-0.199278	-0.749767	-0.550488	Voltage-gated chloride channel localized in S. cerevisiae to the Golgi, the endosomal system, and plasma membrane, and involved in cation homeostasis, highly homologous to vertebrate voltage-gated chloride channels, modulates TBSV model (+) RNA virus replication by regulating copper metabolism	Chloride channel (isoform 2)	YJR040W	PAS_chr4_0921	F2R028_KOMPC	2247	748	2247	0	21.85	32.16	25.44	38.19	24.42	22.56	22.99	22.27	23	14.71	16.03	15.46
C	ECM31		ECM31_1	0.236732	0.821044	0.0464465	0.0264051	-0.290787	0.0556451	-0.493871	-0.549516	Ketopantoate hydroxymethyltransferase, required for pantothenic acid biosynthesis, converts 2-oxoisovalerate into 2-dehydropantoate	Ketopantoate hydroxymethyltransferase	YBR176W	PAS_chr3_1012	F2QUQ2_KOMPC	924	307	924	0	70.94	99.13	66.85	62.1	60.3	85.69	62.44	77.92	103.12	39.57	62.63	63.01
C	VPS13		VPS13_1	0.165111	0.298711	0.157382	0.0141213	-0.307977	0.230455	-0.314617	-0.545072	Protein involved in prospore membrane morphogenesis, peripheral membrane protein that localizes to the prospore membrane and at numerous membrane contact sites, involved in sporulation, vacuolar protein sorting, prospore membrane formation during sporulation, and protein-Golgi retention, required for mitochondrial integrity, contains a PH-like domain	Prospore membrane morphogenesis protein	YLL040C	PAS_chr1-1_0211	F2QNT3_KOMPC	9387	3128	9387	0	14.83	24.49	21.91	14.11	14.87	24.1	23.81	21.88	24.87	13.01	12.58	23.49
C	PRP8		PRP8_1	0.823057	0.499247	0.0518475	0.00875439	-0.0462544	0.139945	-0.404355	-0.5443	Component of the U4/U6-U5 snRNP complex, involved in the second catalytic step of splicing, mutations of human Prp8 cause retinitis pigmentosa	U4/U6-U5 snRNP complex splicing factor	YHR165C	PAS_chr3_1077	F2QUI2_KOMPC	7284	2427	7284	0	23.63	27.44	28.3	23.29	24.52	35.62	24.39	30.93	31.67	17.67	16.71	25.39
C	PDE2		PDE2_1	0.95616	0.185801	0.449265	0.0373346	0.0142746	0.344037	-0.198738	-0.542775	High-affinity cyclic AMP phosphodiesterase, component of the cAMP-dependent protein kinase signaling system, protects the cell from extracellular cAMP, contains readthrough motif surrounding termination codon	3',5'-cyclic-nucleotide phosphodiesterase	YOR360C	PAS_FragB_0008	F2QQC2_KOMPC	1683	560	1683	0	19.06	28.27	27.04	28.6	27.15	27.22	36.15	25.8	33.56	20.75	19.26	24.86
C	RIM8		RIM8_1	0.322533	0.884451	0.0352499	0.0242797	-0.237098	0.0348705	-0.507837	-0.542708	Protein involved in proteolytic activation of Rim101p in response to alkaline pH, interacts with ESCRT-1 subunits Stp22p and Vps28p, essential in S. cerevisiae for anaerobic growth, member of the arrestin-related trafficking adaptor family	RIM101 proteolytic activation-associated protein	YGL045W	PAS_chr4_0184	F2R001_KOMPC	1854	617	1854	0	45.73	73.78	75.07	53.55	49.97	74.42	67.06	50.12	80.46	34.77	36.52	65.21
C	NDE2		NDE2_1	0.0586956	0.118904	0.520678	0.0275706	-0.465434	0.382376	-0.158445	-0.540821	Mitochondrial external NADH dehydrogenase, catalyzes the oxidation of cytosolic NADH, Nde1p and Nde2p are involved in providing the cytosolic NADH to the mitochondrial respiratory chain, Pichia pastoris has also the paralog NDE1	External NADH-ubiquinone oxidoreductase 2	YDL085W	PAS_chr3_0792	F2QVD5_KOMPC	2079	692	2079	0	30.32	42.91	39.57	21.85	27.3	38.69	57.71	38.96	48.49	32.69	26.22	40.81
C	PMP47		PMP47_1	0.30885	0.0848662	0.414316	0.0109966	-0.216336	0.365301	-0.17517	-0.540471	Peroxisome membrane protein 47 similar to C. boidinii PMP47	Peroxisome membrane protein	NA	PAS_chr3_0099	F2QXF4_KOMPC	1161	386	1161	0	30.99	55.07	47.45	47.54	37.02	40.66	58.22	57.91	56.79	35.13	35.78	46.01
C	IRC20		IRC20_1	0.739923	0.198887	0.356607	0.0272184	-0.0809921	0.313571	-0.226554	-0.540125	E3 ubiquitin ligase and putative helicase, involved in synthesis-dependent strand annealing-mediated homologous recombination, ensures precise end-joining along with Srs2p in the Yku70p/Yku80p/Lig4p-dependent nonhomologous end joining (NHEJ) pathway, localizes to both the mitochondrion and the nucleus, contains a Snf2/Swi2 family ATPase/helicase and a RING finger domain, interacts with Cdc48p and…	E3 ubiquitin ligase	YLR247C	PAS_chr4_0035	F2R0F4_KOMPC	4647	1548	4647	0	15.01	18.37	13.06	17.96	14.32	15.39	21.25	21.7	13.53	10.69	12.92	15.59
C	ARE2		ARE2_1	0.196235	0.121291	0.344453	0.0125386	-0.278983	0.333923	-0.204991	-0.538914	Unique acyl-CoA:sterol acyltransferase in Pichia pastoris, enzyme of the ER that contributes the major sterol esterification activity in the presence of oxygen, Pichia pastoris does not have the paralog ARE1	Acyl-CoA:sterol acyltransferase	YNR019W	PAS_chr3_0467	A0A1G6FZD7_KOMPC	1581	526	1581	0	54.09	73.12	68.52	51.61	64.27	58.41	96.23	66.6	81.47	51.69	52.8	62.78
C	UTH1		UTH1_1	0.731642	0.400449	0.255611	0.0479401	-0.0932697	0.228712	-0.309534	-0.538246	Mitochondrial inner membrane protein, role in mitophagy is disputed, implicated in cell wall biogenesis, the oxidative stress response, life span during starvation, and cell death, SUN family member, Pichia pastoris does not have the paralog NCA3	Cell wall biogenesis protein	YKR042W	PAS_chr4_0046	F2R0E1_KOMPC	1041	346	1041	0	391.98	412.51	428.27	369.04	421.15	466.03	490.47	515.45	421.78	349.88	323.37	297.74
C	SKP2		SKP2_1	0.470449	0.468838	0.00109682	0.0108809	-0.148606	-0.15	-0.68321	-0.533209	F-box protein of unknown function predicted to be part of an SCF ubiquitin protease complex, involved in regulating protein levels of sulfur metabolism enzymes, may interact with ribosomes, based on co-purification experiments	F-box domain-containing protein	YNL311C	PAS_chr3_0183	F2QX64_KOMPC	1404	467	1404	0	52.45	63.33	68.63	58.37	60.49	63.76	46.77	50.34	68.48	33.89	34.89	45.83
C	HEM14		HEM14_1	0.0114808	0.387562	0.00144771	0.0201438	-0.573862	-0.196235	-0.726606	-0.530371	Protoporphyrinogen oxidase, a mitochondrial enzyme that catalyzes the seventh step in the heme biosynthetic pathway, converting protoporphyrinogen IX to protoporphyrin IX, inhibited by diphenyl ether-type herbicides	Protoporphyrinogen oxidase	YER014W	PAS_chr4_0055	F2R0D3_KOMPC	1683	560	1683	0	68.78	141.36	110.32	70.59	68.56	90.69	90.65	78.01	105.42	54.45	58.78	75.67
C	GRE3		GRE3_1	0.153669	0.0107008	0.880036	0.0162701	-0.315385	0.562914	0.0333896	-0.529525	Aldose reductase, involved in methylglyoxal, d-xylose, arabinose, and galactose metabolism, stress induced (osmotic, ionic, oxidative, heat shock, starvation and heavy metals), regulated by the HOG pathway, protein abundance in S. cerevisiae increases in response to DNA replication stress	Aldose reductase	YHR104W	PAS_chr3_0744	F2QVI2_KOMPC	960	319	960	0	144.11	183.39	175.83	117.62	144.98	173.98	275.36	209.02	252.09	177.74	142.31	185.9
C	PNP1		PNP1_1	0.171865	0.382302	0.10235	0.0121272	-0.287756	0.183977	-0.345219	-0.529196	Purine nucleoside phosphorylase, specifically metabolizes inosine and guanosine nucleosides, involved in the nicotinamide riboside salvage pathway	Purine nucleoside phosphorylase	YLR209C	PAS_chr1-1_0132	F2QME8_KOMPC	924	307	924	0	168.74	256.51	230.61	157.53	171.18	249.07	262.31	204.84	268.42	171.47	152.8	179.18
C	VPS15		VPS15_1	0.733835	0.0617937	0.603127	0.0168433	0.0750206	0.412514	-0.115723	-0.528237	Serine/threonine protein kinase involved in selective peroxisome autophagy in Pichia pastoris, previously known in Pichia pastoris as GSA19	Serine/threonine-protein kinase	YBR097W	PAS_chr3_0042	F2QXL6_KOMPC	4023	1340	4023	0	16.08	21.22	15.87	19.41	20.7	19.99	23.58	24.28	21.79	15.09	15.22	17.56
C	UBP8		UBP8_1	0.175273	0.625348	0.00412468	0.0169137	-0.293207	-0.106168	-0.633858	-0.527691	Ubiquitin-specific protease that is a component of the SAGA (Spt-Ada-Gcn5-Acetyltransferase) acetylation complex, required for SAGA-mediated deubiquitination of histone H2B	Ubiquitin-specific protease	YMR223W	PAS_chr1-4_0341	F2QPC9_KOMPC	1509	502	1568	1	28.46	30.74	36.91	27.43	31.11	29.24	29.92	29.47	32.22	19.26	18.46	24.88
C	SEC31		SEC31_1	0.0193461	0.0862094	0.000119093	0.0328809	-0.576058	-0.422835	-0.949733	-0.526898	Component of the Sec13p-Sec31p complex of the COPII vesicle coat, required for vesicle formation in ER to Golgi transport, S. cerevisiae mutant has increased aneuploidy tolerance	COPII vesicle coat component	YDL195W	PAS_chr1-4_0231	F2QLQ0_KOMPC	3996	1331	3996	0	114.75	152.71	129.85	81.53	91.02	115.08	100.16	86.05	107.48	60.24	56.54	87.42
C	CAN1		CAN1_1	0.669146	0.588323	0.00996957	0.0416766	-0.110027	-0.139557	-0.665969	-0.526412	Plasma membrane arginine permease in S. cerevisiae, requires phosphatidyl ethanolamine (PE) for localization, exclusively associated with lipid rafts, mutation confers canavanine resistance, Pichia pastoris has also the paralog ALP1	Arginine permease	YEL063C	PAS_chr1-4_0601	F2QQ47_KOMPC	1686	561	1686	0	120.43	162.98	165.54	109.29	168.94	167.48	99.66	150.26	153.88	92.31	90.72	92.8
C	SSK1		SSK1_1	0.129749	0.415517	0.00188877	0.0214033	-0.339968	-0.183565	-0.709732	-0.526166	Cytoplasmic response regulator, part of a two-component signal transducer that mediates osmosensing via a phosphorelay mechanism, required for mitophagy, dephosphorylated form is degraded by the ubiquitin-proteasome system, potential Cdc28p substrate	Osmosensing response regulator subunit	YLR006C	PAS_chr3_0849	F2QV76_KOMPC	1434	477	1434	0	28.01	55.37	43.83	32.39	33.32	41.87	37.2	37.1	35.96	22.23	24.28	29.53
C	PHO5		PHO5_1	0.0538291	0.485411	0.00701074	0.0452612	-0.502339	-0.181943	-0.708025	-0.526082	Inducible acid phosphatase of Pichia pastoris, previously known in Pichia pastoris as PHO1 but not related to S. cerevisiae PHO1	Repressible acid phosphatase	YBR093C	PAS_chr2-1_0103	F2QU04_KOMPC	1407	468	1407	0	33.3	72.92	80.9	40.9	43.6	56.67	48.38	44.97	69.38	32.65	30.72	49.25
C	VPS16		VPS16_1	0.978273	0.548417	0.0696808	0.0156631	-0.00585635	0.12944	-0.394246	-0.523686	Subunit of the vacuole fusion and protein sorting HOPS complex and the CORVET tethering complex, part of the Class C Vps complex essential in S. cerevisiae for membrane docking and fusion at Golgi-to-endosome and endosome-to-vacuole protein transport stages	HOPS sorting complex and CORVET tethering complex subunit	YPL045W	PAS_chr3_0210	F2QX37_KOMPC	2430	809	2430	0	27.55	43.32	41.45	34.35	42.51	43.73	39.04	33.44	49.37	22.67	28.85	32.81
C	RGC1		RGC1_1	0.224551	0.0011649	0.347245	0.0209433	0.274608	0.734183	0.213011	-0.521171	Putative regulator of the Fps1p glycerol channel, multiply phosphorylated by Hog1p under osmotic stress, contains a pleckstrin homology domain, forms homodimers and heterodimerizes with paralog Ask10p, green fluorescent protein (GFP)-fusion protein localizes to the cytoplasm, Pichia pastoris does not have the paralog ASK10	Putative glycerol channel activator	YPR115W	PAS_chr2-1_0479	F2QSX0_KOMPC	2352	783	2352	0	55.5	91.16	79.51	102.67	91.91	100.64	138.15	102.08	130.51	81.12	71.87	104.78
C	YPK2		YPK2_1	0.040141	0.143456	0.457849	0.0273643	-0.482817	0.34356	-0.174818	-0.518378	Protein kinase with similarity to serine/threonine protein kinase Ypk1p, functionally redundant with YPK1 at the genetic level, participates in a signaling pathway required for optimal cell wall integrity, homolog of mammalian kinase SGK, Pichia pastoris does not have the paralog YPK1	Protein kinase	YMR104C	PAS_chr3_0127	F2QXC4_KOMPC	2025	674	2025	0	75.2	100.74	91.74	60.91	65.13	80.82	124.1	120	88.16	77.55	60.59	96.22
C	MCP2-2		MCP2-2_1	0.35929	0.00346046	0.34008	0.0486476	-0.241984	0.769073	0.25179	-0.517283	Mitochondrial protein of unknown function involved in lipid homeostasis, associates with mitochondrial ribosome, integral membrane protein that localizes to the mitochondrial inner membrane, involved in mitochondrial morphology, in S. cerevisiae YLR253W is non-essential gene which interacts genetically with MDM10, and other members of the ERMES complex, transcription is periodic during the metabo…	Uncharacterized MDM10-complementing protein 2 (isoform 1)	YLR253W	PAS_chr3_1221	F2QVE5_KOMPC	1767	588	1767	0	34.88	71.19	48.9	44.09	38.03	57.93	89.08	92.28	74	53.06	39.95	89.77
C	CHO2		CHO2_1	0.219007	0.3943	0.224958	0.0388606	-0.305542	0.211715	-0.301967	-0.513682	Phosphatidylethanolamine methyltransferase (PEMT), catalyzes the first step in the conversion of phosphatidylethanolamine to phosphatidylcholine during the methylation pathway of phosphatidylcholine biosynthesis	Phosphatidylethanolamine methyltransferase	YGR157W	PAS_chr1-4_0093	F2QN46_KOMPC	2673	890	2673	0	117.28	163.54	153.94	125.47	115.54	139.8	173.4	161.92	161.55	112.32	106.98	126.85
C	RGA1		RGA1_1	0.888935	0.04676	0.64179	0.0140428	-0.0290981	0.414269	-0.0976267	-0.511896	GTPase-activating protein for polarity-establishment protein Cdc42p, implicated in control of septin organization, pheromone response, and haploid invasive growth, in S. cerevisiae relocalizes from bud neck to cytoplasm upon DNA replication stress, Pichia pastoris does not have the paralog RGA2	GTPase-activating protein	YOR127W	PAS_chr1-3_0159	F2QM40_KOMPC	2649	882	2649	0	22.32	38.73	31.97	29.47	30.25	38.17	42.1	32.48	47.65	25.39	25.02	34.96
C	RAD30		RAD30_1	0.867927	0.248543	0.417391	0.0491665	0.042764	0.29744	-0.21102	-0.508461	DNA polymerase eta, involved in translesion synthesis during post-replication repair, catalyzes the synthesis of DNA opposite cyclobutane pyrimidine dimers and other lesions, may also have a role in protection against mitochondrial mutagenesis, mutations in human pol eta are responsible for XPV	DNA polymerase eta	YDR419W		A0A1G4KPL8_KOMPC	1845	614	1845	0	24.79	26.92	21.11	25.17	27.14	28.01	28.66	29.99	29.48	17.91	22.64	20.89
C	COG3		COG3_1	0.0815253	0.311816	0.00113416	0.0244859	-0.384609	-0.224072	-0.727561	-0.503489	Essential component in S. cerevisiae of the conserved oligomeric Golgi complex (Cog1p through Cog8p), a cytosolic tethering complex that functions in protein trafficking to mediate fusion of transport vesicles to Golgi compartments	Conserved oligomeric Golgi complex subunit 3	YER157W	PAS_chr4_0916	F2R0C9_KOMPC	2154	717	2154	0	35.35	50.67	40.17	42.97	27.51	34.23	31.38	31.95	43.15	19.91	20.62	34.55
